# Supplementary material for: Androgen signaling uses a writer and a reader of ADP-ribosylation to regulate protein complex assembly
Source: Nat Commun. 2021 May 11;12:2705. doi: 10.1038/s41467-021-23055-6 (PMC8113490; doi:10.1038/s41467-021-23055-6)
Supplement: Supplementary file 4 — Supplementary Data 1 [file 41467_2021_23055_MOESM4_ESM.xlsx]

## Sheet: Sheet1
Supplementary Data 1. Dtx3L and Androgen Signaling in Prostate Cancer
GSE133876		[https://www.ncbi.nlm.nih.gov/geo/query/acc.cgi?acc=GSE133876]
Summary: Gene expression in VCaP prostate cancer cells treated with or without androgen was analyzed. VCaP cells containing a dox-inducible shRNA against Dtx3L were compared with and without dox induction (Dtx3L knockdown), in the presence or absence of androgen.
Overall design: RNA was extracted from VCaP cells with a Dox-inducible Dtx3L shRNA, either untreated or treated with androgen for 24 hours (2 nM, R1881). Two conditions were sequenced with 3 replicates for each condition. Data from dox-treated (Dtx3L knockdown) VCaP cells (+/- R1881) was analyzed together with data from control (no dox) VCaP cells (+/- R1881).
gene	Base mean	lfc dn/nn	StdErr	Wald-stats	P-value	P-adj	lfc dR/nR	StdErr	Wald-stats	P-value	P-adj	lfc nR/nn	StdErr	Wald-stats	P-value	P-adj	lfc dR/dn	StdErr	Wald-stats	P-value	P-adj	gene	no_no mean	no_R mean	dox_no mean	dox_R mean	no_no_1	no_no_2	no_no_3	no_R_1	no_R_2	no_R_3	dox_no_1	dox_no_2	dox_no_3	dox_R_1	dox_R_2	dox_R_3
5_8S_rRNA	0.305189	-0.00199671	0.26753	0.0074635	0.994045	NA	-0.0601813	0.26753	0.224951	0.822017	NA	0.141123	0.26753	-0.527501	0.597845	NA	0.082938	0.26753	-0.310014	0.756551	NA	5_8S_rRNA	0	0.818758	0	0.401998	0	0	0	1.31585	0	1.14042	0	0	0	0	0	1.20599
5S_rRNA	3.28805	0.243183	0.542694	-0.448104	0.654078	NA	-0.67953	0.538261	1.26246	0.206785	NA	0.209671	0.541906	-0.386915	0.698819	0.806371	-0.713042	0.539127	1.32259	0.185973	0.309042	5S_rRNA	3.10984	4.42179	4.4963	1.12428	0.884163	3.80955	4.6358	10.4252	1.75933	1.08086	7.47505	5.20658	0.807278	0	0	3.37285
7SK	0.54952	0.36703	0.346787	-1.05837	0.289885	NA	0.277521	0.343996	-0.806754	0.419808	NA	0.0287727	0.342018	-0.0841263	0.932956	NA	-0.060737	0.348792	0.174135	0.861759	NA	7SK	0	0	1.2233	0.974783	0	0	0	0	0	0	0.968256	2.70163	0	1.95974	0.964605	0
A1BG	57.2138	-0.0754966	0.293875	0.2569	0.797256	0.897084	-0.233707	0.293019	0.797583	0.425112	0.642479	0.839996	0.292778	-2.86906	0.00411694	0.0103686	0.681785	0.294116	-2.31809	0.0204446	0.0458366	A1BG	42.0507	80.7143	39.7163	66.3741	41.1434	42.2681	42.7406	39.3707	90.9889	111.783	43.3461	35.3202	40.4826	57.7535	70.7937	70.5753
A1BG-AS1	79.6801	0.0326275	0.237025	-0.137654	0.890514	0.94468	-0.0675703	0.227855	0.29655	0.76681	0.879785	0.696842	0.232294	-2.99983	0.00270132	0.00700105	0.596645	0.232696	-2.56405	0.0103457	0.0247368	A1BG-AS1	60.7922	99.7882	61.8702	96.27	54.2552	77.9716	50.1497	76.3264	112.636	110.402	66.2531	59.3983	59.9591	119.243	79.2735	90.294
A1CF	182.353	-0.454265	0.178229	2.54877	0.0108105	0.0443231	-0.608638	0.320055	1.90167	0.0572149	0.173828	-4.39839	0.245269	17.9329	6.53036e-72	2.18847e-70	-4.55276	0.276617	16.4587	7.26185e-61	2.20065e-59	A1CF	408.198	16.4411	295.386	9.38601	410.201	421.993	392.401	17.0282	15.6518	16.6433	216.538	330.157	339.462	10.416	12.8344	4.90761
A2M	4.07672	0.206012	0.545422	-0.377711	0.705645	NA	-0.340663	0.541917	0.628626	0.529594	NA	-0.0167221	0.545255	0.0306683	0.975534	0.986483	-0.563397	0.542123	1.03924	0.298692	0.447404	A2M	4.64318	4.19515	5.35427	2.11428	6.30963	0.191319	7.42859	2.90174	1.33514	8.34858	5.08562	4.92429	6.0529	0	1.60164	4.7412
A2M-AS1	24.5878	0.398619	0.308932	-1.29031	0.196942	0.389062	0.25001	0.332161	-0.752679	0.451643	NA	-0.182316	0.327002	0.557537	0.57716	0.712766	-0.330925	0.314538	1.0521	0.292755	0.440832	A2M-AS1	22.9479	19.8616	31.0289	24.5128	20.0949	21.6928	27.0561	15.6986	18.1	25.7861	33.5973	28.9022	30.5871	29.9761	18.8636	24.6986
A2ML1	28.2389	0.0617055	0.317994	-0.194046	0.84614	0.922478	0.0733467	0.334267	-0.219426	0.826318	0.912342	-0.143316	0.321768	0.445401	0.65603	0.77626	-0.131675	0.330708	0.39816	0.690512	0.801479	A2ML1	28.9277	25.7148	30.4273	27.8859	29.5352	29.3369	27.9111	26.7654	31.2831	19.0959	29.9113	36.8384	24.5321	15.9619	30.0936	37.6021
A2ML1-AS1	0	NA	NA	NA	NA	NA	NA	NA	NA	NA	NA	NA	NA	NA	NA	NA	NA	NA	NA	NA	NA	A2ML1-AS1	0	0	0	0	0	0	0	0	0	0	0	0	0	0	0	0
A2ML1-AS2	0.489166	0.00491279	0.368174	-0.0133437	0.989354	NA	-0.228725	0.363625	0.629014	0.52934	NA	0.0340909	0.366249	-0.0930813	0.925839	NA	-0.199547	0.365537	0.545902	0.585133	NA	A2ML1-AS2	0.600654	0.732779	0.623231	0	0.903209	0	0.898752	1.29386	0.904473	0	0	1.86969	0	0	0	0
A3GALT2	1.33232	0.486635	0.510806	-0.952681	0.340752	NA	-0.267502	0.490433	0.545441	0.585451	NA	-0.0617431	0.500535	0.123354	0.901827	0.94323	-0.81588	0.500726	1.62939	0.10323	0.190185	A3GALT2	1.20547	0.976938	2.84702	0.299841	0.911472	0	2.70494	0	1.81049	1.12033	1.81702	0.933311	5.79072	0	0.899523	0
A4GALT	92.9357	-0.294194	0.19072	1.54254	0.122941	0.281129	-0.187859	0.194317	0.96677	0.333659	0.557095	0.133679	0.189766	-0.704441	0.481158	0.629592	0.240013	0.195245	-1.22929	0.218962	0.351466	A4GALT	95.9154	105.163	77.5745	93.09	103.008	91.1378	93.6005	95.0516	104.875	115.562	71.9179	68.2055	92.6	112.863	83.2168	83.1901
A4GNT	0.0753181	-0.057691	0.256043	0.225318	0.821732	NA	0.00220944	0.256043	-0.00862919	0.993115	NA	-0.0397032	0.256043	0.155064	0.87677	NA	0.0201973	0.256043	-0.0788823	0.937126	NA	A4GNT	0.301272	0	0	0	0	0.903817	0	0	0	0	0	0	0	0	0	0
AA06	0	NA	NA	NA	NA	NA	NA	NA	NA	NA	NA	NA	NA	NA	NA	NA	NA	NA	NA	NA	NA	AA06	0	0	0	0	0	0	0	0	0	0	0	0	0	0	0	0
AAAS	1339.43	0.190456	0.0584147	-3.26042	0.00111248	0.00703693	0.193243	0.0613048	-3.15216	0.00162066	0.0112714	-0.227444	0.0605984	3.7533	0.000174521	0.000528474	-0.224657	0.0591475	3.79826	0.000145715	0.000463889	AAAS	1349.33	1150.76	1539.9	1317.74	1388.22	1344	1315.78	1102.85	1139.71	1209.73	1554.3	1499.37	1566.01	1352.7	1320.34	1280.19
AACS	3543.53	0.0626932	0.0571673	-1.09666	0.272789	0.479109	0.125623	0.0567073	-2.21529	0.0267404	0.099251	0.437352	0.0570384	-7.66768	1.75138e-14	1.11148e-13	0.500281	0.056837	-8.80204	1.34352e-18	1.13014e-17	AACS	2905.31	3938.49	3034.49	4295.84	2973.77	2853.68	2888.5	3843.36	3741.65	4230.45	3114.69	2940.77	3048.02	4161.54	4354.14	4371.85
AADAC	0	NA	NA	NA	NA	NA	NA	NA	NA	NA	NA	NA	NA	NA	NA	NA	NA	NA	NA	NA	NA	AADAC	0	0	0	0	0	0	0	0	0	0	0	0	0	0	0	0
AADACL2	1.30129	0.301734	0.495251	-0.609255	0.542356	NA	-0.151876	0.473908	0.320476	0.748607	NA	-0.247321	0.484422	0.510549	0.609667	0.73917	-0.700931	0.484658	1.44624	0.14811	0.25704	AADACL2	1.50757	0.747756	2.65054	0.299293	0.914336	0	3.60837	0	0	2.24327	4.53986	0.93206	2.4797	0	0.89788	0
AADACL2-AS1	2.20691	0.592527	0.476622	-1.24318	0.213802	NA	-0.0980058	0.472182	0.207559	0.835573	NA	0.178792	0.474811	-0.376555	0.706504	0.812179	-0.51174	0.473988	1.07965	0.280299	0.426239	AADACL2-AS1	0.543513	0.988752	6.51563	0.779756	0.810339	0.820198	0	1.16537	0.810689	0.990197	0.81613	18.7308	0	0	0	2.33927
AADACL3	0.666748	0.219301	0.424057	-0.51715	0.605051	NA	0.32587	0.408298	-0.798117	0.424803	NA	-0.245656	0.412564	0.595438	0.551551	NA	-0.139088	0.41969	0.331406	0.740338	NA	AADACL3	0.606058	0	1.19166	0.86927	0.914219	0.903955	0	0	0	0	1.81613	0.932198	0.826662	2.60781	0	0
AADACL4	0	NA	NA	NA	NA	NA	NA	NA	NA	NA	NA	NA	NA	NA	NA	NA	NA	NA	NA	NA	NA	AADACL4	0	0	0	0	0	0	0	0	0	0	0	0	0	0	0	0
AADAT	164.594	-0.271791	0.153323	1.77266	0.0762844	0.199899	-0.289954	0.173948	1.6669	0.0955345	0.247478	-0.792946	0.161412	4.91255	8.98988e-07	3.4064e-06	-0.811109	0.166527	4.87072	1.1119e-06	4.43693e-06	AADAT	229.471	132.194	189.302	107.41	225.133	220.178	243.103	152.944	116.277	127.361	181.792	196.982	189.131	136.857	102.201	83.1725
AAED1	616.386	-0.231766	0.103695	2.23508	0.025412	0.0858914	-0.338508	0.0907473	3.73022	0.000191312	0.00192229	1.72801	0.0962349	-17.9562	4.29116e-72	1.44364e-70	1.62127	0.0986365	-16.4368	1.04201e-60	3.14273e-59	AAED1	314.877	1052.64	267.484	830.545	301.079	335.906	307.646	1028.98	1009.62	1119.31	299.401	238.014	265.037	778.879	851.597	861.158
AAGAB	1773.76	0.227654	0.06234	-3.65181	0.000260397	0.00210161	0.0509817	0.0563677	-0.904449	0.365758	0.590376	1.48653	0.0601387	-24.7183	6.79827e-135	6.00068e-133	1.30986	0.0587122	-22.3098	2.97112e-110	2.15576e-108	AAGAB	898.708	2526.89	1052.86	2616.6	923.627	867.964	904.534	2528.62	2452.94	2599.11	1064.94	1012.46	1081.18	2500.3	2648.87	2700.62
AAK1	2674.92	-0.214698	0.0701048	3.06253	0.00219472	0.0123563	-0.17196	0.0710762	2.41938	0.015547	0.0655041	-0.134977	0.0703284	1.91924	0.054954	0.108958	-0.0922389	0.0708551	1.3018	0.192986	0.31795	AAK1	2989.69	2719.73	2574.98	2415.27	3006.38	3022.33	2940.35	2671.89	2932.86	2554.44	2406.92	2726.65	2591.36	2550.72	2427.4	2267.69
AAMDC	333.967	0.0675902	0.101209	-0.667825	0.504245	0.700574	0.0842364	0.110421	-0.762868	0.445542	0.658002	-0.378919	0.106185	3.56849	0.000359048	0.00104589	-0.362273	0.105653	3.4289	0.000606032	0.00178086	AAMDC	368.369	281.744	386.315	299.441	374.157	383.99	346.961	255.823	281.286	308.124	410.458	380.193	368.294	282.229	304.322	311.772
AAMP	4178.59	0.183596	0.0707077	-2.59656	0.00941635	0.0397702	0.0717597	0.0713719	-1.00543	0.314688	0.536586	-0.0580121	0.0711232	0.815656	0.414697	0.567346	-0.169849	0.0709578	2.39366	0.0166812	0.0381811	AAMP	4070.2	3907.66	4625.58	4110.92	4234.1	3930.94	4045.56	3707.39	3832.05	4183.54	5071.72	4325.79	4479.22	4213.6	3958.68	4160.49
AANAT	2.33293	-0.423401	0.544724	0.777277	0.436995	NA	-0.132811	0.531223	0.25001	0.80258	NA	-1.30742	0.540083	2.42077	0.0154878	0.034959	-1.01683	0.536745	1.89443	0.0581681	0.115923	AANAT	5.44963	0.50188	3.13109	0.249106	3.9799	9.78207	2.58693	0	1.50564	0	4.44144	2.71107	2.24075	0	0.747317	0
AAR2	1266.28	0.0554	0.0629969	-0.879408	0.37918	0.594074	0.183683	0.0650716	-2.82279	0.00476075	0.0265224	-0.0942423	0.0644003	1.46338	0.143363	0.248173	0.0340412	0.0636832	-0.53454	0.592968	0.728516	AAR2	1253.69	1174.12	1302.88	1334.44	1320.9	1210.83	1229.35	1155.43	1158.36	1208.57	1370.62	1246.03	1291.99	1362.52	1329.04	1311.76
AARD	17.076	-0.0604631	0.378514	0.159738	0.873087	0.935235	-0.307701	0.427533	0.719712	0.471702	NA	-0.87583	0.39974	2.191	0.028452	0.0605724	-1.12307	0.409282	2.74399	0.00606968	0.0151937	AARD	24.2465	11.9393	23.1166	9.00164	26.1532	23.2876	23.2987	12.8772	8.45808	14.4827	22.4759	23.979	22.8949	16.8634	8.87565	1.26589
AARS	3711.44	0.0562318	0.0597358	-0.941341	0.34653	0.560482	-0.0637853	0.0585533	1.08935	0.275998	0.494521	0.882374	0.059085	-14.934	1.98092e-50	4.15307e-49	0.762357	0.0592101	-12.8754	6.18781e-38	1.07851e-36	AARS	2626.47	4849.15	2731.37	4638.79	2754.81	2664.32	2460.28	4757.71	4868.51	4921.23	2590.94	2876.64	2726.51	4459.47	4710.48	4746.4
AARS2	1683.44	0.0703232	0.0625205	-1.1248	0.260673	0.465277	0.0868171	0.0641368	-1.35362	0.175856	0.370312	-0.0479029	0.0635114	0.754242	0.450704	0.601347	-0.0314091	0.0631559	0.497327	0.618958	0.749175	AARS2	1664.05	1610.79	1747.79	1711.12	1728.55	1630.72	1632.87	1589.06	1518.84	1724.48	1777.55	1768.91	1696.9	1773.01	1659.87	1700.48
AARSD1	893.412	0.161822	0.0761191	-2.12591	0.0335107	0.107486	0.0466642	0.081437	-0.573009	0.566638	0.753568	-0.390824	0.0791714	4.93642	7.95686e-07	3.02863e-06	-0.505982	0.0784747	6.4477	1.13558e-10	6.09682e-10	AARSD1	974.2	743.4	1090.06	765.993	979.68	1020.79	922.132	774.406	681.008	774.786	1127.58	1085.88	1056.7	801.23	776.418	720.331
AASDH	352.934	-0.0898763	0.0877386	1.02436	0.305664	0.516416	0.0132143	0.0996937	-0.132549	0.89455	0.94969	-0.559175	0.0936926	5.96818	2.39908e-09	1.11156e-08	-0.456084	0.0941316	4.84518	1.26499e-06	5.02336e-06	AASDH	428.15	289.56	401.838	292.189	420.768	441.279	422.403	281.199	286.868	300.613	394.764	394.137	416.611	286.243	294.413	295.911
AASDHPPT	1369.5	0.0302255	0.0665101	-0.454449	0.649506	0.806892	0.142103	0.0701208	-2.02654	0.0427092	0.140237	-0.352586	0.0684882	5.14813	2.63094e-07	1.04607e-06	-0.240709	0.0681908	3.52994	0.000415661	0.0012489	AASDHPPT	1494.01	1168.51	1526.63	1288.85	1492.82	1520.87	1468.34	1151.53	1185.4	1168.6	1607.37	1552.21	1420.31	1281.16	1369.25	1216.14
AASS	106.761	-0.623045	0.17911	3.47856	0.000504109	0.00364855	-0.23207	0.165969	1.39828	0.16203	0.351446	0.578804	0.166011	-3.48654	0.000489319	0.00140216	0.96978	0.179071	-5.41563	6.10749e-08	2.71962e-07	AASS	96.6613	145.253	61.8394	123.292	88.9361	102.76	98.288	150.831	161.787	123.141	58.5601	63.5799	63.3781	116.823	130.427	122.626
AATBC	205.003	-0.310507	0.140643	2.20778	0.0272598	0.0912638	-0.866035	0.146067	5.92903	3.04731e-09	1.26e-07	0.262408	0.1389	-1.88919	0.0588664	0.11572	-0.29312	0.147719	1.9843	0.047222	0.0966007	AATBC	223.277	269.699	180.236	146.802	220.548	214.746	234.535	263.801	252.426	292.869	187.091	199.388	154.229	141.591	128.614	170.201
AATF	1975.2	0.186175	0.0790723	-2.35449	0.0185484	0.0670954	0.274276	0.0805808	-3.40374	0.0006647	0.00544606	-0.220485	0.0801854	2.74968	0.00596527	0.0145685	-0.132383	0.0794734	1.66575	0.095763	0.178593	AATF	1959.04	1678.53	2230.46	2032.78	2035.63	1906.8	1934.67	1479.13	1670.21	1886.26	2324.31	2199.92	2167.16	1965.84	2104.6	2027.91
AATK	736.294	-0.0731943	0.113205	0.646567	0.517912	0.71069	-0.224862	0.128664	1.74766	0.0805223	0.220042	-1.86467	0.119898	15.5521	1.53996e-54	3.50515e-53	-2.01633	0.122475	16.4633	6.73812e-61	2.04683e-59	AATK	1200.54	325.715	1141.28	277.644	1222.99	1200.43	1178.18	361.107	325.593	290.445	1311.82	973.657	1138.37	270.413	250.534	311.984
AATK-AS1	5.17822	-0.271866	0.504215	0.539187	0.589758	NA	0.179232	0.544975	-0.328882	0.742245	NA	-1.79858	0.529171	3.39886	0.000676671	0.00190217	-1.34748	0.529454	2.54504	0.0109266	0.0260032	AATK-AS1	10.0821	1.06126	7.86584	1.70368	9.82053	9.78759	10.6381	1.34275	1.84102	0	4.5941	8.37144	10.632	2.5941	0	2.51693
AB015752.3	0.150595	-0.113137	0.256043	0.441868	0.658585	NA	0.00295637	0.256043	-0.0115464	0.990788	NA	-0.0955527	0.256043	0.37319	0.709007	NA	0.0205409	0.256043	-0.0802243	0.936059	NA	AB015752.3	0.60238	0	0	0	0	1.80714	0	0	0	0	0	0	0	0	0	0
AB019440.50	0.146512	0.109929	0.256043	-0.429336	0.667679	NA	0.00220944	0.256043	-0.00862919	0.993115	NA	0.01617	0.256043	-0.0631534	0.949644	NA	-0.0915491	0.256043	0.357554	0.720677	NA	AB019440.50	0	0	0.586046	0	0	0	0	0	0	0	0	0.93123	0.826909	0	0	0
ABALON	247.911	0.135741	0.16024	-0.84711	0.396934	0.610144	-0.0981051	0.140084	0.700333	0.48372	0.688707	1.80771	0.151145	-11.9601	5.7476e-33	7.6436e-32	1.57387	0.149906	-10.499	8.7272e-26	1.00785e-24	ABALON	109.69	394.059	120.785	367.111	115.056	124.735	89.2796	442.028	402.726	337.422	137.118	105.363	119.875	364.88	381.816	354.637
ABAT	1164.63	-0.320898	0.0824788	3.89067	9.9968e-05	0.000937439	0.0283761	0.0776265	-0.365547	0.714703	0.849643	0.996772	0.0794556	-12.545	4.23377e-36	6.21088e-35	1.34605	0.0807196	-16.6756	1.97349e-62	6.21797e-61	ABAT	796.649	1596.99	637.381	1627.51	802.34	795.453	792.154	1748.46	1591.83	1450.67	659.884	653.502	598.756	1693.54	1645.26	1543.74
ABBA01037345.1	0	NA	NA	NA	NA	NA	NA	NA	NA	NA	NA	NA	NA	NA	NA	NA	NA	NA	NA	NA	NA	ABBA01037345.1	0	0	0	0	0	0	0	0	0	0	0	0	0	0	0	0
ABBA01037346.1	0	NA	NA	NA	NA	NA	NA	NA	NA	NA	NA	NA	NA	NA	NA	NA	NA	NA	NA	NA	NA	ABBA01037346.1	0	0	0	0	0	0	0	0	0	0	0	0	0	0	0	0
ABBA01037349.1	0	NA	NA	NA	NA	NA	NA	NA	NA	NA	NA	NA	NA	NA	NA	NA	NA	NA	NA	NA	NA	ABBA01037349.1	0	0	0	0	0	0	0	0	0	0	0	0	0	0	0	0
ABC11-4932300O16.1	0.109239	-0.00181782	0.256043	0.00709968	0.994335	NA	-0.0536637	0.256043	0.209589	0.833989	NA	0.0720432	0.256043	-0.281371	0.778426	NA	0.0201973	0.256043	-0.0788823	0.937126	NA	ABC11-4932300O16.1	0	0.436954	0	0	0	0	0	1.31086	0	0	0	0	0	0	0	0
ABC12-49244600F4.4	3.56714	-0.510225	0.546418	0.933763	0.350426	NA	0.315507	0.540519	-0.583711	0.559415	NA	-1.69903	0.544068	3.12283	0.00179122	0.00476663	-0.873301	0.545571	1.60071	0.109441	0.19976	ABC12-49244600F4.4	8.15397	0.301672	4.6456	1.16733	10.0047	12.6551	1.80207	0	0.905015	0	5.45063	1.86728	6.61889	2.60183	0.90017	0
ABC14-864958H18.1	35.7034	0.0217733	0.256072	-0.0850282	0.932239	0.966904	-0.378869	0.291016	1.30188	0.192956	0.393579	-0.377716	0.269274	1.40272	0.1607	0.272338	-0.778358	0.279168	2.78814	0.00530124	0.0133968	ABC14-864958H18.1	42.8652	32.2998	43.6141	24.0343	39.2255	43.3874	45.9828	31.3496	35.2954	30.2545	51.7657	41.0404	38.0362	18.236	27.8637	26.0033
ABC7-42404400C24.1	124.431	-0.418503	0.204426	2.04721	0.0406375	0.124626	-0.231548	0.260143	0.890078	0.373424	0.598132	-2.66225	0.229742	11.588	4.74089e-31	5.96079e-30	-2.4753	0.238763	10.3672	3.49718e-25	3.94365e-24	ABC7-42404400C24.1	248.147	35.2142	183.947	30.416	265.701	211.343	267.398	32.7091	47.7783	25.1551	197.611	149.358	204.871	31.9098	22.8901	36.4479
ABC7-43046200P7.1	0	NA	NA	NA	NA	NA	NA	NA	NA	NA	NA	NA	NA	NA	NA	NA	NA	NA	NA	NA	NA	ABC7-43046200P7.1	0	0	0	0	0	0	0	0	0	0	0	0	0	0	0	0
ABC7-481722F1.2	0	NA	NA	NA	NA	NA	NA	NA	NA	NA	NA	NA	NA	NA	NA	NA	NA	NA	NA	NA	NA	ABC7-481722F1.2	0	0	0	0	0	0	0	0	0	0	0	0	0	0	0	0
ABCA1	157.766	-0.920321	0.187172	4.91699	8.7886e-07	1.69138e-05	-0.189362	0.23222	0.815441	0.41482	0.633522	-2.48141	0.206444	12.0198	2.79752e-33	3.76069e-32	-1.75045	0.215649	8.11715	4.7724e-16	3.54371e-15	ABCA1	344.14	57.8412	178.826	50.2565	351.436	329.772	351.213	64.8294	77.7761	30.918	190.215	163.038	183.224	47.76	49.859	53.1505
ABCA10	36.8011	0.280654	0.294687	-0.952383	0.340903	0.554222	0.122699	0.303668	-0.404058	0.68617	0.833069	-0.351659	0.301545	1.16619	0.243539	0.380229	-0.509614	0.296878	1.71658	0.0860567	0.163005	ABCA10	38.0467	29.558	47.0059	32.5939	47.8639	33.4798	32.7964	35.6128	23.3593	29.7018	36.0942	55.0393	49.8841	43.5735	28.7204	25.4879
ABCA12	15.0628	-1.11982	0.375407	2.98294	0.0028549	0.0154811	0.168027	0.523148	-0.321184	0.748071	NA	-3.62317	0.467251	7.75423	8.88778e-15	5.73838e-14	-2.33533	0.468679	4.98279	6.26747e-07	2.56466e-06	ABCA12	40.6792	0.871693	17.0742	1.62629	49.8412	37.7169	34.4795	0	2.61508	0	16.1606	17.4953	17.5668	2.50902	0	2.36986
ABCA13	12.1518	-0.366422	0.44551	0.822477	0.410805	0.621804	-0.252054	0.469814	0.536497	0.591615	NA	-0.693187	0.45287	1.53065	0.125855	0.222702	-0.57882	0.463244	1.24949	0.211485	0.341341	ABCA13	17.9687	9.77494	13.1529	7.71084	13.5829	14.5875	25.7357	10.1064	13.4794	5.73893	9.61069	8.9413	20.9067	9.88729	10.0615	3.18369
ABCA2	4816.79	-0.0130131	0.0733749	0.177351	0.859233	0.928558	-0.244072	0.0743977	3.28063	0.00103574	0.00787476	-0.302621	0.0737285	4.10454	4.05121e-05	0.000131287	-0.53368	0.0740474	7.20727	5.70836e-13	3.56878e-12	ABCA2	5529.12	4480.57	5478.57	3778.88	5272.64	5631.93	5682.81	4159.8	4294.09	4987.82	5395.08	5261.83	5778.81	3947.27	3793.06	3596.3
ABCA3	2282.32	0.0662336	0.068684	-0.964323	0.334884	0.547612	0.126596	0.0673929	-1.87848	0.0603149	0.180825	0.673894	0.0681357	-9.89047	4.57852e-23	4.26853e-22	0.734257	0.0679473	-10.8063	3.2147e-27	3.90422e-26	ABCA3	1693.57	2705.25	1774.5	2955.97	1735.84	1713.06	1631.82	2511.3	2784.63	2819.82	1879.39	1806.89	1637.22	2885.27	2952.71	3029.93
ABCA4	47.4482	-0.655087	0.341557	1.91794	0.055118	0.156303	-0.70104	0.357081	1.96325	0.0496166	0.156394	-1.14501	0.346566	3.30388	0.000953579	0.00263172	-1.19096	0.352316	3.38039	0.000723831	0.00210727	ABCA4	83.4801	35.8644	50.637	19.8114	83.9638	98.2496	68.2269	25.9401	19.0879	62.5651	46.7084	66.8148	38.3879	24.3475	16.4916	18.5951
ABCA5	427.67	-0.386997	0.11623	3.32957	0.000869809	0.00572538	-0.113553	0.112179	1.01224	0.311423	0.533753	0.581544	0.112723	-5.15906	2.48187e-07	9.89367e-07	0.854988	0.115704	-7.38942	1.47465e-13	9.57281e-13	ABCA5	367.542	551.74	280.263	511.137	353.612	348.862	400.152	574.755	600.41	480.054	278.105	302.165	260.517	506.122	474.906	552.384
ABCA6	10.285	-0.127249	0.462649	0.275044	0.783283	NA	0.254189	0.475967	-0.534048	0.593309	NA	-0.561353	0.470573	1.19292	0.232903	0.367015	-0.179916	0.468349	0.384149	0.700868	0.809466	ABCA6	12.3665	7.94309	11.1832	9.64719	8.33995	14.0252	14.7345	14.9775	4.97505	3.87676	11.7144	6.90114	14.9342	13.7503	9.16451	6.02674
ABCA7	933.253	0.128691	0.0972481	-1.32333	0.185726	0.374013	-0.246403	0.0921055	2.67522	0.00746801	0.0377825	1.36661	0.0945849	-14.4485	2.56254e-47	5.02077e-46	0.991515	0.0948405	-10.4545	1.39665e-25	1.59909e-24	ABCA7	543.377	1409.71	593.306	1186.62	532.384	615.189	482.557	1433.32	1323.08	1472.72	587.53	609.915	582.472	1277.5	1188.4	1093.96
ABCA8	7.43495	0.0721696	0.49527	-0.145718	0.884144	NA	-0.260681	0.496171	0.525385	0.599316	NA	0.524577	0.494066	-1.06176	0.288346	0.433934	0.191727	0.497352	-0.385496	0.69987	0.808756	ABCA8	5.88284	9.94598	6.35751	7.55347	3.8893	4.28026	9.47895	11.2902	7.7384	10.8093	1.85073	8.80828	8.41353	4.16293	10.2958	8.2017
ABCA9	21.5587	-0.12563	0.375579	0.334496	0.738005	0.863809	0.137081	0.389304	-0.352118	0.724749	NA	-0.0689497	0.384976	0.179101	0.857858	0.916149	0.193761	0.380109	-0.509752	0.610226	0.742427	ABCA9	22.0207	20.4964	19.84	23.8777	23.5891	12.9123	29.5609	21.6902	26.4596	13.3396	16.2835	18.7114	24.525	35.1631	20.2579	16.2121
ABCA9-AS1	0.535744	0.090214	0.377265	-0.239126	0.811008	NA	0.223712	0.370814	-0.603299	0.54631	NA	-0.183146	0.370445	0.494396	0.621027	NA	-0.0496489	0.37764	0.131472	0.895402	NA	ABCA9-AS1	0.592184	0	0.87483	0.675962	0	1.08223	0.694316	0	0	0	1.09505	1.52944	0	0	0	2.02789
ABCB1	0.429884	0.237085	0.363449	-0.652321	0.514194	NA	-0.353486	0.364011	0.971086	0.331506	NA	0.393324	0.364011	-1.08053	0.279907	NA	-0.197247	0.363449	0.54271	0.58733	NA	ABCB1	0	1.13169	0.587849	0	0	0	0	1.53884	0.985221	0.870998	0	0.919092	0.844456	0	0	0
ABCB10	759.605	0.0379374	0.0895013	-0.423876	0.671657	0.821428	-0.297957	0.0941007	3.16636	0.00154358	0.0108518	-0.194533	0.0912038	2.13295	0.0329286	0.0690527	-0.530428	0.0924531	5.73726	9.62194e-09	4.55196e-08	ABCB10	842.019	734.754	865.368	596.28	857.857	869.322	798.877	711.966	734.832	757.465	946.388	885.148	764.568	612.582	623.112	553.146
ABCB11	1.86331	-0.405664	0.537813	0.754286	0.450678	NA	-0.0985339	0.517486	0.190409	0.848989	NA	-0.818833	0.529486	1.54647	0.121992	0.217051	-0.511702	0.526426	0.972031	0.331035	0.48253	ABCB11	3.77182	0.941735	2.17297	0.56673	3.86097	3.4457	4.00878	1.52135	0	1.30385	0	3.97008	2.54883	0	1.70019	0
ABCB4	6.61337	0.481233	0.542378	-0.887266	0.374936	NA	-0.0557547	0.545708	0.102169	0.918622	NA	-0.360864	0.543338	0.664161	0.506587	0.65238	-0.897852	0.544995	1.64745	0.0994655	0.184374	ABCB4	6.91183	3.91562	11.4268	4.19925	1.95132	14.534	4.25019	1.4185	2.72439	7.60397	4.21328	24.4801	5.5869	3.5392	1.92897	7.12958
ABCB5	57.7812	-0.58457	0.188876	3.09498	0.00196823	0.0113414	0.109719	0.292567	-0.375022	0.707644	0.845521	-2.23128	0.239542	9.31481	1.22171e-20	1.03019e-19	-1.537	0.255204	6.02262	1.71617e-09	8.54553e-09	ABCB5	111.604	22.0816	73.818	23.6208	117.76	108.657	108.396	23.4027	21.4548	21.3873	74.9181	78.7708	67.765	25.9324	25.0039	19.9261
ABCB6	3232.01	0.158937	0.107942	-1.47242	0.140907	0.30978	-0.139801	0.107128	1.30499	0.191895	0.392356	0.947905	0.107572	-8.81178	1.23178e-18	9.53743e-18	0.649167	0.107499	-6.0388	1.55263e-09	7.75094e-09	ABCB6	2221.1	4313.88	2482.71	3910.33	2270.17	2290.97	2102.16	3777.65	3849.45	5314.56	2468.85	2610.38	2368.91	3958.81	3948.57	3823.61
ABCB7	754.537	0.0699728	0.0788933	-0.88693	0.375117	0.590027	-0.0155728	0.0849889	0.183233	0.854615	0.928846	-0.405377	0.0819351	4.94754	7.51581e-07	2.8662e-06	-0.490923	0.082063	5.98226	2.20061e-09	1.08661e-08	ABCB7	850.46	641.635	893.312	632.74	898.318	834.551	818.511	639.163	616.892	668.85	959.053	867.386	853.497	628.254	670.606	599.36
ABCB8	813.026	0.311889	0.083809	-3.72143	0.000198097	0.00167294	0.0827199	0.0744484	-1.1111	0.266524	0.484274	1.45973	0.0806665	-18.0959	3.43294e-73	1.18555e-71	1.23056	0.0778478	-15.8073	2.77136e-56	7.66651e-55	ABCB8	410.22	1131.92	509.081	1200.88	451.758	410.59	368.312	1093.65	1157.48	1144.63	501.289	502.132	523.822	1211.42	1165.5	1225.73
ABCB9	1173.2	0.0370795	0.0929423	-0.398952	0.689929	0.832424	0.0529329	0.0948165	-0.558267	0.576662	0.760729	-0.0668903	0.0939884	0.711687	0.476659	0.625496	-0.0510369	0.0937799	0.54422	0.58629	0.722899	ABCB9	1180.94	1126.86	1211.92	1173.07	1160.6	1131.7	1250.53	1081.28	1095.95	1203.36	1252.91	1213.5	1169.35	1362.76	1055.27	1101.18
ABCC1	1367.19	0.140835	0.110886	-1.27009	0.204053	0.39845	0.219974	0.108937	-2.01927	0.0434589	0.141996	0.835896	0.110175	-7.58698	3.27454e-14	2.04622e-13	0.915036	0.109656	-8.34457	7.14712e-17	5.52515e-16	ABCC1	912.862	1637.76	1007.69	1910.47	900.402	1010.03	828.159	1566.47	1814.21	1532.59	972.506	875.935	1174.63	1852.21	2004.41	1874.78
ABCC10	663.261	0.0381356	0.122247	-0.311957	0.755073	0.87446	0.0904507	0.121224	-0.746143	0.455581	0.666566	0.491064	0.121953	-4.02667	5.6572e-05	0.000180613	0.543379	0.12152	-4.47152	7.7665e-06	2.84071e-05	ABCC10	537.668	756.349	550.753	808.273	454.103	648.851	510.049	729.599	772.404	767.043	581.932	542.645	527.682	853.17	708.538	863.112
ABCC11	20.379	-0.522122	0.391558	1.33345	0.182385	0.369264	0.3442	0.415985	-0.827432	0.407992	NA	-0.615037	0.397189	1.54848	0.121508	0.216294	0.251285	0.410881	-0.611574	0.540819	0.683464	ABCC11	26.0773	15.9331	17.0419	22.4637	30.7633	26.1611	21.3076	24.3328	14.6748	8.79179	18.3094	18.14	14.6764	34.651	10.2698	22.4705
ABCC12	0	NA	NA	NA	NA	NA	NA	NA	NA	NA	NA	NA	NA	NA	NA	NA	NA	NA	NA	NA	NA	ABCC12	0	0	0	0	0	0	0	0	0	0	0	0	0	0	0	0
ABCC2	18.6265	-0.0147359	0.470381	0.0313276	0.975008	0.987812	-0.219301	0.480686	0.456224	0.648229	NA	0.0345842	0.477284	-0.0724604	0.942236	0.967975	-0.169981	0.473961	0.358638	0.719866	0.823283	ABCC2	19.6397	19.6728	18.976	16.2174	6.96902	16.5995	35.3507	13.6517	17.251	28.1157	23.0773	7.04036	26.8104	19.0749	20.0172	9.56021
ABCC3	109.654	-1.27782	0.163341	7.82302	5.15718e-15	6.28358e-13	-0.755967	0.204141	3.70316	0.00021293	0.00211695	-1.29148	0.169119	7.6365	2.23211e-14	1.40867e-13	-0.769628	0.199496	3.85786	0.000114383	0.000368344	ABCC3	213.857	85.7868	86.5857	52.387	206.339	225.018	210.214	88.8151	74.5608	93.9844	84.7534	83.8391	91.1646	68.7791	43.1745	45.2073
ABCC4	5514.61	-0.559764	0.0771408	7.25639	3.97567e-13	3.47714e-11	-0.409503	0.0746743	5.48385	4.16171e-08	1.27659e-06	1.83502	0.0754723	-24.3139	1.39866e-130	1.17483e-128	1.98528	0.0763606	-25.9988	5.10729e-149	6.20573e-147	ABCC4	2769.35	9940.07	1874.8	7474.22	2909.71	2702.18	2696.15	10692.1	10481.2	8646.95	1920.92	1855.38	1848.1	7547.47	7379.06	7496.13
ABCC5	872.897	-0.228069	0.0906303	2.51648	0.0118533	0.0474992	-0.348395	0.100701	3.45971	0.000540758	0.00459064	-1.26362	0.0948323	13.3248	1.66159e-40	2.75932e-39	-1.38394	0.0967617	14.3026	2.10779e-46	4.6344e-45	ABCC5	1348.11	557.149	1149.98	436.35	1220.31	1386.8	1437.22	559.041	579.117	533.29	1026.81	1228.78	1194.34	421.964	462.764	424.321
ABCC5-AS1	0.654707	0.278746	0.442094	-0.630512	0.528359	NA	0.330809	0.432681	-0.764555	0.444536	NA	0.0323165	0.432014	-0.0748042	0.94037	NA	0.0843794	0.442774	-0.19057	0.848863	NA	ABCC5-AS1	0.298631	0.300336	0.886966	1.1329	0	0	0.895892	0	0.901009	0	0.904827	0.930735	0.825334	0	0.898971	2.49972
ABCC6	66.2331	-0.656413	0.229696	2.85774	0.00426666	0.0212276	-0.662751	0.248565	2.6663	0.00766901	0.0385417	-1.03008	0.234737	4.38822	1.1428e-05	3.93097e-05	-1.03642	0.243875	4.2498	2.13964e-05	7.48638e-05	ABCC6	110.774	52.9322	68.9633	32.2627	101.697	111.294	119.333	36.385	56.8481	65.5634	60.6794	75.4612	70.7491	37.6191	34.4035	24.7654
ABCC8	247.687	-0.142607	0.169653	0.840584	0.400581	0.612998	-0.119449	0.172589	0.692102	0.488873	0.693102	0.170896	0.170327	-1.00334	0.315698	0.464379	0.194054	0.171925	-1.12871	0.259018	0.400595	ABCC8	242.816	276.886	218.902	252.143	246.66	205.205	276.583	292.528	202.806	335.324	218.224	217.579	220.902	252.986	228.785	274.658
ABCC9	235.411	0.139819	0.119805	-1.16706	0.243188	0.445371	0.0435393	0.134289	-0.32422	0.745771	0.868121	-0.553273	0.127769	4.33027	1.48924e-05	5.05123e-05	-0.649553	0.126759	5.12431	2.98628e-07	1.2506e-06	ABCC9	270.627	183.152	298.711	189.155	289.009	288.322	234.55	179.498	188.238	181.721	291.436	326.172	278.525	186.478	187.62	193.366
ABCD1	364.272	-0.194295	0.117643	1.65156	0.0986239	0.241128	0.0816619	0.117912	-0.692569	0.48858	0.692905	0.258901	0.117305	-2.20707	0.0273089	0.058368	0.534857	0.118248	-4.5232	6.09122e-06	2.2549e-05	ABCD1	335.227	402.935	292.453	426.475	376.66	321.695	307.324	435.556	394.5	378.748	279.312	302.499	295.548	371.871	433.109	474.446
ABCD2	0.0751829	-0.057691	0.256043	0.225318	0.821732	NA	0.00220944	0.256043	-0.00862919	0.993115	NA	-0.0397032	0.256043	0.155064	0.87677	NA	0.0201973	0.256043	-0.0788823	0.937126	NA	ABCD2	0.300731	0	0	0	0	0	0.902194	0	0	0	0	0	0	0	0	0
ABCD3	1262.3	0.18209	0.0737996	-2.46736	0.0136114	0.0529675	0.012354	0.0739637	-0.167028	0.867348	0.934979	0.380512	0.0741753	-5.1299	2.89896e-07	1.14825e-06	0.210776	0.073587	-2.86431	0.00417925	0.0107737	ABCD3	1062.46	1384.47	1206.59	1395.7	1069.87	1070.79	1046.73	1353.52	1366.62	1433.27	1150.78	1296.56	1172.41	1438.96	1473.65	1274.48
ABCD4	796.556	-0.137955	0.0843377	1.63574	0.101893	0.246442	-0.27813	0.0901186	3.08626	0.00202691	0.0135056	-0.445238	0.0862342	5.16313	2.42857e-07	9.68563e-07	-0.585413	0.0883078	6.62923	3.37443e-11	1.88214e-10	ABCD4	982.096	719.772	892.233	592.122	971.075	981.693	993.518	656.052	717.842	785.421	965.051	816.247	895.401	578.433	619.472	578.462
ABCE1	2957.93	0.278363	0.0759775	-3.66375	0.000248546	0.00202353	0.47977	0.0780748	-6.145	7.99624e-10	3.7478e-08	-0.722086	0.077428	9.32591	1.1004e-20	9.29699e-20	-0.520679	0.0766368	6.7941	1.0899e-11	6.27902e-11	ABCE1	3228.81	1956.09	3919.58	2727.25	3258.31	3287.76	3140.35	2185.9	1966.74	1715.62	3703.61	4004.59	4050.55	2755.15	2733	2693.58
ABCF1	2480.19	0.249608	0.0597587	-4.17693	2.95471e-05	0.000332278	0.132604	0.059639	-2.22345	0.0261855	0.0979894	0.410459	0.0599621	-6.84531	7.63121e-12	4.13977e-11	0.293455	0.0594345	-4.93746	7.91459e-07	3.20406e-06	ABCF1	1993.08	2649.68	2371.93	2906.07	2076.42	1964.96	1937.87	2533.46	2681.86	2733.72	2447.64	2443.59	2224.57	2825.22	2988.71	2904.29
ABCF2	1141.96	0.314218	0.0763484	-4.11558	3.86208e-05	0.000418084	0.307567	0.076431	-4.02411	5.7191e-05	0.0007023	0.320363	0.0773244	-4.1431	3.4264e-05	0.000111819	0.313711	0.0754432	-4.15824	3.20704e-05	0.000109791	ABCF2	905.704	1132.47	1127.85	1401.82	921.116	868.265	927.73	1154.88	1216.55	1025.97	1137.94	1176.71	1068.9	1353.84	1427.04	1424.58
ABCF3	1282.85	-0.233107	0.0871526	2.6747	0.00747953	0.0331346	-0.229775	0.0864878	2.65673	0.00789031	0.0393394	0.442341	0.0864807	-5.11491	3.13891e-07	1.23952e-06	0.445674	0.0871597	-5.1133	3.16582e-07	1.32317e-06	ABCF3	1173.6	1597.94	997.278	1362.57	1148.07	1119.89	1252.85	1533.52	1499	1761.29	1044.62	950.418	996.793	1300.11	1293.49	1494.12
ABCG1	932.426	-0.387164	0.0855793	4.52404	6.06715e-06	8.6512e-05	0.179002	0.0868026	-2.06217	0.0391914	0.13143	-0.172927	0.0859484	2.01198	0.0442216	0.0898195	0.393239	0.0864372	-4.54941	5.37954e-06	2.00196e-05	ABCG1	1020.49	904.778	778.85	1025.58	1043.76	1012.03	1005.69	922.591	906.489	885.255	862.99	674.247	799.314	1075.64	999.008	1002.09
ABCG2	36.8638	-0.211264	0.474784	0.44497	0.656341	0.811354	0.0909931	0.437449	-0.208008	0.835222	0.917608	2.48854	0.460479	-5.40424	6.50852e-08	2.71639e-07	2.7908	0.453948	-6.14783	7.85509e-10	4.00401e-09	ABCG2	7.37545	65.5998	5.54037	68.9397	3.30204	5.71862	13.1057	39.5837	128.841	28.3747	8.28899	5.93283	2.3993	53.8098	63.9005	89.1087
ABCG4	1.89435	-0.221721	0.544131	0.407478	0.683657	NA	-0.490296	0.53862	0.91028	0.362675	NA	0.0647644	0.542772	-0.119322	0.905021	0.945291	-0.20381	0.540169	0.377307	0.705945	0.812964	ABCG4	2.34723	2.46757	1.6412	1.12142	0	4.40464	2.63704	2.02933	3.45601	1.91738	1.40715	1.69342	1.82303	1.28656	0.695806	1.38189
ABCG5	2.89773	-0.615411	0.54604	1.12704	0.259724	NA	0.465452	0.546645	-0.85147	0.394508	NA	-0.324488	0.546096	0.594196	0.552381	0.691678	0.756375	0.546603	-1.38377	0.166428	0.282395	ABCG5	3.54837	2.45692	1.50519	4.08045	3.56563	3.52656	3.55291	5.3109	0.966046	1.09381	1.77134	1.89522	0.848998	2.65324	7.18149	2.40664
ABCG8	0.982326	0.349215	0.486889	-0.717237	0.473228	NA	0.113425	0.475277	-0.23865	0.811377	NA	0.0796825	0.477493	-0.166877	0.867467	NA	-0.156107	0.484655	0.3221	0.747377	NA	ABCG8	0.602055	0.81017	1.48362	1.03346	0	0.904046	0.902118	1.30899	0	1.12152	0	2.79726	1.6536	1.30376	1.79662	0
ABHD1	125.407	-0.117374	0.199535	0.588237	0.556373	0.738667	-0.494273	0.238655	2.07107	0.0383519	0.129227	-1.70705	0.215248	7.93062	2.18051e-15	1.4525e-14	-2.08395	0.224885	9.26674	1.91927e-20	1.76083e-19	ABHD1	206.858	61.5389	190.108	43.1238	219.717	186.86	213.999	83.7185	44.9794	55.9189	183.242	171.145	215.936	30.7693	44.1947	54.4073
ABHD10	1401.27	0.170185	0.0708825	-2.40095	0.0163526	0.0610013	0.00584954	0.0736903	-0.07938	0.93673	0.970557	-0.174123	0.0724983	2.40176	0.0163164	0.0366576	-0.338459	0.0721018	4.69419	2.67668e-06	1.02835e-05	ABHD10	1437.1	1274.01	1617.28	1276.68	1401.34	1346.83	1563.12	1311.87	1205.05	1305.11	1678.7	1621.27	1551.87	1281.63	1309.92	1238.49
ABHD11	756.912	0.396212	0.103218	-3.83858	0.000123749	0.00112059	-0.166221	0.0993903	1.67241	0.0944432	0.245367	1.13654	0.101874	-11.1563	6.67222e-29	7.72856e-28	0.574102	0.100769	-5.69721	1.21784e-08	5.71348e-08	ABHD11	465.731	1030.12	614.928	916.873	443.432	480.043	473.717	921.72	988.066	1180.56	611.287	649.168	584.329	920.558	981.618	848.444
ABHD11-AS1	7.12836	-0.706486	0.51105	1.38242	0.166842	NA	-1.06068	0.506424	2.09445	0.0362195	NA	0.718	0.496534	-1.44602	0.148171	0.2549	0.363804	0.519475	-0.700329	0.483722	0.63415	ABHD11-AS1	6.93063	13.5904	3.1711	4.82129	8.16622	4.51997	8.1057	15.5801	11.7672	13.424	4.54381	0	4.9695	7.80036	5.41139	1.2521
ABHD12	4990.56	-0.0204244	0.063055	0.323913	0.746004	0.869141	-0.157493	0.0622666	2.52934	0.0114278	0.0520646	0.985018	0.0626609	-15.7198	1.10665e-55	2.59137e-54	0.847949	0.0626632	-13.5319	1.01438e-41	1.97396e-40	ABHD12	3473.56	6889.54	3424.48	6174.65	3564.33	3381.19	3475.16	6533.94	6700.01	7434.67	3404.62	3390.03	3478.8	6333.39	6431.66	5758.89
ABHD12B	6.16294	-0.314713	0.546206	0.576179	0.564494	NA	0.0419019	0.546916	-0.0766147	0.93893	NA	0.0110604	0.546577	-0.0202358	0.983855	0.990934	0.367675	0.5466	-0.672658	0.501165	0.64954	ABHD12B	6.63507	6.33826	4.14375	7.53467	3.22031	3.05233	13.6326	7.89582	9.29949	1.81948	1.16295	4.64457	6.62374	17.6366	1.26551	3.70185
ABHD13	1146.91	0.281486	0.0699148	-4.02613	5.67028e-05	0.000579392	-0.0122929	0.0661303	0.185889	0.852532	0.92771	1.04679	0.068587	-15.2622	1.36544e-52	3.01055e-51	0.753011	0.0675071	-11.1545	6.80421e-29	8.86117e-28	ABHD13	723.689	1498.27	880.377	1485.31	753.434	709.512	708.123	1411.99	1496.86	1585.97	869.793	891.921	879.417	1498.19	1540.64	1417.09
ABHD14A	522.103	0.152092	0.113881	-1.33554	0.1817	0.368256	-0.0315908	0.122373	0.258151	0.79629	0.895701	-0.650607	0.118149	5.50667	3.65691e-08	1.55516e-07	-0.83429	0.118265	7.05441	1.73331e-12	1.05355e-11	ABHD14A	620.252	392.521	690.111	385.529	687.68	585.736	587.339	347.925	384.199	445.439	751.193	684.754	634.387	424.174	346.309	386.102
ABHD14A-ACY1	49.9608	0.0486412	0.268964	-0.180846	0.856488	0.926896	-0.00370368	0.275928	0.0134227	0.989291	0.994557	-0.151407	0.272571	0.555475	0.57857	0.713966	-0.203751	0.272379	0.748043	0.454434	0.606821	ABHD14A-ACY1	52.6371	46.8924	53.806	46.5078	46.0393	60.2183	51.6537	47.3245	43.5824	49.7702	50.9741	37.2898	73.1541	55.6858	50.0993	33.7383
ABHD14B	797.228	-0.150811	0.0775262	1.94529	0.0517399	0.149166	-0.287812	0.0988663	2.91113	0.00360128	0.0214063	-1.95824	0.0875645	22.3634	8.93343e-111	5.53852e-109	-2.09525	0.0901293	23.2471	1.52159e-119	1.25051e-117	ABHD14B	1348.6	344.962	1213.93	281.419	1377.79	1347.84	1320.18	346.546	320.313	368.028	1261.35	1107.16	1273.27	290.54	279.446	274.27
ABHD15	255.035	-0.0967526	0.146883	0.658705	0.510085	0.705526	0.033095	0.146605	-0.225742	0.821402	0.909108	0.279765	0.146515	-1.90946	0.0562029	0.111172	0.409612	0.146973	-2.78699	0.00532005	0.0134417	ABHD15	232.103	282.456	216.525	289.054	235.824	226.866	233.619	235.674	265.164	346.531	227.898	183.625	238.053	281.601	304.408	281.154
ABHD15-AS1	0.253079	-0.113661	0.256043	0.443915	0.657104	NA	0.0579855	0.256043	-0.226468	0.820838	NA	-0.0956735	0.256043	0.373662	0.708656	NA	0.0759733	0.256043	-0.296721	0.76668	NA	ABHD15-AS1	0.603557	0	0	0.408757	0	0	1.81067	0	0	0	0	0	0	0	0	1.22627
ABHD16A	1049.86	-0.0533472	0.0941929	0.566361	0.571148	0.749386	-0.238605	0.093628	2.54843	0.0108208	0.0500637	0.520494	0.093594	-5.56119	2.67944e-08	1.15189e-07	0.335237	0.0942267	-3.55777	0.000374019	0.00113195	ABHD16A	908.985	1306.56	876.088	1107.8	920.349	864.078	942.528	1184.7	1252.15	1482.84	936.781	888.032	803.449	1144.23	1045.41	1133.76
ABHD16B	3.48688	-0.015167	0.54027	0.028073	0.977604	NA	-0.0358193	0.543167	0.0659452	0.947421	NA	0.0812404	0.541586	-0.150005	0.880761	0.930051	0.0605882	0.541972	-0.111792	0.910988	0.949503	ABHD16B	3.3258	3.7061	3.27298	3.64264	4.56283	1.80779	3.60678	3.92044	2.71502	4.48285	4.54065	2.79785	2.48045	2.60557	0.898664	7.42368
ABHD17A	2108.27	0.139052	0.0991623	-1.40227	0.160834	0.33843	-0.215852	0.099569	2.16787	0.0301689	0.10833	0.373572	0.0993375	-3.76064	0.000169482	0.000513993	0.0186674	0.0993943	-0.187811	0.851025	0.911159	ABHD17A	1866.97	2423.52	2057.76	2084.82	1900.25	1804.66	1896	2104.36	2294.88	2871.31	2247.71	1943.06	1982.52	2083.98	2047.71	2122.77
ABHD17B	509.952	0.117846	0.0816433	-1.44343	0.1489	0.321238	0.0129854	0.0821913	-0.15799	0.874464	0.939075	0.308966	0.0822791	-3.75509	0.000173277	0.000524829	0.204105	0.0815548	-2.50267	0.0123259	0.0290259	ABHD17B	445.505	552.228	483.873	558.201	450.954	429.559	456.001	533.759	542.633	580.294	501.98	483.703	465.935	559.918	545.015	569.671
ABHD17C	1061.23	0.09204	0.0878231	-1.04802	0.294631	0.50332	0.107302	0.0868609	-1.23533	0.216709	0.422664	0.522743	0.087768	-5.95597	2.58535e-09	1.19489e-08	0.538005	0.0869166	-6.1899	6.02024e-10	3.08857e-09	ABHD17C	839.501	1207.84	895.441	1302.13	859.354	800.842	858.306	1126.34	1143.34	1353.84	889.498	941.21	855.617	1349.22	1356.06	1201.13
ABHD18	577.944	0.0225187	0.133379	-0.168832	0.865929	0.931521	0.00771079	0.13685	-0.0563448	0.955067	0.979203	-0.13127	0.135276	0.970392	0.331851	0.481632	-0.146078	0.134977	1.08225	0.279143	0.424914	ABHD18	601.312	548.018	611.759	550.687	622.236	563.814	617.885	542.273	619.775	482.006	516.743	755.494	563.04	559.971	572.687	519.404
ABHD2	28031.6	0.213851	0.115167	-1.85687	0.0633298	0.173707	0.0580337	0.115052	-0.504413	0.613971	0.786659	1.19105	0.115129	-10.3454	4.39127e-25	4.42478e-24	1.03523	0.115091	-8.99494	2.36362e-19	2.06694e-18	ABHD2	16329	37633.5	18970	39193.7	16558.4	16486.7	15941.8	41606.8	42612.7	28681.1	17780.7	19474.6	19654.8	37311.7	42400.7	37868.7
ABHD3	372.19	0.166384	0.14344	-1.15995	0.246067	0.448835	-0.0293334	0.11904	0.246416	0.80536	0.900867	2.22893	0.133068	-16.7504	5.62419e-63	1.54808e-61	2.03322	0.130601	-15.5682	1.19696e-54	3.14665e-53	ABHD3	128.39	613.541	144.64	602.189	131.643	133.904	119.622	519.013	650.277	671.335	157.53	152.472	123.919	609.697	627.985	568.885
ABHD4	730.151	-0.413058	0.141547	2.91817	0.00352096	0.0182258	-0.155491	0.142558	1.09072	0.275396	0.493853	-0.125404	0.141261	0.887742	0.374679	0.526939	0.132163	0.142841	-0.925245	0.354838	0.507755	ABHD4	838.467	766.517	627.604	688.015	706.226	844.733	964.441	718.631	855.096	725.825	625.67	740.98	516.162	770.887	667.426	625.732
ABHD5	315.645	-0.376815	0.107197	3.51518	0.00043945	0.00325968	-0.515672	0.0979426	5.26504	1.40157e-07	3.857e-06	0.921385	0.0988502	-9.32103	1.15218e-20	9.72814e-20	0.782529	0.106363	-7.35717	1.87849e-13	1.21261e-12	ABHD5	252.537	480.107	194.224	335.71	263.912	239.403	254.297	457.667	490.135	492.52	192.642	203.12	186.911	351.795	332.02	323.314
ABHD6	127.654	-0.017821	0.210328	0.0847299	0.932476	0.96697	-0.0353463	0.179804	0.196582	0.844155	0.923965	1.43233	0.195277	-7.33485	2.21972e-13	1.32699e-12	1.4148	0.196216	-7.21041	5.57824e-13	3.49173e-12	ABHD6	69.1093	188.66	68.4066	184.442	89.9363	59.9379	57.4539	175.486	182.038	208.456	62.3574	88.313	54.5493	192.162	172.908	188.256
ABHD8	363.332	-0.0665316	0.125269	0.531112	0.595341	0.767169	0.00714523	0.127434	-0.05607	0.955286	0.979227	-0.0814188	0.126061	0.645869	0.518364	0.662301	-0.00774192	0.126651	0.061128	0.951257	0.973334	ABHD8	377.633	356.184	360.087	359.426	390.177	368.689	374.033	304.665	343.669	420.218	373.911	319.941	386.408	372.426	326.275	379.578
ABI1	1401.32	-0.209005	0.0780204	2.67885	0.00738762	0.0328015	-0.0267347	0.0789939	0.33844	0.735032	0.861352	0.0191765	0.0782365	-0.24511	0.806372	0.883048	0.201446	0.07878	-2.55708	0.0105556	0.0251912	ABI1	1447.16	1467.38	1251.63	1439.11	1518.17	1417.28	1406.04	1552.15	1544.09	1305.9	1310.59	1274.72	1169.59	1433.65	1456.15	1427.54
ABI2	2200.28	-0.487467	0.134384	3.62742	0.000286264	0.00228326	-0.0479564	0.134926	0.355427	0.72227	0.854104	-0.0848287	0.134413	0.631107	0.52797	0.671117	0.354682	0.134898	-2.62926	0.00855699	0.0208073	ABI2	2470.06	2328.98	1752.89	2249.18	2265.05	2548.31	2596.82	2636.51	2652.06	1698.37	1670.37	1950.76	1637.53	2253.35	2305.92	2188.29
ABI3	2.62315	-0.0529361	0.540495	0.0979401	0.92198	NA	0.233683	0.54722	-0.427036	0.669353	NA	1.29275	0.545635	-2.36926	0.0178238	0.039729	1.57937	0.543748	-2.9046	0.00367723	0.0095768	ABI3	0.407532	4.3213	0.304029	5.45972	0	1.2226	0	5.3985	4.12014	3.44527	0	0	0.912087	4.11184	5.08278	7.18455
ABI3BP	15.4374	0.0426009	0.440396	-0.0967331	0.922938	0.961866	0.0203398	0.459983	-0.0442185	0.96473	NA	-0.390446	0.447797	0.871927	0.383248	0.535663	-0.412707	0.453135	0.910781	0.362411	0.515554	ABI3BP	17.768	13.2617	18.3366	12.3833	14.0564	13.692	25.5557	22.3274	11.9502	5.50744	30.1793	11.1699	13.6607	9.27661	13.1082	14.7651
ABL1	5607.13	-0.169912	0.0653099	2.60163	0.00927817	0.0392993	-0.126642	0.0649537	1.94972	0.0512095	0.159792	0.728821	0.0650348	-11.2066	3.7829e-29	4.43972e-28	0.772092	0.0652292	-11.8366	2.52442e-32	3.72718e-31	ABL1	4425.2	7344.88	3932.05	6726.41	4689.77	4301.98	4283.84	7251.16	7942.04	6841.44	4130.16	3853	3812.99	6594.05	6867.31	6717.86
ABL2	850.603	-0.123546	0.125395	0.985253	0.3245	0.536641	0.103711	0.126945	-0.816976	0.413942	0.633078	-0.109632	0.126169	0.868933	0.384884	0.53743	0.117624	0.126176	-0.932226	0.35122	0.503769	ABL2	886.472	820.236	812.702	883	854.995	889.701	914.719	866.157	975.05	619.502	757.517	853.466	827.122	881.92	867.096	899.985
ABLIM1	2630.2	-0.352803	0.116357	3.03208	0.00242871	0.0135016	-0.219556	0.118356	1.85505	0.0635886	0.187327	-0.939279	0.117145	8.01809	1.07403e-15	7.28106e-15	-0.806032	0.117576	6.85543	7.1097e-12	4.15346e-11	ABLIM1	3836.63	1986.75	2995.82	1701.6	3825.28	3857.09	3827.51	2244.28	2221.25	1494.73	2915.91	2969.18	3102.36	1721.2	1792.41	1591.2
ABLIM2	32.0924	-0.207256	0.375538	0.551891	0.581023	0.756834	-0.681674	0.380881	1.78973	0.073497	0.206995	0.81353	0.374834	-2.17037	0.0299786	0.0635161	0.339112	0.381564	-0.888741	0.374142	0.527559	ABLIM2	25.9177	50.2519	21.9604	30.2397	22.0941	26.1412	29.5179	24.2253	69.8536	56.6769	18.673	20.8893	26.3188	50.92	19.6046	20.1947
ABLIM3	722.647	-0.257028	0.0810447	3.17143	0.00151691	0.00912781	-0.300476	0.091089	3.29871	0.000971296	0.00746466	-0.938413	0.0849433	11.0475	2.2536e-28	2.56475e-27	-0.981861	0.0874716	11.2249	3.07683e-29	4.0717e-28	ABLIM3	1041.07	540.946	869.979	438.593	1019.87	1033.8	1069.54	526.276	536.922	559.639	778.507	901.995	929.434	457.198	442.143	416.437
ABO	11.2752	-0.692771	0.411614	1.68306	0.0923632	NA	-0.410036	0.44224	0.92718	0.353833	NA	-0.568965	0.416019	1.36764	0.171425	0.287389	-0.28623	0.43844	0.652836	0.513862	0.660668	ABO	17.1536	10.7361	9.67803	7.53314	18.287	12.5402	20.6336	12.9825	12.5563	6.66965	7.19817	12.0069	9.82908	9.0459	6.22797	7.32555
ABR	2089.56	-0.000816206	0.106272	0.00768038	0.993872	0.996705	-0.12388	0.10727	1.15484	0.248155	0.462194	0.389276	0.106567	-3.65287	0.000259328	0.000768263	0.266212	0.106977	-2.48851	0.0128281	0.0300775	ABR	1849.26	2431.42	1848.73	2228.83	1889.1	1871.81	1786.87	2708.69	2173.98	2411.61	1990.39	1555.53	2000.28	2311.33	2005.89	2369.27
ABRA	1.86511	0.228491	0.538829	-0.42405	0.671529	NA	-0.242267	0.530137	0.45699	0.647678	NA	0.0169033	0.535175	-0.0315847	0.974803	0.985981	-0.453855	0.533998	0.849919	0.39537	0.549859	ABRA	1.82419	1.92173	2.56931	1.1452	4.56873	0.903857	0	2.61759	0.904998	2.24262	1.81599	0.93221	4.95973	1.30352	0.898103	1.23397
ABRACL	309.508	0.809158	0.150544	-5.37491	7.66211e-08	2.03306e-06	0.28061	0.145045	-1.93464	0.0530339	0.163744	1.05155	0.150855	-6.9706	3.15588e-12	1.75665e-11	0.523004	0.144719	-3.61392	0.000301598	0.000923115	ABRACL	166.564	350.478	295.38	425.611	194.728	154.519	150.445	320.424	320.27	410.739	300.914	303.245	281.981	369.456	498.32	409.057
ABT1	829.152	0.208072	0.0865526	-2.404	0.0162169	0.0605908	0.144521	0.0872414	-1.65656	0.0976083	0.251169	0.245616	0.0874448	-2.80881	0.00497247	0.0123406	0.182065	0.086347	-2.10852	0.0349857	0.0741745	ABT1	712.625	844.859	823.919	935.203	737.462	703.198	697.213	751.33	828.978	954.27	861.679	794.217	815.862	949.003	951.048	905.559
ABTB1	469.399	-0.240808	0.0925025	2.60326	0.0092342	0.0391883	-0.124678	0.122494	1.01783	0.30876	0.531092	-1.97468	0.106822	18.4858	2.6889e-76	9.75156e-75	-1.85855	0.11031	16.8484	1.07793e-63	3.514e-62	ABTB1	807.726	202.18	682.705	184.985	779.531	825.707	817.941	193.026	209.518	203.997	742.832	613.733	691.551	180.499	201.12	173.337
ABTB2	367.985	-0.582238	0.0981203	5.93391	2.95796e-09	1.14853e-07	-0.24212	0.114228	2.11962	0.0340384	0.118244	-1.09153	0.103957	10.4998	8.65431e-26	8.96022e-25	-0.751416	0.108964	6.89602	5.34781e-12	3.14661e-11	ABTB2	582.486	271.735	387.715	230.005	588.608	611.145	547.703	288.852	277.418	248.935	369.479	388.794	404.871	225.589	211.589	252.838
AC000003.1	0	NA	NA	NA	NA	NA	NA	NA	NA	NA	NA	NA	NA	NA	NA	NA	NA	NA	NA	NA	NA	AC000003.1	0	0	0	0	0	0	0	0	0	0	0	0	0	0	0	0
AC000029.1	0	NA	NA	NA	NA	NA	NA	NA	NA	NA	NA	NA	NA	NA	NA	NA	NA	NA	NA	NA	NA	AC000029.1	0	0	0	0	0	0	0	0	0	0	0	0	0	0	0	0
AC000032.2	0.0748387	-0.0571419	0.256043	0.223173	0.823401	NA	0.00284536	0.256043	-0.0111128	0.991133	NA	-0.0392314	0.256043	0.153222	0.878223	NA	0.0207559	0.256043	-0.0810641	0.935391	NA	AC000032.2	0.299355	0	0	0	0	0	0.898065	0	0	0	0	0	0	0	0	0
AC000035.3	0	NA	NA	NA	NA	NA	NA	NA	NA	NA	NA	NA	NA	NA	NA	NA	NA	NA	NA	NA	NA	AC000035.3	0	0	0	0	0	0	0	0	0	0	0	0	0	0	0	0
AC000036.4	1.8284	-0.133031	0.527353	0.252262	0.800838	NA	0.156347	0.530633	-0.294643	0.768267	NA	0.351106	0.529022	-0.663688	0.50689	0.652474	0.640484	0.528981	-1.21079	0.225976	0.360469	AC000036.4	1.21141	2.24597	0.853806	3.00242	1.82651	1.80772	0	1.30797	5.42994	0	0.908039	0	1.65338	2.60641	2.69496	3.7059
AC000067.1	0	NA	NA	NA	NA	NA	NA	NA	NA	NA	NA	NA	NA	NA	NA	NA	NA	NA	NA	NA	NA	AC000067.1	0	0	0	0	0	0	0	0	0	0	0	0	0	0	0	0
AC000068.10	9.95169	0.188959	0.431235	-0.438181	0.661255	NA	0.0506483	0.449864	-0.112586	0.910359	NA	-0.0631565	0.442659	0.142675	0.886547	0.9337	-0.201467	0.438933	0.458993	0.646239	0.769009	AC000068.10	9.62621	9.16397	11.3478	9.66875	6.33442	12.6484	9.8958	9.06962	7.23832	11.184	14.5384	11.216	8.28909	12.994	7.22355	8.78869
AC000068.5	84.986	0.207401	0.196189	-1.05715	0.290445	0.498667	-0.301935	0.194778	1.55015	0.121105	0.290506	0.631736	0.194883	-3.24162	0.00118852	0.00323632	0.1224	0.196085	-0.624222	0.532482	0.676833	AC000068.5	68.2869	106.85	79.1029	85.7044	71.2393	65.9825	67.6389	95.4903	118.555	106.504	69.9194	76.4531	90.9361	76.8923	102.407	77.8144
AC000068.9	14.9428	-0.141762	0.45878	0.308997	0.757324	0.875803	0.737488	0.466001	-1.58259	0.113515	NA	-0.401243	0.46591	0.861203	0.389126	0.541611	0.478007	0.458876	-1.04169	0.297556	0.446044	AC000068.9	15.3265	10.4218	13.4552	20.5677	7.23352	17.1611	21.5848	5.17938	12.6645	13.4217	3.6343	16.8256	19.9058	15.5933	23.4916	22.6182
AC000095.11	6.67395	0.0442239	0.497119	-0.0889605	0.929113	NA	0.273662	0.515814	-0.530544	0.595735	NA	-0.514602	0.508922	1.01116	0.31194	0.460307	-0.285163	0.504946	0.564741	0.57225	0.71066	AC000095.11	7.82503	4.47857	8.0966	6.29559	9.05816	4.51792	9.89902	1.29662	5.42931	6.70976	6.36012	4.67257	13.2571	6.49723	3.60954	8.78001
AC000099.1	1.91047	0.697558	0.527069	-1.32347	0.185681	NA	0.35087	0.537055	-0.653321	0.513549	NA	0.956413	0.526615	-1.81615	0.0693467	0.133539	0.609725	0.53747	-1.13444	0.256612	0.397721	AC000099.1	0	2.41843	1.51028	3.71317	0	0	0	5.2298	0.904766	1.12071	0.907826	2.79652	0.826504	2.60562	3.59261	4.94127
AC000111.3	0	NA	NA	NA	NA	NA	NA	NA	NA	NA	NA	NA	NA	NA	NA	NA	NA	NA	NA	NA	NA	AC000111.3	0	0	0	0	0	0	0	0	0	0	0	0	0	0	0	0
AC000111.6	0.150501	-0.113564	0.256043	0.443535	0.657378	NA	0.00220944	0.256043	-0.00862919	0.993115	NA	-0.0955764	0.256043	0.373282	0.708938	NA	0.0201973	0.256043	-0.0788823	0.937126	NA	AC000111.6	0.602005	0	0	0	0	0.905107	0.900909	0	0	0	0	0	0	0	0	0
AC000120.7	7.11219	-0.595556	0.496797	1.19879	0.230609	NA	0.0149324	0.485255	-0.0307722	0.975451	NA	0.341377	0.485784	-0.702734	0.482221	0.630666	0.951865	0.496317	-1.91786	0.0551293	0.110681	AC000120.7	6.63239	9.19922	3.59187	9.02529	3.65093	6.32722	9.91902	9.14964	7.24005	11.208	3.63245	4.6628	2.48037	6.51445	14.3774	6.18406
AC000123.2	70.3631	0.17365	0.209589	-0.828525	0.407373	0.61873	-0.00874046	0.213512	0.0409366	0.967346	0.984545	0.262152	0.21255	-1.23337	0.217439	0.347404	0.0797611	0.210568	-0.37879	0.704844	0.81199	AC000123.2	61.974	74.8433	70.1822	74.4529	64.9163	65.9802	55.0255	82.5142	81.4494	60.5661	78.99	59.6488	71.9079	66.4977	71.8266	85.0345
AC000123.3	6.86452	0.22707	0.500294	-0.453874	0.64992	NA	0.442934	0.494303	-0.896079	0.370211	NA	0.411052	0.502052	-0.818743	0.412933	0.565646	0.626915	0.492407	-1.27316	0.20296	0.330607	AC000123.3	4.51516	6.85603	5.77966	10.3072	5.42964	4.51732	3.5985	9.06974	8.14316	3.35519	7.26917	8.41201	1.65781	10.3952	11.738	8.7884
AC000123.4	7.67573	0.406387	0.488609	-0.831721	0.405566	NA	0.195975	0.486646	-0.402705	0.687165	NA	0.476539	0.49206	-0.968456	0.332817	0.482475	0.266127	0.483031	-0.550952	0.581666	0.718769	AC000123.4	5.12233	8.0892	7.61488	9.8765	5.4376	7.22923	2.70015	6.48533	9.95453	7.82774	9.99423	3.73781	9.11262	15.5938	9.02166	5.014
AC000124.1	4.53739	0.234293	0.5168	-0.453353	0.650295	NA	0.589904	0.543533	-1.08532	0.277782	NA	-1.28494	0.536005	2.39725	0.0165187	0.0370482	-0.929326	0.528746	1.7576	0.0788148	0.151171	AC000124.1	6.33413	1.03787	7.863	2.91454	6.37545	3.61513	9.01183	1.30386	1.80974	0	8.17344	4.6651	10.7505	3.90466	3.59728	1.24169
AC000354.1	0	NA	NA	NA	NA	NA	NA	NA	NA	NA	NA	NA	NA	NA	NA	NA	NA	NA	NA	NA	NA	AC000354.1	0	0	0	0	0	0	0	0	0	0	0	0	0	0	0	0
AC000370.2	0	NA	NA	NA	NA	NA	NA	NA	NA	NA	NA	NA	NA	NA	NA	NA	NA	NA	NA	NA	NA	AC000370.2	0	0	0	0	0	0	0	0	0	0	0	0	0	0	0	0
AC000403.1	0.681215	-0.0104745	0.434411	0.0241119	0.980763	NA	-0.159078	0.411757	0.386339	0.699246	NA	-0.303603	0.423553	0.716801	0.473497	NA	-0.452207	0.422363	1.07066	0.284323	NA	AC000403.1	1.18254	0.394598	1.14772	0	0.916318	2.6313	0	0	0	1.18379	0.88333	0.97229	1.58755	0	0	0
AC000403.4	4.24316	-0.273972	0.531511	0.515459	0.606232	NA	-0.34997	0.547048	0.639742	0.52234	NA	-1.25824	0.540418	2.32828	0.0198972	0.0439034	-1.33424	0.542715	2.45846	0.0139536	0.0324437	AC000403.4	8.14792	1.77779	6.22489	0.822057	5.48404	9.0381	9.92161	2.61848	2.71488	0	9.98717	3.72827	4.95923	0	0	2.46617
AC001226.7	0.483469	0.10491	0.372162	-0.281893	0.778025	NA	0.130165	0.366189	-0.35546	0.722245	NA	-0.20612	0.367991	0.560121	0.575397	NA	-0.180864	0.370341	0.488373	0.625286	NA	AC001226.7	0.601429	0	0.899164	0.433283	0	0.903892	0.900395	0	0	0	0	1.86914	0.828352	1.29985	0	0
AC002044.1	4.6378	1.07303	0.532705	-2.0143	0.0439781	NA	-0.354519	0.529341	0.669736	0.503026	NA	1.1705	0.534422	-2.19021	0.028509	0.0606691	-0.25705	0.527397	0.487394	0.625979	0.754616	AC002044.1	1.51585	6.58624	5.8781	4.57101	3.64361	0.903933	0	7.82422	6.33514	5.59938	2.72494	7.46547	7.4439	3.90526	3.59792	6.20986
AC002044.3	6.76745	0.0237988	0.478478	-0.0497386	0.960331	NA	0.0883062	0.491705	-0.179592	0.857473	NA	-0.0842957	0.485987	0.173453	0.862296	0.918411	-0.0197883	0.484553	0.0408384	0.967425	0.982082	AC002044.3	6.92189	6.26062	7.06083	6.82648	5.44081	5.42236	9.90249	2.59527	7.23967	8.94692	6.36015	6.54069	8.28164	5.19854	9.01867	6.26222
AC002044.4	0.211844	-0.00181782	0.256043	0.00709968	0.994335	NA	0.00175937	0.256043	-0.00687139	0.994517	NA	0.0722682	0.256043	-0.28225	0.777752	NA	0.0758454	0.256043	-0.296221	0.767061	NA	AC002044.4	0	0.440488	0	0.40689	0	0	0	1.32146	0	0	0	0	0	0	0	1.22067
AC002056.5	0.0756546	0.0540554	0.256043	-0.211118	0.832795	NA	0.00220944	0.256043	-0.00862919	0.993115	NA	0.01617	0.256043	-0.0631534	0.949644	NA	-0.0356759	0.256043	0.139336	0.889185	NA	AC002056.5	0	0	0.302618	0	0	0	0	0	0	0	0.907855	0	0	0	0	0
AC002059.10	5.10469	0.161676	0.533145	-0.30325	0.7617	NA	0.0392889	0.514928	-0.0762997	0.939181	NA	1.14491	0.525873	-2.17716	0.0294684	0.0624962	1.02252	0.523646	-1.9527	0.0508549	0.103185	AC002059.10	2.10758	7.68566	2.61874	8.00678	2.71606	1.80715	1.79954	7.77682	6.33365	8.94652	0.908658	2.8039	4.14366	3.89817	6.31862	13.8035
AC002064.4	8.92374	-0.0133885	0.472735	0.0283214	0.977406	NA	0.216067	0.468788	-0.460905	0.644867	NA	0.324226	0.47205	-0.686847	0.492179	0.639279	0.553681	0.46949	-1.17933	0.238268	0.375431	AC002064.4	7.1991	9.71747	7.10073	11.6776	3.60231	9.01627	8.97872	12.9188	11.7483	4.4853	4.54362	8.42225	8.33632	13.0172	14.4973	7.51839
AC002064.5	4.17613	-0.144432	0.547233	0.263931	0.791833	NA	-0.295933	0.547105	0.540907	0.588572	NA	0.492612	0.547024	-0.900529	0.367839	0.520184	0.34111	0.54728	-0.623283	0.533098	0.677274	AC002064.5	3.32598	6.38923	2.678	4.3113	7.27491	0	2.70304	11.7135	6.33507	1.11918	1.81694	3.73484	2.48221	1.30083	5.40158	6.23148
AC002064.7	0.312887	-0.00230853	0.309462	0.00745981	0.994048	NA	-0.165092	0.309462	0.533481	0.593701	NA	0.108719	0.309462	-0.351316	0.725352	NA	-0.0540648	0.309462	0.174706	0.861311	NA	AC002064.7	0.299527	0.674817	0.277203	0	0	0	0.898581	0	0.904759	1.11969	0	0	0.831608	0	0	0
AC002066.1	0.259132	0.110108	0.256043	-0.430037	0.667169	NA	0.0586085	0.256043	-0.228901	0.818946	NA	0.0162136	0.256043	-0.0633236	0.949509	NA	-0.035286	0.256043	0.137813	0.890388	NA	AC002066.1	0	0	0.604341	0.432187	0	0	0	0	0	0	1.81302	0	0	1.29656	0	0
AC002070.1	0	NA	NA	NA	NA	NA	NA	NA	NA	NA	NA	NA	NA	NA	NA	NA	NA	NA	NA	NA	NA	AC002070.1	0	0	0	0	0	0	0	0	0	0	0	0	0	0	0	0
AC002072.1	0.177169	-0.00181782	0.256043	0.00709968	0.994335	NA	0.113956	0.256043	-0.445065	0.656273	NA	0.01617	0.256043	-0.0631534	0.949644	NA	0.131944	0.256043	-0.515318	0.606331	NA	AC002072.1	0	0	0	0.708677	0	0	0	0	0	0	0	0	0	0	0.903114	1.22292
AC002076.10	1.64327	0.714515	0.541624	-1.31921	0.187099	NA	-0.150813	0.519608	0.290243	0.77163	NA	-0.322602	0.5303	0.608339	0.542963	0.68446	-1.18793	0.531999	2.23295	0.025552	0.0560187	AC002076.10	1.50483	0.734136	3.90088	0.433243	0.906421	1.80764	1.80042	1.29729	0.905121	0	4.54367	4.6732	2.48575	1.29973	0	0
AC002115.5	0	NA	NA	NA	NA	NA	NA	NA	NA	NA	NA	NA	NA	NA	NA	NA	NA	NA	NA	NA	NA	AC002115.5	0	0	0	0	0	0	0	0	0	0	0	0	0	0	0	0
AC002115.9	0	NA	NA	NA	NA	NA	NA	NA	NA	NA	NA	NA	NA	NA	NA	NA	NA	NA	NA	NA	NA	AC002115.9	0	0	0	0	0	0	0	0	0	0	0	0	0	0	0	0
AC002116.7	15.3215	0.647185	0.413108	-1.56662	0.117202	0.27202	0.0719322	0.454467	-0.158278	0.874238	NA	-0.696141	0.438813	1.58642	0.112644	0.202873	-1.27139	0.431137	2.94893	0.00318872	0.00838798	AC002116.7	15.9801	8.84658	27.0576	9.40168	17.2588	16.2694	14.4121	10.3996	2.71497	13.4252	25.4384	24.2845	31.4499	16.9035	6.3061	4.99539
AC002116.8	7.73143	-0.756031	0.509465	1.48397	0.137817	NA	0.123891	0.529412	-0.234016	0.814972	NA	-1.24891	0.518121	2.41047	0.0159321	0.0358624	-0.368993	0.522209	0.7066	0.479815	0.630695	AC002116.8	14.7937	4.08746	7.1668	4.87775	17.3215	5.42353	21.6361	2.61058	1.81003	7.84177	5.4494	10.2622	5.78877	9.11553	1.79819	3.71952
AC002117.1	7.67847	-0.66459	0.458502	1.44948	0.147204	NA	0.114017	0.505202	-0.225686	0.821445	NA	-1.27743	0.48106	2.65545	0.00792029	0.0189329	-0.498823	0.487003	1.02427	0.305707	0.455573	AC002117.1	13.6655	4.2668	7.77554	5.006	13.3009	17.521	10.1747	5.72321	3.37635	3.70084	8.77299	8.52595	6.02768	4.30121	2.35048	8.36631
AC002127.4	0.478399	0.111258	0.256178	-0.434299	0.664071	NA	-0.165569	0.256072	0.646571	0.51791	NA	0.183948	0.256072	-0.718345	0.472544	NA	-0.0928786	0.256178	0.362554	0.716938	NA	AC002127.4	0	1.3062	0.607397	0	0	0	0	3.9186	0	0	1.82219	0	0	0	0	0
AC002128.5	8.61829	-0.723228	0.458317	1.57801	0.114564	NA	-0.324558	0.459639	0.706116	0.480116	NA	0.0623502	0.447669	-0.139277	0.889231	0.935356	0.46102	0.469506	-0.981926	0.326136	0.477677	AC002128.5	10.2529	10.874	5.25999	8.08632	10.8963	13.5576	6.30465	11.6941	10.8599	10.0679	2.72565	5.60468	7.44965	6.50078	9.01074	8.74744
AC002306.1	3.93409	-0.0201648	0.53611	0.0376131	0.969996	NA	-0.362002	0.536797	0.674374	0.500074	NA	0.44891	0.534764	-0.839455	0.401214	0.55367	0.107073	0.53806	-0.198999	0.842264	0.904785	AC002306.1	3.32274	5.54796	3.23664	3.62903	3.64328	5.42362	0.901312	6.51953	4.52513	5.59921	0.908316	4.66605	4.13555	3.90511	4.4976	2.48438
AC002310.11	15.0086	-1.2649	0.407543	3.10371	0.00191109	0.0111027	-0.213076	0.442828	0.481171	0.630395	NA	-1.2645	0.414413	3.05129	0.00227858	0.00597325	-0.212676	0.436976	0.486699	0.626472	0.755102	AC002310.11	29.8617	10.6731	10.6294	8.87009	21.9026	22.5973	45.0852	11.762	9.05007	11.2073	15.4381	6.52822	9.92172	10.4225	6.29051	9.89727
AC002310.12	16.5364	0.435135	0.371516	-1.17124	0.241501	0.443146	0.261427	0.397365	-0.6579	0.510602	NA	-0.325666	0.390846	0.833235	0.404712	0.557051	-0.499375	0.378675	1.31874	0.187256	0.310788	AC002310.12	16.157	12.1465	22.6008	15.2414	13.274	12.4772	22.7196	9.97234	14.714	11.7532	28.2176	14.9875	24.5971	16.2358	16.437	13.0514
AC002310.13	0.374404	-0.272022	0.256415	1.06087	0.288751	NA	0.00338684	0.256043	-0.0132276	0.989446	NA	-0.254739	0.256415	0.993464	0.320484	NA	0.0206697	0.256043	-0.0807272	0.935659	NA	AC002310.13	1.49762	0	0	0	0	0	4.49285	0	0	0	0	0	0	0	0	0
AC002310.14	85.6626	-0.0372537	0.215585	0.172803	0.862806	0.930087	0.148072	0.185889	-0.796563	0.425705	0.642667	1.29097	0.201778	-6.398	1.5743e-10	7.88633e-10	1.4763	0.200959	-7.34627	2.03812e-13	1.31232e-12	AC002310.14	46.7935	118.154	45.5801	132.122	44.7046	40.6755	55.0005	111.047	121.271	122.145	55.3975	39.1732	42.1696	144.593	116.84	134.934
AC002310.7	4.96086	0.0745262	0.540734	-0.137824	0.89038	NA	-0.342802	0.543887	0.630281	0.52851	NA	0.158534	0.541847	-0.292581	0.769842	0.857506	-0.258793	0.542919	0.47667	0.633597	0.759796	AC002310.7	4.90914	5.73364	5.3447	3.85594	10.3249	0.95459	3.44789	4.98472	10.9723	1.24391	8.55905	2.78358	4.69148	3.10267	2.64981	5.81535
AC002331.1	0	NA	NA	NA	NA	NA	NA	NA	NA	NA	NA	NA	NA	NA	NA	NA	NA	NA	NA	NA	NA	AC002331.1	0	0	0	0	0	0	0	0	0	0	0	0	0	0	0	0
AC002366.1	0.0751829	-0.057691	0.256043	0.225318	0.821732	NA	0.00220944	0.256043	-0.00862919	0.993115	NA	-0.0397032	0.256043	0.155064	0.87677	NA	0.0201973	0.256043	-0.0788823	0.937126	NA	AC002366.1	0.300731	0	0	0	0	0	0.902194	0	0	0	0	0	0	0	0	0
AC002368.4	0	NA	NA	NA	NA	NA	NA	NA	NA	NA	NA	NA	NA	NA	NA	NA	NA	NA	NA	NA	NA	AC002368.4	0	0	0	0	0	0	0	0	0	0	0	0	0	0	0	0
AC002383.2	0.184521	-0.00181782	0.256043	0.00709968	0.994335	NA	-0.109537	0.256043	0.427807	0.668792	NA	0.127916	0.256043	-0.499589	0.617364	NA	0.0201973	0.256043	-0.0788823	0.937126	NA	AC002383.2	0	0.738083	0	0	0	0	0	1.30564	0.908608	0	0	0	0	0	0	0
AC002386.1	0	NA	NA	NA	NA	NA	NA	NA	NA	NA	NA	NA	NA	NA	NA	NA	NA	NA	NA	NA	NA	AC002386.1	0	0	0	0	0	0	0	0	0	0	0	0	0	0	0	0
AC002389.1	0.184777	0.0537026	0.256043	-0.20974	0.83387	NA	0.0584354	0.256043	-0.228225	0.819471	NA	0.01617	0.256043	-0.0631534	0.949644	NA	0.0209028	0.256043	-0.0816379	0.934935	NA	AC002389.1	0	0	0.298821	0.440287	0	0	0	0	0	0	0.896463	0	0	1.32086	0	0
AC002395.1	12.1327	0.503477	0.439363	-1.14592	0.251826	0.455379	-0.0525462	0.432025	0.121628	0.903194	NA	0.719579	0.440898	-1.63208	0.102663	0.187484	0.163556	0.430409	-0.380002	0.703944	0.811395	AC002395.1	7.73799	14.5547	12.2135	14.0247	4.71546	8.24475	10.2538	13.4745	14.5552	15.6344	9.29275	20.725	6.62271	14.1572	11.9043	16.0125
AC002398.11	4.0694	-0.0989066	0.545289	0.181384	0.856066	NA	0.407223	0.546286	-0.74544	0.456006	NA	-0.505604	0.546709	0.924814	0.355062	0.50649	0.000525629	0.544709	-0.000964972	0.99923	0.999494	AC002398.11	4.85079	2.47314	4.33002	4.62366	4.27446	6.08436	4.19356	3.10298	0	4.31643	2.81904	2.90798	7.26305	5.02567	0.7286	8.11672
AC002398.12	0.255455	-0.113202	0.256043	0.442119	0.658403	NA	0.0588029	0.256043	-0.22966	0.818356	NA	-0.0956418	0.256043	0.373538	0.708748	NA	0.0763627	0.256043	-0.298242	0.765519	NA	AC002398.12	0.60571	0	0	0.416111	1.81713	0	0	0	0	0	0	0	0	0	0	1.24833
AC002398.13	25.0381	0.0231473	0.338842	-0.068313	0.945536	0.972958	0.0464776	0.324663	-0.143157	0.886167	NA	0.6769	0.332234	-2.03742	0.0416083	0.0850824	0.70023	0.331505	-2.11228	0.0346626	0.073557	AC002398.13	18.3369	31.105	18.7002	32.0104	9.9461	22.5804	22.4842	31.0763	25.329	36.9096	16.3544	21.4994	18.247	31.1866	33.4303	31.4141
AC002398.9	93.8631	-0.187085	0.271813	0.688286	0.491273	0.690314	-0.0365008	0.271762	0.134311	0.893156	0.949057	0.251507	0.270903	-0.928404	0.353198	0.504522	0.402091	0.272669	-1.47465	0.140307	0.245917	AC002398.9	88.2782	106.602	76.8401	103.733	128.494	81.3539	54.9873	104.375	83.2614	132.169	93.5522	69.979	66.9891	95.0457	90.826	125.326
AC002401.1	0.252031	-0.00123514	0.256043	0.00482396	0.996151	NA	-0.052634	0.256043	0.205567	0.837129	NA	0.0161438	0.256043	-0.063051	0.949726	NA	-0.0352551	0.256043	0.137692	0.890484	NA	AC002401.1	0.299893	0.431957	0.276276	0	0	0	0.899678	1.29587	0	0	0	0	0.828829	0	0	0
AC002429.1	0	NA	NA	NA	NA	NA	NA	NA	NA	NA	NA	NA	NA	NA	NA	NA	NA	NA	NA	NA	NA	AC002429.1	0	0	0	0	0	0	0	0	0	0	0	0	0	0	0	0
AC002429.5	3.44467	0.294448	0.543676	-0.541587	0.588103	NA	-0.0186891	0.546962	0.0341689	0.972742	NA	-0.111013	0.545972	0.203332	0.838876	0.905767	-0.424151	0.545148	0.778047	0.436541	0.589428	AC002429.5	3.3281	2.82677	4.72066	2.90315	4.56854	1.80783	3.60791	2.61743	3.62023	2.24266	4.54032	4.66151	4.96014	1.30355	0	7.40591
AC002451.3	0.594281	0.38284	0.435974	-0.878125	0.379876	NA	-0.0712465	0.42063	0.16938	0.865498	NA	0.0376144	0.428779	-0.0877245	0.930096	NA	-0.416472	0.427714	0.973716	0.330198	NA	AC002451.3	0.419669	0.344931	1.47377	0.138754	0.841063	0.417943	0	0	0	1.03479	2.12586	0	2.29545	0	0.416263	0
AC002454.1	0	NA	NA	NA	NA	NA	NA	NA	NA	NA	NA	NA	NA	NA	NA	NA	NA	NA	NA	NA	NA	AC002454.1	0	0	0	0	0	0	0	0	0	0	0	0	0	0	0	0
AC002456.2	52.231	0.534581	0.234012	-2.28441	0.0223474	0.0776728	0.545292	0.311639	-1.74975	0.0801606	0.219562	-1.89527	0.2847	6.6571	2.79289e-11	1.46415e-10	-1.88456	0.267858	7.03566	1.98313e-12	1.2008e-11	AC002456.2	67.8502	16.5633	99.8217	24.6888	61.6909	68.2546	73.6051	20.0029	11.3423	18.3447	90.2955	110.415	98.7544	33.2762	27.0191	13.7711
AC002463.3	1.48501	-0.202974	0.502462	0.403959	0.686243	NA	-0.922726	0.490805	1.88003	0.0601044	NA	0.295311	0.504529	-0.585319	0.558333	0.696719	-0.424442	0.48874	0.868441	0.385153	0.539163	AC002463.3	1.80998	2.99215	1.1379	0	1.82371	0	3.60621	1.30562	5.43012	2.24072	0	0.932874	2.48083	0	0	0
AC002464.1	0.0753181	-0.057691	0.256043	0.225318	0.821732	NA	0.00220944	0.256043	-0.00862919	0.993115	NA	-0.0397032	0.256043	0.155064	0.87677	NA	0.0201973	0.256043	-0.0788823	0.937126	NA	AC002464.1	0.301272	0	0	0	0	0.903817	0	0	0	0	0	0	0	0	0	0
AC002465.2	2.76099	-0.811951	0.545452	1.48858	0.136597	NA	0.188768	0.531655	-0.355058	0.722546	NA	-2.03312	0.540594	3.7609	0.000169306	0.000513518	-1.0324	0.542023	1.90472	0.0568171	0.113558	AC002465.2	7.51277	0	3.22936	0.301829	9.92508	7.22321	5.39002	0	0	0	2.72574	2.80582	4.15653	0	0.905486	0
AC002467.7	72.8534	0.323344	0.252146	-1.28237	0.199715	0.392782	0.280123	0.206178	-1.35865	0.174259	0.368009	1.79568	0.235639	-7.62046	2.52781e-14	1.58985e-13	1.75245	0.225322	-7.77754	7.39455e-15	5.19603e-14	AC002467.7	27.7432	103.013	35.5233	125.135	22.2427	28.9427	32.0441	92.7326	97.0447	119.261	36.8494	40.0168	29.7038	112.867	147.637	114.9
AC002472.11	2.85848	0.213333	0.546527	-0.390343	0.696283	NA	0.211402	0.544832	-0.388014	0.698006	NA	-0.0224528	0.545239	0.0411798	0.967153	0.981973	-0.0243833	0.546191	0.0446425	0.964392	0.98046	AC002472.11	2.40899	2.40529	3.30235	3.3173	0.907216	4.51886	1.80089	5.19252	0.904956	1.11839	1.81703	5.60598	2.48404	7.79866	0.901615	1.25163
AC002480.2	0	NA	NA	NA	NA	NA	NA	NA	NA	NA	NA	NA	NA	NA	NA	NA	NA	NA	NA	NA	NA	AC002480.2	0	0	0	0	0	0	0	0	0	0	0	0	0	0	0	0
AC002480.3	0.0753181	-0.057691	0.256043	0.225318	0.821732	NA	0.00220944	0.256043	-0.00862919	0.993115	NA	-0.0397032	0.256043	0.155064	0.87677	NA	0.0201973	0.256043	-0.0788823	0.937126	NA	AC002480.3	0.301272	0	0	0	0	0.903817	0	0	0	0	0	0	0	0	0	0
AC002480.4	0	NA	NA	NA	NA	NA	NA	NA	NA	NA	NA	NA	NA	NA	NA	NA	NA	NA	NA	NA	NA	AC002480.4	0	0	0	0	0	0	0	0	0	0	0	0	0	0	0	0
AC002480.5	0	NA	NA	NA	NA	NA	NA	NA	NA	NA	NA	NA	NA	NA	NA	NA	NA	NA	NA	NA	NA	AC002480.5	0	0	0	0	0	0	0	0	0	0	0	0	0	0	0	0
AC002511.2	31.9423	-0.469964	0.271079	1.73368	0.0829746	0.212544	-0.00809877	0.296883	0.0272793	0.978237	0.989225	-0.574292	0.279944	2.05145	0.0402228	0.082632	-0.112427	0.288719	0.3894	0.69698	0.806833	AC002511.2	42.4171	28.0036	30.0183	27.3301	39.8073	44.2649	43.1789	34.9756	24.4292	24.606	29.9845	32.7125	27.3579	20.7901	29.8027	31.3974
AC002511.3	47.9864	-0.908958	0.225554	4.02988	5.58051e-05	0.000571873	-0.0171071	0.261855	0.0653305	0.947911	0.975457	-1.18693	0.238119	4.98461	6.20853e-07	2.39007e-06	-0.295083	0.250762	1.17675	0.239297	0.376608	AC002511.3	81.5337	34.485	42.297	33.6299	94.7583	75.0267	74.8159	33.9148	32.5806	36.9597	45.4146	40.1237	41.3526	29.9435	38.6718	32.2742
AC002519.8	7.38033	0.177024	0.463035	-0.382314	0.702229	NA	0.221733	0.485187	-0.457005	0.647667	NA	-0.277622	0.478258	0.580486	0.561587	0.699673	-0.232913	0.47077	0.494749	0.620778	0.750662	AC002519.8	7.57188	5.79773	8.84612	7.30561	11.8789	6.32699	4.50972	5.23529	5.42999	6.7279	9.98793	7.45763	9.09281	9.12473	5.38857	7.40354
AC002539.1	0	NA	NA	NA	NA	NA	NA	NA	NA	NA	NA	NA	NA	NA	NA	NA	NA	NA	NA	NA	NA	AC002539.1	0	0	0	0	0	0	0	0	0	0	0	0	0	0	0	0
AC002539.2	0	NA	NA	NA	NA	NA	NA	NA	NA	NA	NA	NA	NA	NA	NA	NA	NA	NA	NA	NA	NA	AC002539.2	0	0	0	0	0	0	0	0	0	0	0	0	0	0	0	0
AC002550.5	2.49721	0.746888	0.546877	-1.36573	0.172023	NA	0.121451	0.545431	-0.22267	0.823792	NA	0.132649	0.545658	-0.243099	0.807928	0.884083	-0.492788	0.546743	0.901315	0.367421	0.520538	AC002550.5	1.51063	1.91969	4.26565	2.29288	1.82469	0.9039	1.8033	2.61287	0.905009	2.2412	1.81631	9.32694	1.65371	2.60529	1.79754	2.47582
AC002550.6	2.88743	-0.0918984	0.541717	0.169643	0.865291	NA	-0.440524	0.546895	0.805501	0.420531	NA	-0.265331	0.544073	0.487676	0.625779	0.752932	-0.613957	0.545595	1.1253	0.260463	0.402315	AC002550.6	3.90664	2.82655	3.49367	1.32285	3.61271	4.51283	3.59438	1.29352	2.71253	4.47361	3.6331	1.86915	4.97875	0	2.71179	1.25675
AC002551.1	9.13079	-0.483264	0.451094	1.07132	0.284027	NA	-0.24537	0.465438	0.52718	0.598069	NA	-0.185541	0.451197	0.41122	0.680912	0.793795	0.0523538	0.465344	-0.112505	0.910423	0.949182	AC002551.1	11.4461	9.77545	7.52957	7.77209	9.07653	12.6535	12.6081	9.09134	9.04989	11.1851	4.54264	13.0788	4.96729	5.19982	8.11183	10.0046
AC002558.1	0	NA	NA	NA	NA	NA	NA	NA	NA	NA	NA	NA	NA	NA	NA	NA	NA	NA	NA	NA	NA	AC002558.1	0	0	0	0	0	0	0	0	0	0	0	0	0	0	0	0
AC002978.1	0	NA	NA	NA	NA	NA	NA	NA	NA	NA	NA	NA	NA	NA	NA	NA	NA	NA	NA	NA	NA	AC002978.1	0	0	0	0	0	0	0	0	0	0	0	0	0	0	0	0
AC002979.1	2.76949	-0.246	0.544647	0.451668	0.651508	NA	-0.277501	0.542354	0.511659	0.60889	NA	-0.0118624	0.544402	0.0217898	0.982616	0.990357	-0.0433634	0.542627	0.0799139	0.936306	0.9648	AC002979.1	3.39837	3.23109	2.31692	2.13157	2.82314	3.65316	3.71882	0	6.35072	3.34254	0	2.82161	4.12914	3.85066	2.54406	0
AC002981.1	0.0934941	-0.00181782	0.256043	0.00709968	0.994335	NA	-0.0536637	0.256043	0.209589	0.833989	NA	0.0720432	0.256043	-0.281371	0.778426	NA	0.0201973	0.256043	-0.0788823	0.937126	NA	AC002981.1	0	0.373976	0	0	0	0	0	0	0	1.12193	0	0	0	0	0	0
AC002985.3	4.89916	-0.064568	0.543962	0.118699	0.905513	NA	0.460459	0.532472	-0.864757	0.387172	NA	1.04585	0.539688	-1.93788	0.0526375	0.104844	1.57088	0.538102	-2.9193	0.00350821	0.00916386	AC002985.3	1.70953	6.41294	1.51358	9.9606	2.32748	0	2.80111	8.17805	2.84445	8.21633	2.82463	0	1.7161	13.6837	8.34242	7.85571
AC003001.1	0	NA	NA	NA	NA	NA	NA	NA	NA	NA	NA	NA	NA	NA	NA	NA	NA	NA	NA	NA	NA	AC003001.1	0	0	0	0	0	0	0	0	0	0	0	0	0	0	0	0
AC003002.4	0	NA	NA	NA	NA	NA	NA	NA	NA	NA	NA	NA	NA	NA	NA	NA	NA	NA	NA	NA	NA	AC003002.4	0	0	0	0	0	0	0	0	0	0	0	0	0	0	0	0
AC003002.6	7.93592	-0.116744	0.464586	0.251287	0.801592	NA	0.401858	0.472994	-0.849604	0.395545	NA	-0.170667	0.47137	0.362067	0.717302	0.820102	0.347935	0.466289	-0.746178	0.45556	0.607868	AC003002.6	7.949	6.82323	7.16589	9.80558	7.29466	10.2371	6.31523	9.10405	6.91734	4.44828	10.011	6.49314	4.99347	6.52765	9.05277	13.8363
AC003003.5	8.69845	0.249037	0.466782	-0.53352	0.593673	NA	0.0408966	0.464422	-0.0880593	0.92983	NA	0.482176	0.468282	-1.02967	0.303165	0.450552	0.274035	0.46288	-0.592022	0.553836	0.694928	AC003003.5	6.321	10.1423	7.97281	10.3576	5.41268	5.42546	8.12486	17.0375	5.47609	7.91342	8.17967	7.46382	8.27494	10.3704	7.19054	13.512
AC003005.2	5.68884	-0.250372	0.510618	0.490331	0.623899	NA	0.280488	0.516373	-0.543188	0.587	NA	-0.151164	0.513582	0.294332	0.768504	0.85691	0.379696	0.513515	-0.739406	0.459661	0.611925	AC003005.2	6.00494	5.23313	4.62848	6.8888	2.73119	8.85863	6.42499	5.23618	2.66139	7.80181	1.78305	5.60733	6.49506	7.64416	6.43122	6.59103
AC003005.4	1.01981	-0.487803	0.453562	1.07549	0.282154	NA	0.354366	0.452602	-0.782953	0.433655	NA	-0.139801	0.454537	0.307569	0.758411	0.84953	0.702368	0.45163	-1.55518	0.119902	NA	AC003005.4	1.20094	0.850005	0	2.02831	1.83446	0	1.76836	2.55001	0	0	0	0	0	2.65647	0.884908	2.54357
AC003006.1	0.528344	0.280593	0.342346	-0.819619	0.412434	NA	0.323249	0.340583	-0.949106	0.342567	NA	0.0299866	0.339364	-0.0883612	0.92959	NA	0.0726426	0.343575	-0.211432	0.83255	NA	AC003006.1	0	0	0.847316	1.26606	0	0	0	0	0	0	0.915428	0	1.62652	1.28947	0	2.50872
AC003006.7	11.7234	-0.663993	0.461457	1.4389	0.150177	0.322968	0.242961	0.468865	-0.51819	0.604325	NA	-0.372281	0.461536	0.806612	0.41989	0.572251	0.534674	0.46879	-1.14054	0.254061	0.394514	AC003006.7	14.8567	10.6537	8.11104	13.2723	9.95211	17.8408	16.7771	15.8122	10.3469	5.80193	5.64936	15.2824	3.40139	17.5687	13.1704	9.0778
AC003009.1	0	NA	NA	NA	NA	NA	NA	NA	NA	NA	NA	NA	NA	NA	NA	NA	NA	NA	NA	NA	NA	AC003009.1	0	0	0	0	0	0	0	0	0	0	0	0	0	0	0	0
AC003075.4	2.28339	-0.117138	0.543715	0.21544	0.829424	NA	-0.273497	0.543752	0.502982	0.614977	NA	0.440494	0.544698	-0.808693	0.418692	0.57116	0.284135	0.542715	-0.523543	0.600596	0.734939	AC003075.4	1.83559	3.38565	1.47679	2.43553	2.76032	2.74647	0	1.28154	5.51065	3.36475	0.881268	1.89013	1.65897	1.32158	0.917427	5.06759
AC003084.2	0	NA	NA	NA	NA	NA	NA	NA	NA	NA	NA	NA	NA	NA	NA	NA	NA	NA	NA	NA	NA	AC003084.2	0	0	0	0	0	0	0	0	0	0	0	0	0	0	0	0
AC003088.1	0.212441	0.109889	0.256043	-0.429183	0.66779	NA	0.0581219	0.256043	-0.227	0.820424	NA	0.01617	0.256043	-0.0631534	0.949644	NA	-0.0355975	0.256043	0.139029	0.889427	NA	AC003088.1	0	0	0.550172	0.299593	0	0	0	0	0	0	0	0	1.65052	0	0.898779	0
AC003090.1	8.5101	-0.518835	0.511795	1.01376	0.3107	NA	-0.297937	0.463702	0.642518	0.520537	NA	1.74125	0.484661	-3.59273	0.000327234	0.000958259	1.96215	0.495621	-3.95898	7.52702e-05	0.000247634	AC003090.1	3.37938	16.2901	1.63189	12.739	2.43966	2.05359	5.64488	14.8659	18.0346	15.9698	2.0214	0.706154	2.16813	17.4906	13.7799	6.94665
AC003092.1	1.28113	0.387642	0.498875	-0.777032	0.43714	NA	-0.252432	0.500797	0.504061	0.614219	NA	0.697468	0.498932	-1.39792	0.162136	0.274343	0.057394	0.50074	-0.114618	0.908748	0.948526	AC003092.1	0.299882	2.27304	1.23554	1.31606	0	0	0.899645	3.89381	1.80791	1.1174	0.907514	2.79912	0	0	2.70006	1.24811
AC003092.2	0	NA	NA	NA	NA	NA	NA	NA	NA	NA	NA	NA	NA	NA	NA	NA	NA	NA	NA	NA	NA	AC003092.2	0	0	0	0	0	0	0	0	0	0	0	0	0	0	0	0
AC003101.1	0.597359	0.109528	0.41616	-0.263187	0.792406	NA	-0.118619	0.403667	0.293853	0.76887	NA	0.0204119	0.409702	-0.0498214	0.960265	NA	-0.207735	0.410042	0.506619	0.612422	NA	AC003101.1	0.601927	0.603617	0.882696	0.301197	0.905533	0	0.900248	0	1.81085	0	1.81859	0	0.8295	0	0.903591	0
AC003104.1	2.6902	0.294493	0.547174	-0.538206	0.590435	NA	0.395184	0.547061	-0.722376	0.470063	NA	0.346059	0.547247	-0.632364	0.527149	0.670269	0.44675	0.546791	-0.817041	0.413905	0.56826	AC003104.1	1.5122	2.58528	2.39999	4.26333	1.82506	2.71154	0	3.92029	2.71488	1.12066	1.81617	3.73027	1.65355	3.90818	2.69584	6.18596
AC003658.1	0	NA	NA	NA	NA	NA	NA	NA	NA	NA	NA	NA	NA	NA	NA	NA	NA	NA	NA	NA	NA	AC003658.1	0	0	0	0	0	0	0	0	0	0	0	0	0	0	0	0
AC003664.1	2.62108	1.1187	0.54581	-2.04961	0.0404029	NA	-0.074157	0.546828	0.135613	0.892127	NA	0.824119	0.545305	-1.5113	0.130712	0.229728	-0.368734	0.546956	0.674157	0.500212	0.648668	AC003664.1	0.603041	3.00606	4.16758	2.70764	0.905557	0.903566	0	5.18538	2.71448	1.11833	1.81727	6.54221	4.14328	1.29943	1.80498	5.0185
AC003666.1	0.0747931	-0.00181782	0.256043	0.00709968	0.994335	NA	0.0580826	0.256043	-0.226847	0.820543	NA	0.01617	0.256043	-0.0631534	0.949644	NA	0.0760704	0.256043	-0.2971	0.76639	NA	AC003666.1	0	0	0	0.299173	0	0	0	0	0	0	0	0	0	0	0.897518	0
AC003681.1	0	NA	NA	NA	NA	NA	NA	NA	NA	NA	NA	NA	NA	NA	NA	NA	NA	NA	NA	NA	NA	AC003681.1	0	0	0	0	0	0	0	0	0	0	0	0	0	0	0	0
AC003682.16	1.0292	0.22583	0.505311	-0.446912	0.654939	NA	0.143066	0.491367	-0.291159	0.77093	NA	-0.0718918	0.495591	0.145063	0.884661	0.932506	-0.154655	0.501089	0.308639	0.757596	NA	AC003682.16	0.902781	0.733979	1.44428	1.03575	0	1.80812	0.900223	1.29655	0.905389	0	0.909236	0.93528	2.48831	1.30026	1.80699	0
AC003688.1	1.76239	-0.293197	0.499552	0.58692	0.557258	NA	-0.58196	0.513156	1.13408	0.256761	NA	1.0177	0.511478	-1.98973	0.0466206	0.0940247	0.728941	0.501244	-1.45426	0.145873	0.253903	AC003688.1	0.612169	4.54757	0	1.88983	1.83651	0	0	5.25938	2.74607	5.63725	0	0	0	3.91692	1.75256	0
AC003956.1	1.83927	-0.086709	0.544234	0.159323	0.873414	NA	0.0203818	0.527663	-0.0386266	0.969188	NA	-0.757112	0.536875	1.41022	0.158474	0.26939	-0.650021	0.536103	1.21249	0.225324	0.359609	AC003956.1	3.00492	0.804759	2.69433	0.853068	3.61222	1.80688	3.59566	1.29433	0	1.11995	0.909097	4.67913	2.49475	1.30106	0	1.25815
AC003958.2	5.60805	-0.581849	0.494489	1.17667	0.239328	NA	0.0389421	0.509635	-0.0764118	0.939091	NA	-0.547086	0.49832	1.09786	0.272265	0.414172	0.0737054	0.506236	-0.145595	0.884241	0.932917	AC003958.2	8.03478	4.86071	4.60905	4.92768	7.45544	9.29735	7.35154	6.18849	2.74217	5.65147	3.66025	4.69998	5.46691	6.16536	6.3915	2.22618
AC003968.1	0	NA	NA	NA	NA	NA	NA	NA	NA	NA	NA	NA	NA	NA	NA	NA	NA	NA	NA	NA	NA	AC003968.1	0	0	0	0	0	0	0	0	0	0	0	0	0	0	0	0
AC003973.3	1.06929	0.378701	0.488366	-0.775446	0.438076	NA	0.0541748	0.487468	-0.111135	0.911509	NA	0.437864	0.484557	-0.903638	0.366187	0.518462	0.113337	0.491284	-0.230696	0.817551	NA	AC003973.3	0.300649	1.27877	1.16447	1.53325	0	0	0.901946	0	2.71499	1.12132	0.907993	0.932199	1.65323	0	0.898088	3.70165
AC003973.4	2.43464	-0.0966925	0.545177	0.17736	0.859226	NA	-0.501643	0.539874	0.929186	0.352793	NA	-0.0276367	0.544335	0.0507715	0.959508	0.977758	-0.432587	0.540894	0.799763	0.423848	0.57744	AC003973.4	3.01295	2.95025	2.6067	1.16866	0.912864	2.71315	5.41283	5.22877	3.62197	0	1.81728	1.86637	4.13646	2.60673	0.899237	0
AC003973.5	0	NA	NA	NA	NA	NA	NA	NA	NA	NA	NA	NA	NA	NA	NA	NA	NA	NA	NA	NA	NA	AC003973.5	0	0	0	0	0	0	0	0	0	0	0	0	0	0	0	0
AC003984.1	0	NA	NA	NA	NA	NA	NA	NA	NA	NA	NA	NA	NA	NA	NA	NA	NA	NA	NA	NA	NA	AC003984.1	0	0	0	0	0	0	0	0	0	0	0	0	0	0	0	0
AC003985.1	0.0747931	-0.00181782	0.256043	0.00709968	0.994335	NA	0.0580826	0.256043	-0.226847	0.820543	NA	0.01617	0.256043	-0.0631534	0.949644	NA	0.0760704	0.256043	-0.2971	0.76639	NA	AC003985.1	0	0	0	0.299173	0	0	0	0	0	0	0	0	0	0	0.897518	0
AC003986.5	0	NA	NA	NA	NA	NA	NA	NA	NA	NA	NA	NA	NA	NA	NA	NA	NA	NA	NA	NA	NA	AC003986.5	0	0	0	0	0	0	0	0	0	0	0	0	0	0	0	0
AC003986.6	0	NA	NA	NA	NA	NA	NA	NA	NA	NA	NA	NA	NA	NA	NA	NA	NA	NA	NA	NA	NA	AC003986.6	0	0	0	0	0	0	0	0	0	0	0	0	0	0	0	0
AC003986.7	0	NA	NA	NA	NA	NA	NA	NA	NA	NA	NA	NA	NA	NA	NA	NA	NA	NA	NA	NA	NA	AC003986.7	0	0	0	0	0	0	0	0	0	0	0	0	0	0	0	0
AC003988.1	1.86547	-0.159343	0.536305	0.297113	0.76638	NA	0.456961	0.543238	-0.84118	0.400247	NA	0.476446	0.539356	-0.883361	0.377041	0.529603	1.09275	0.540468	-2.02186	0.0431907	0.0892892	AC003988.1	0.906148	2.08319	0.587332	3.88522	1.81472	0.903726	0	1.29832	2.71464	2.23661	0	0.934151	0.827844	5.19876	2.70402	3.75287
AC003991.3	89.5946	-0.276814	0.242547	1.14128	0.253755	0.457538	-0.210373	0.246847	0.852241	0.394081	0.616216	0.114139	0.242471	-0.470735	0.63783	0.762972	0.18058	0.246922	-0.731325	0.464581	0.616439	AC003991.3	93.0911	101.397	76.0563	87.8346	98.587	90.1224	90.5639	77.299	93.4399	133.451	88.3798	68.5909	71.1983	98.8253	57.2393	107.439
AC004000.2	0	NA	NA	NA	NA	NA	NA	NA	NA	NA	NA	NA	NA	NA	NA	NA	NA	NA	NA	NA	NA	AC004000.2	0	0	0	0	0	0	0	0	0	0	0	0	0	0	0	0
AC004009.1	0.0762481	-0.057691	0.256043	0.225318	0.821732	NA	0.00220944	0.256043	-0.00862919	0.993115	NA	-0.0397032	0.256043	0.155064	0.87677	NA	0.0201973	0.256043	-0.0788823	0.937126	NA	AC004009.1	0.304992	0	0	0	0.914977	0	0	0	0	0	0	0	0	0	0	0
AC004009.2	0.237095	0.0540719	0.256043	-0.211183	0.832745	NA	0.00236487	0.256043	-0.0092362	0.992631	NA	0.0719572	0.256043	-0.281035	0.778683	NA	0.0202501	0.256043	-0.0790887	0.936962	NA	AC004009.2	0	0.372827	0.275636	0.299917	0	0	0	0	0	1.11848	0	0	0.826908	0	0.899751	0
AC004009.3	0.337697	0.169837	0.312624	-0.543262	0.58695	NA	-0.168665	0.312624	0.539515	0.589532	NA	0.197014	0.312624	-0.630193	0.528568	NA	-0.141488	0.312624	0.452583	0.650849	NA	AC004009.3	0	0.735546	0.615243	0	0	0	0	1.30025	0.906388	0	0.909944	0.935785	0	0	0	0
AC004012.1	0	NA	NA	NA	NA	NA	NA	NA	NA	NA	NA	NA	NA	NA	NA	NA	NA	NA	NA	NA	NA	AC004012.1	0	0	0	0	0	0	0	0	0	0	0	0	0	0	0	0
AC004014.3	0	NA	NA	NA	NA	NA	NA	NA	NA	NA	NA	NA	NA	NA	NA	NA	NA	NA	NA	NA	NA	AC004014.3	0	0	0	0	0	0	0	0	0	0	0	0	0	0	0	0
AC004016.1	0	NA	NA	NA	NA	NA	NA	NA	NA	NA	NA	NA	NA	NA	NA	NA	NA	NA	NA	NA	NA	AC004016.1	0	0	0	0	0	0	0	0	0	0	0	0	0	0	0	0
AC004019.13	26.2146	-0.491283	0.335568	1.46404	0.143184	0.313093	0.0338007	0.353878	-0.0955151	0.923906	NA	-0.227266	0.342369	0.663804	0.506815	0.652411	0.297818	0.347439	-0.85718	0.391346	0.545547	AC004019.13	31.04	25.9565	21.0659	26.796	29.2265	40.2052	23.6882	25.7922	36.1998	15.8775	25.1246	23.57	14.5031	25.7807	25.8859	28.7214
AC004051.2	0	NA	NA	NA	NA	NA	NA	NA	NA	NA	NA	NA	NA	NA	NA	NA	NA	NA	NA	NA	NA	AC004051.2	0	0	0	0	0	0	0	0	0	0	0	0	0	0	0	0
AC004052.1	0	NA	NA	NA	NA	NA	NA	NA	NA	NA	NA	NA	NA	NA	NA	NA	NA	NA	NA	NA	NA	AC004052.1	0	0	0	0	0	0	0	0	0	0	0	0	0	0	0	0
AC004053.1	6.29461	-0.52158	0.480789	1.08484	0.277991	NA	-0.334425	0.503372	0.664369	0.506454	NA	-0.417506	0.484817	0.861163	0.389148	0.541613	-0.23035	0.499974	0.460725	0.644996	0.768133	AC004053.1	9.05632	6.23429	5.60101	4.28683	7.31071	7.23083	12.6274	6.54475	5.42998	6.72813	6.3559	4.66089	5.78624	1.30358	5.38835	6.16855
AC004053.2	0	NA	NA	NA	NA	NA	NA	NA	NA	NA	NA	NA	NA	NA	NA	NA	NA	NA	NA	NA	NA	AC004053.2	0	0	0	0	0	0	0	0	0	0	0	0	0	0	0	0
AC004054.1	0.244573	0.0540852	0.256043	-0.211235	0.832704	NA	-0.109507	0.256043	0.42769	0.668877	NA	0.127887	0.256043	-0.499473	0.617446	NA	-0.0357057	0.256043	0.139452	0.889093	NA	AC004054.1	0	0.675352	0.302941	0	0	0	0	0	0.903588	1.12247	0.908824	0	0	0	0	0
AC004063.1	2.32083	-0.135562	0.54578	0.248382	0.803839	NA	-0.551818	0.546707	1.00935	0.312808	NA	0.795952	0.546918	-1.45534	0.145575	0.251251	0.379696	0.545477	-0.696081	0.486378	0.636384	AC004063.1	1.50913	4.43858	1.16618	2.16941	2.72028	1.80712	0	3.89258	2.71429	6.70889	0.90841	0.934197	1.65592	1.29943	2.70483	2.50396
AC004066.3	24.8785	-0.811452	0.327133	2.4805	0.0131198	0.0514284	0.27324	0.318139	-0.858871	0.390411	NA	-0.0535831	0.316098	0.169514	0.865392	0.919686	1.03111	0.329071	-3.13339	0.00172797	0.00474194	AC004066.3	27.1083	25.8041	14.3419	32.2596	22.684	29.8254	28.8154	23.3697	31.6743	22.3683	10.9022	13.0801	19.0434	33.7952	27.9468	35.0368
AC004067.5	1.65865	-0.011078	0.543617	0.0203784	0.983742	NA	-0.148295	0.52888	0.280395	0.779174	NA	-0.469229	0.537816	0.872472	0.382951	0.535391	-0.606447	0.535511	1.13246	0.25744	0.398668	AC004067.5	2.41207	1.10968	2.37826	0.734601	0.910117	3.62002	2.70608	1.30255	0.906102	1.12039	0.909593	3.73981	2.48539	1.30225	0.901554	0
AC004069.2	2.65951	0.128816	0.544991	-0.236363	0.813151	NA	0.297394	0.545673	-0.545003	0.585752	NA	-0.785861	0.546111	1.43901	0.150147	0.257605	-0.617283	0.546382	1.12976	0.258576	0.400095	AC004069.2	3.61469	0.976083	4.19394	1.85333	3.62792	3.61493	3.60122	0	1.80988	1.11836	6.36003	3.73744	2.48434	0	1.80353	3.75646
AC004070.1	0	NA	NA	NA	NA	NA	NA	NA	NA	NA	NA	NA	NA	NA	NA	NA	NA	NA	NA	NA	NA	AC004070.1	0	0	0	0	0	0	0	0	0	0	0	0	0	0	0	0
AC004076.5	55.0789	0.304821	0.211609	-1.44049	0.149728	0.322367	0.224113	0.236731	-0.946701	0.343791	0.568727	-0.405515	0.228624	1.77372	0.0761092	0.144901	-0.486223	0.220468	2.20541	0.0274252	0.0596901	AC004076.5	57.1143	42.1823	71.0464	49.9728	58.4939	48.8079	64.041	36.6566	46.1548	43.7354	75.3616	63.3851	74.3926	46.9317	51.1859	51.8008
AC004076.7	8.29841	-0.358712	0.472356	0.759411	0.447607	NA	-0.613334	0.495645	1.23745	0.215921	NA	-0.283414	0.476018	0.595385	0.551586	0.691115	-0.538036	0.492534	1.09238	0.274665	0.419732	AC004076.7	11.4363	8.81207	8.27208	4.67318	12.6892	4.51835	17.1014	9.08036	11.7646	5.59127	6.36001	9.3443	9.11193	5.1981	6.31482	2.50661
AC004076.9	16.6973	-0.181945	0.40346	0.450962	0.652017	0.808704	-0.0640004	0.422934	0.151325	0.87972	NA	-0.323451	0.413114	0.78296	0.433651	0.585463	-0.205506	0.413782	0.496654	0.619433	0.749607	AC004076.9	20.0169	15.4514	17.1363	14.1846	15.0168	28.5159	16.5179	22.6345	9.57811	14.1416	10.5984	24.0648	16.7457	12.6382	19.1573	10.7582
AC004079.1	0	NA	NA	NA	NA	NA	NA	NA	NA	NA	NA	NA	NA	NA	NA	NA	NA	NA	NA	NA	NA	AC004079.1	0	0	0	0	0	0	0	0	0	0	0	0	0	0	0	0
AC004108.1	0.0688681	0.0540554	0.256043	-0.211118	0.832795	NA	0.00220944	0.256043	-0.00862919	0.993115	NA	0.01617	0.256043	-0.0631534	0.949644	NA	-0.0356759	0.256043	0.139336	0.889185	NA	AC004108.1	0	0	0.275472	0	0	0	0	0	0	0	0	0	0.826417	0	0	0
AC004112.4	2.67729	0.073471	0.547268	-0.13425	0.893205	NA	0.452604	0.543814	-0.832278	0.405252	NA	-0.861488	0.545925	1.57803	0.114558	0.205798	-0.482354	0.545806	0.883747	0.376833	0.530499	AC004112.4	3.64553	0.949178	4.00945	2.10498	0.994684	5.97497	3.96694	1.42683	0.998152	0.422551	5.01856	5.16815	1.84163	4.31334	2.00161	0
AC004125.3	0	NA	NA	NA	NA	NA	NA	NA	NA	NA	NA	NA	NA	NA	NA	NA	NA	NA	NA	NA	NA	AC004125.3	0	0	0	0	0	0	0	0	0	0	0	0	0	0	0	0
AC004156.3	49.1977	-0.117792	0.23617	0.498761	0.617948	0.784908	-0.0284825	0.264081	0.107855	0.914111	0.959705	-0.60382	0.249375	2.42134	0.0154636	0.0349178	-0.51451	0.251846	2.04296	0.0410566	0.0854197	AC004156.3	61.9612	39.7933	56.791	38.2452	63.9776	66.8849	55.0211	43.2024	42.5348	33.6426	52.6623	54.0637	63.6471	28.6805	50.2879	35.7673
AC004158.1	0.527449	-0.106577	0.261469	0.407607	0.683562	NA	0.239002	0.26039	-0.917862	0.358691	NA	-0.0935031	0.260961	0.358303	0.720116	NA	0.252076	0.260897	-0.966189	0.33395	NA	AC004158.1	0.601962	0	0	1.50783	1.80588	0	0	0	0	0	0	0	0	0	4.5235	0
AC004158.3	9.17305	-0.0693623	0.471677	0.147054	0.883089	NA	0.554931	0.493545	-1.12438	0.260852	NA	-0.938478	0.483102	1.94261	0.0520634	0.103844	-0.314184	0.483083	0.650374	0.515451	0.662041	AC004158.3	11.9357	5.12826	11.2041	8.42413	5.8747	12.8296	17.1028	1.18672	7.33993	6.85812	11.5829	11.6618	10.3676	7.46576	7.08709	10.7195
AC004160.4	0.227316	-0.00155953	0.256043	0.0060909	0.99514	NA	-0.0537356	0.256043	0.209869	0.83377	NA	0.016407	0.256043	-0.0640789	0.948907	NA	-0.0357691	0.256043	0.1397	0.888897	NA	AC004160.4	0.303195	0.30244	0.30363	0	0.909586	0	0	0	0.907319	0	0.910889	0	0	0	0	0
AC004221.2	4.82996	0.0941656	0.507424	-0.185576	0.852778	NA	-0.171306	0.528674	0.32403	0.745915	NA	-0.337551	0.517924	0.651738	0.51457	0.659011	-0.603023	0.51982	1.16006	0.246024	0.384574	AC004221.2	5.73232	4.07395	6.31712	3.19644	6.37179	3.61574	7.20944	3.90893	2.71509	5.59783	8.1754	7.46712	3.30885	2.60271	4.49905	2.48757
AC004231.2	0.861402	-0.142447	0.477706	0.29819	0.765558	NA	0.474411	0.467538	-1.0147	0.310249	NA	-0.242204	0.469222	0.516181	0.605728	NA	0.374654	0.476006	-0.78708	0.431235	NA	AC004231.2	0.90465	0.372994	0.605343	1.56262	0.909653	0.903549	0.900748	0	0	1.11898	1.81603	0	0	1.30067	0.899516	2.48768
AC004231.7	3.26846	-0.211379	0.536991	0.393636	0.69385	NA	-0.898325	0.545758	1.64601	0.0997612	NA	-0.274861	0.53969	0.509294	0.610546	0.740003	-0.961807	0.544324	1.76698	0.0772322	0.148641	AC004231.7	4.84407	3.62675	3.86889	0.734143	7.30657	3.61704	3.6086	5.23194	4.52692	1.12137	3.63388	4.6644	3.30841	1.30357	0.898864	0
AC004237.1	47.8709	0.195512	0.26608	-0.734787	0.462469	0.666051	-0.434169	0.275852	1.57392	0.115506	0.281115	0.357905	0.269253	-1.32925	0.183765	0.303775	-0.271776	0.272779	0.996321	0.319094	0.470389	AC004237.1	43.612	56.6844	50.4513	40.7357	38.0004	51.4177	41.4181	66.2223	64.6188	39.2122	45.7998	58.5183	47.0358	31.5583	52.3549	38.2938
AC004257.1	1.18279	0.282029	0.492939	-0.572137	0.567229	NA	-0.97186	0.493079	1.971	0.0487238	NA	1.02209	0.499005	-2.04826	0.040535	0.0831816	-0.231799	0.487024	0.475949	0.63411	NA	AC004257.1	0.300133	3.26086	0.868128	0.30205	0.900399	0	0	2.58373	2.71089	4.48796	0	0.936022	1.66836	0	0.906149	0
AC004381.6	290.531	0.0567396	0.124044	-0.457414	0.647373	0.805489	0.196472	0.122065	-1.60957	0.107493	0.268574	0.442487	0.123495	-3.58303	0.000339628	0.000992322	0.58222	0.122621	-4.74811	2.05322e-06	7.97761e-06	AC004381.6	233.633	318.514	243.83	366.147	215.951	226.453	258.494	298.124	312.927	344.491	279.554	217.992	233.944	367.073	348.984	382.384
AC004381.7	0.260444	-0.0579974	0.257155	0.225535	0.821563	NA	0.00215757	0.257155	-0.00839016	0.993306	NA	0.0166995	0.257155	-0.0649394	0.948222	NA	0.0768545	0.257155	-0.298865	0.765043	NA	AC004381.7	0.302527	0.303278	0	0.43597	0.907581	0	0	0	0.909835	0	0	0	0	1.30791	0	0
AC004448.2	0.0747931	-0.00181782	0.256043	0.00709968	0.994335	NA	0.0580826	0.256043	-0.226847	0.820543	NA	0.01617	0.256043	-0.0631534	0.949644	NA	0.0760704	0.256043	-0.2971	0.76639	NA	AC004448.2	0	0	0	0.299173	0	0	0	0	0	0	0	0	0	0	0.897518	0
AC004448.5	3.78147	0.118752	0.542348	-0.218959	0.826682	NA	0.407978	0.546149	-0.747008	0.455059	NA	-0.497183	0.545545	0.911351	0.362111	0.514178	-0.207957	0.543212	0.382829	0.701846	0.809946	AC004448.5	4.31808	2.11758	4.84	3.85021	3.78871	7.27759	1.88795	0	2.91892	3.43382	6.82809	2.07466	5.61727	1.16956	3.51267	6.86841
AC004449.6	1.28108	-0.135923	0.514043	0.264419	0.791457	NA	-0.119491	0.510812	0.233923	0.815045	NA	0.190392	0.514286	-0.370206	0.711229	0.81581	0.206824	0.510568	-0.405086	0.685414	0.797493	AC004449.6	1.20533	1.72385	0.856843	1.33831	1.811	0.904436	0.900556	0	1.81169	3.35986	0.909812	0	1.66072	1.30116	2.71376	0
AC004453.1	0	NA	NA	NA	NA	NA	NA	NA	NA	NA	NA	NA	NA	NA	NA	NA	NA	NA	NA	NA	NA	AC004453.1	0	0	0	0	0	0	0	0	0	0	0	0	0	0	0	0
AC004458.1	0.109239	-0.00181782	0.256043	0.00709968	0.994335	NA	-0.0536637	0.256043	0.209589	0.833989	NA	0.0720432	0.256043	-0.281371	0.778426	NA	0.0201973	0.256043	-0.0788823	0.937126	NA	AC004458.1	0	0.436954	0	0	0	0	0	1.31086	0	0	0	0	0	0	0	0
AC004460.1	0	NA	NA	NA	NA	NA	NA	NA	NA	NA	NA	NA	NA	NA	NA	NA	NA	NA	NA	NA	NA	AC004460.1	0	0	0	0	0	0	0	0	0	0	0	0	0	0	0	0
AC004470.1	1.31646	-0.0789572	0.492928	0.16018	0.872739	NA	0.655211	0.476252	-1.37576	0.168895	NA	-0.617527	0.480153	1.2861	0.198407	0.323056	0.116641	0.488993	-0.238533	0.811467	0.886065	AC004470.1	1.76815	0	1.51447	1.98323	0	1.77422	3.53022	0	0	0	1.80834	1.93146	0.803604	0	0.909492	5.0402
AC004471.10	12.436	0.0300306	0.401715	-0.0747558	0.940409	0.9708	0.190098	0.416068	-0.456891	0.647749	NA	-0.0941742	0.411337	0.228946	0.818911	0.891269	0.0658931	0.406687	-0.162024	0.871287	0.924203	AC004471.10	12.3757	11.258	12.6725	13.4378	10.0387	15.3662	11.7221	6.53441	12.6701	14.5695	14.53	10.2586	13.229	16.9366	13.4797	9.89731
AC004471.9	2.72194	-0.228719	0.542933	0.421266	0.673561	NA	0.108862	0.546259	-0.199286	0.842039	NA	0.611181	0.545118	-1.12119	0.262207	0.402619	0.948761	0.544294	-1.74311	0.0813152	0.155333	AC004471.9	1.50541	3.94604	0.917101	4.51922	0.907518	1.80765	1.80108	7.79126	1.80995	2.23692	1.81706	0.934244	0	3.89955	0.901407	8.75669
AC004477.1	0	NA	NA	NA	NA	NA	NA	NA	NA	NA	NA	NA	NA	NA	NA	NA	NA	NA	NA	NA	NA	AC004477.1	0	0	0	0	0	0	0	0	0	0	0	0	0	0	0	0
AC004485.3	0	NA	NA	NA	NA	NA	NA	NA	NA	NA	NA	NA	NA	NA	NA	NA	NA	NA	NA	NA	NA	AC004485.3	0	0	0	0	0	0	0	0	0	0	0	0	0	0	0	0
AC004490.1	2.30389	-0.07315	0.523957	0.139611	0.888968	NA	0.0300304	0.519753	-0.0577782	0.953925	NA	-0.0189573	0.522054	0.036313	0.971033	0.984005	0.0842231	0.52167	-0.161449	0.87174	0.924528	AC004490.1	2.42346	2.25587	2.10477	2.43147	3.65495	3.61543	0	0	4.52499	2.24261	0	4.66106	1.65325	0	3.59243	3.70198
AC004492.1	0	NA	NA	NA	NA	NA	NA	NA	NA	NA	NA	NA	NA	NA	NA	NA	NA	NA	NA	NA	NA	AC004492.1	0	0	0	0	0	0	0	0	0	0	0	0	0	0	0	0
AC004510.3	3.06615	0.974915	0.542253	-1.7979	0.0721934	NA	0.633279	0.543885	-1.16436	0.244277	NA	0.352142	0.546689	-0.644135	0.519488	0.66315	0.0105052	0.537869	-0.0195312	0.984417	0.991287	AC004510.3	1.20241	2.01097	4.42614	4.62508	0.905402	0.903261	1.79858	1.29623	3.61767	1.11903	3.63313	4.67145	4.97383	6.49501	3.61152	3.76872
AC004520.1	0.150134	-0.058903	0.256043	0.230051	0.818052	NA	0.0568707	0.256043	-0.222114	0.824225	NA	-0.0409151	0.256043	0.159798	0.87304	NA	0.0748585	0.256043	-0.292367	0.770006	NA	AC004520.1	0.314065	0	0	0.286471	0	0	0.942195	0	0	0	0	0	0	0	0.859414	0
AC004535.2	0	NA	NA	NA	NA	NA	NA	NA	NA	NA	NA	NA	NA	NA	NA	NA	NA	NA	NA	NA	NA	AC004535.2	0	0	0	0	0	0	0	0	0	0	0	0	0	0	0	0
AC004538.3	5.99718	-0.30169	0.514549	0.586319	0.557661	NA	-0.189116	0.541767	0.349073	0.727034	NA	-1.7516	0.530323	3.30289	0.00095694	0.00263959	-1.63902	0.530288	3.09082	0.00199606	0.00542429	AC004538.3	11.5517	1.8878	9.2824	1.26681	8.38532	17.2286	9.04124	2.64866	0.445461	2.56926	5.55776	13.2393	9.05017	0.649337	0.737701	2.4134
AC004540.4	7.23681	-0.279356	0.472573	0.591138	0.554428	NA	-0.451983	0.494266	0.914451	0.36048	NA	-0.225821	0.477007	0.473413	0.635919	0.761249	-0.398448	0.490423	0.812458	0.416529	0.5705	AC004540.4	9.24846	7.72719	7.1909	4.78071	6.09794	9.06392	12.5835	10.0795	5.24589	7.85615	9.92163	6.0403	5.61076	5.44275	6.62551	2.27387
AC004540.5	13.1151	0.110421	0.37352	-0.295624	0.767518	0.880388	0.136648	0.435981	-0.313426	0.753957	NA	-0.941013	0.407572	2.30883	0.0209531	0.0459683	-0.914787	0.406983	2.24773	0.0245935	0.0541065	AC004540.5	17.1295	7.6976	18.7713	8.86202	16.1624	15.0553	20.1707	4.59082	11.4936	7.00835	16.9663	21.6989	17.6487	10.3264	8.26259	7.99705
AC004541.1	0.185527	0.0548548	0.256043	-0.21424	0.83036	NA	0.0572832	0.256043	-0.223725	0.822971	NA	0.01617	0.256043	-0.0631534	0.949644	NA	0.0185984	0.256043	-0.0726378	0.942094	NA	AC004541.1	0	0	0.319611	0.422498	0	0	0	0	0	0	0	0.958834	0	1.26749	0	0
AC004543.1	0.557769	-0.247884	0.417401	0.593874	0.552596	NA	0.164713	0.403152	-0.408563	0.68286	NA	-0.496412	0.411535	1.20625	0.227722	NA	-0.0838157	0.408915	0.204971	0.837595	NA	AC004543.1	1.21016	0	0.590154	0.430763	0.916169	0.890739	1.82357	0	0	0	0	0.951108	0.819354	1.29229	0	0
AC004543.2	0	NA	NA	NA	NA	NA	NA	NA	NA	NA	NA	NA	NA	NA	NA	NA	NA	NA	NA	NA	NA	AC004543.2	0	0	0	0	0	0	0	0	0	0	0	0	0	0	0	0
AC004549.6	0.256697	0.110102	0.256043	-0.430013	0.667186	NA	0.0584356	0.256043	-0.228226	0.819471	NA	0.016132	0.256043	-0.063005	0.949762	NA	-0.0355343	0.256043	0.138782	0.889622	NA	AC004549.6	0	0	0.613691	0.413096	0	0	0	0	0	0	0.908211	0.932863	0	0	0	1.23929
AC004552.1	0.863138	-0.0136095	0.416986	0.0326377	0.973964	NA	-0.654364	0.417392	1.56775	0.11694	NA	0.663991	0.422019	-1.57337	0.115634	NA	0.0232363	0.412406	-0.0563433	0.955068	NA	AC004552.1	0.316017	2.57561	0.276681	0.284241	0.94805	0	0	0	5.47694	2.2499	0	0	0.830044	0	0.852724	0
AC004556.1	470.228	0.379113	0.14869	-2.54968	0.0107821	0.0442375	-0.0232176	0.149141	0.155676	0.876289	0.939796	0.444821	0.149425	-2.97688	0.00291199	0.00750448	0.0424898	0.148404	-0.286311	0.77464	0.862958	AC004556.1	374.548	512.607	489.903	503.856	370.133	360.671	392.84	424.317	473.321	640.183	552.342	506.984	410.381	451.398	545.533	514.636
AC004593.3	0.0754156	-0.00181782	0.256043	0.00709968	0.994335	NA	-0.0536637	0.256043	0.209589	0.833989	NA	0.0720432	0.256043	-0.281371	0.778426	NA	0.0201973	0.256043	-0.0788823	0.937126	NA	AC004593.3	0	0.301663	0	0	0	0	0	0	0.904988	0	0	0	0	0	0	0
AC004595.1	7.48472	-0.222912	0.467568	0.476748	0.633542	NA	0.758429	0.484336	-1.56592	0.117368	NA	-0.635907	0.482862	1.31695	0.187854	0.309122	0.345435	0.469221	-0.736187	0.461617	0.613628	AC004595.1	8.70867	4.57972	7.05762	9.59286	12.2626	6.40818	7.45526	2.69871	5.45637	5.58409	4.64008	6.59936	9.93341	7.71956	11.9004	9.15859
AC004603.4	0	NA	NA	NA	NA	NA	NA	NA	NA	NA	NA	NA	NA	NA	NA	NA	NA	NA	NA	NA	NA	AC004603.4	0	0	0	0	0	0	0	0	0	0	0	0	0	0	0	0
AC004623.2	0	NA	NA	NA	NA	NA	NA	NA	NA	NA	NA	NA	NA	NA	NA	NA	NA	NA	NA	NA	NA	AC004623.2	0	0	0	0	0	0	0	0	0	0	0	0	0	0	0	0
AC004623.3	65.2418	-0.273462	0.273646	0.999328	0.317636	0.529323	-0.318793	0.282692	1.1277	0.259445	0.47516	-0.0985553	0.275048	0.358321	0.720103	0.821837	-0.143886	0.281341	0.511429	0.609051	0.741388	AC004623.3	74.8394	70.2122	60.9974	54.9183	56.6277	65.0786	102.812	91.569	50.6801	68.3876	45.4021	61.5349	76.0552	58.6474	52.9992	53.1084
AC004637.1	0.297011	-0.00228503	0.30407	0.00751481	0.994004	NA	0.00320513	0.30407	-0.0105408	0.99159	NA	-0.138472	0.30407	0.455394	0.648826	NA	-0.132981	0.30407	0.437339	0.661866	NA	AC004637.1	0.600699	0	0.587346	0	0	0.902932	0.899165	0	0	0	0	0.933938	0.8281	0	0	0
AC004655.1	0	NA	NA	NA	NA	NA	NA	NA	NA	NA	NA	NA	NA	NA	NA	NA	NA	NA	NA	NA	NA	AC004655.1	0	0	0	0	0	0	0	0	0	0	0	0	0	0	0	0
AC004656.1	2.19532	0.335616	0.465153	-0.721516	0.470592	NA	-0.10541	0.468752	0.224873	0.822078	NA	0.756684	0.465765	-1.6246	0.104247	0.190011	0.315658	0.468138	-0.674284	0.500131	0.648597	AC004656.1	0	4.092	1.38884	3.30044	0	0	0	6.78177	5.49425	0	0	0	4.16653	6.4776	3.42371	0
AC004673.1	0	NA	NA	NA	NA	NA	NA	NA	NA	NA	NA	NA	NA	NA	NA	NA	NA	NA	NA	NA	NA	AC004673.1	0	0	0	0	0	0	0	0	0	0	0	0	0	0	0	0
AC004691.1	1.00649	-0.0962264	0.481367	0.199902	0.841557	NA	-0.524509	0.461445	1.13667	0.255678	NA	-0.0595053	0.477222	0.124691	0.900768	0.942653	-0.487788	0.465518	1.04784	0.294713	NA	AC004691.1	1.50704	1.2811	1.23781	0	1.80918	0.901362	1.81056	0	2.72011	1.1232	0.913308	2.80012	0	0	0	0
AC004691.5	0.336971	-0.00270858	0.314112	0.00862299	0.99312	NA	0.00329239	0.314112	-0.0104816	0.991637	NA	0.0252062	0.314112	-0.080246	0.936042	NA	0.0312072	0.314112	-0.0993506	0.92086	NA	AC004691.5	0.301313	0.301714	0.311529	0.433326	0	0.90394	0	0	0.905142	0	0	0.934588	0	1.29998	0	0
AC004692.4	0.190232	-0.00181782	0.256043	0.00709968	0.994335	NA	0.0160454	0.256043	-0.0626668	0.950032	NA	0.0651252	0.256043	-0.254352	0.799223	NA	0.0829884	0.256043	-0.324119	0.745848	NA	AC004692.4	0	0.235492	0	0.525436	0	0	0	0	0.706476	0	0	0	0	0	0	1.57631
AC004699.1	0	NA	NA	NA	NA	NA	NA	NA	NA	NA	NA	NA	NA	NA	NA	NA	NA	NA	NA	NA	NA	AC004699.1	0	0	0	0	0	0	0	0	0	0	0	0	0	0	0	0
AC004702.2	2.38039	0.604141	0.484259	-1.24756	0.212193	NA	0.0396832	0.486007	-0.0816515	0.934924	NA	0.683704	0.482579	-1.41677	0.15655	0.266641	0.119246	0.487691	-0.244512	0.806834	0.882904	AC004702.2	0	3.23163	2.72742	3.56249	0	0	0	0	1.80695	7.88795	8.18225	0	0	5.2236	1.79798	3.6659
AC004744.3	0	NA	NA	NA	NA	NA	NA	NA	NA	NA	NA	NA	NA	NA	NA	NA	NA	NA	NA	NA	NA	AC004744.3	0	0	0	0	0	0	0	0	0	0	0	0	0	0	0	0
AC004745.1	0	NA	NA	NA	NA	NA	NA	NA	NA	NA	NA	NA	NA	NA	NA	NA	NA	NA	NA	NA	NA	AC004745.1	0	0	0	0	0	0	0	0	0	0	0	0	0	0	0	0
AC004754.3	28.1964	0.0511288	0.40061	-0.127627	0.898444	0.948593	-0.220182	0.422775	0.520803	0.602504	0.77791	-0.630533	0.410463	1.53615	0.124501	0.220821	-0.901845	0.413557	2.1807	0.0292056	0.0631052	AC004754.3	35.9181	21.459	37.4268	17.9817	26.4898	43.3856	37.8788	27.4739	14.48	22.4231	35.4132	36.3603	40.5069	18.2466	3.59299	32.1055
AC004769.1	0	NA	NA	NA	NA	NA	NA	NA	NA	NA	NA	NA	NA	NA	NA	NA	NA	NA	NA	NA	NA	AC004769.1	0	0	0	0	0	0	0	0	0	0	0	0	0	0	0	0
AC004775.5	1.72359	-0.11285	0.535845	0.210603	0.833197	NA	0.763723	0.524847	-1.45513	0.145632	NA	-0.633151	0.526495	1.20258	0.22914	0.362248	0.243423	0.534308	-0.455585	0.648689	0.770832	AC004775.5	2.10434	0.433526	1.74258	2.61392	0	3.6124	2.70063	1.30058	0	0	1.8152	0.932773	2.47978	3.89917	2.69798	1.24462
AC004791.2	0	NA	NA	NA	NA	NA	NA	NA	NA	NA	NA	NA	NA	NA	NA	NA	NA	NA	NA	NA	NA	AC004791.2	0	0	0	0	0	0	0	0	0	0	0	0	0	0	0	0
AC004812.1	5.01091	-0.322582	0.538905	0.598589	0.549447	NA	1.21153	0.542925	-2.23148	0.0256493	NA	-0.866289	0.543096	1.59509	0.110692	0.199868	0.667821	0.538686	-1.23972	0.215078	0.346304	AC004812.1	5.74365	1.83692	3.98713	8.47592	6.49301	3.57803	7.15991	5.51077	0	0	3.63888	6.70264	1.61989	8.92372	4.43398	12.0701
AC004813.1	53.2027	-0.329852	0.254409	1.29654	0.194789	0.386319	0.0124722	0.270016	-0.0461906	0.963158	0.983357	-0.433766	0.260242	1.66678	0.0955578	0.176183	-0.0914418	0.26446	0.345768	0.729517	0.830425	AC004813.1	65.7964	47.7643	51.6859	47.564	68.6236	59.5805	69.185	54.3354	54.2681	34.6895	60.8741	47.6799	46.5037	32.4938	62.4243	47.774
AC004816.1	0.183867	-0.00181782	0.256043	0.00709968	0.994335	NA	0.113956	0.256043	-0.445065	0.656273	NA	0.01617	0.256043	-0.0631534	0.949644	NA	0.131944	0.256043	-0.515318	0.606331	NA	AC004816.1	0	0	0	0.735469	0	0	0	0	0	0	0	0	0	1.31869	0.887712	0
AC004819.1	0.20185	-0.00181782	0.256043	0.00709968	0.994335	NA	0.000709707	0.256043	-0.00277183	0.997788	NA	0.072793	0.256043	-0.2843	0.776181	NA	0.0753206	0.256043	-0.294171	0.768627	NA	AC004819.1	0	0.38415	0	0.423248	0	0	0	0	0	1.15245	0	0	0	1.26974	0	0
AC004824.1	0	NA	NA	NA	NA	NA	NA	NA	NA	NA	NA	NA	NA	NA	NA	NA	NA	NA	NA	NA	NA	AC004824.1	0	0	0	0	0	0	0	0	0	0	0	0	0	0	0	0
AC004824.2	15.4046	0.0326606	0.410652	-0.0795337	0.936608	0.969534	-0.446356	0.438241	1.01852	0.308433	NA	-0.28398	0.42024	0.675757	0.499195	0.645666	-0.762996	0.429583	1.77613	0.0757109	0.146122	AC004824.2	18.3286	14.6634	18.8429	9.78363	25.2448	15.3293	14.4118	20.7044	10.8622	12.4235	17.3096	21.577	17.642	17.0163	9.89185	2.44278
AC004832.1	3.10931	-0.985819	0.546375	1.80429	0.0711856	NA	0.24697	0.546815	-0.451652	0.65152	NA	-0.398397	0.546979	0.72836	0.466393	0.616021	0.834392	0.546105	-1.5279	0.126538	0.225615	AC004832.1	4.64924	2.93818	0.947834	3.902	5.6705	5.48997	2.78725	6.78079	0.909546	1.12419	0	2.8435	0	5.14802	4.25077	2.30721
AC004837.1	0	NA	NA	NA	NA	NA	NA	NA	NA	NA	NA	NA	NA	NA	NA	NA	NA	NA	NA	NA	NA	AC004837.1	0	0	0	0	0	0	0	0	0	0	0	0	0	0	0	0
AC004837.4	0	NA	NA	NA	NA	NA	NA	NA	NA	NA	NA	NA	NA	NA	NA	NA	NA	NA	NA	NA	NA	AC004837.4	0	0	0	0	0	0	0	0	0	0	0	0	0	0	0	0
AC004837.5	2.54953	-0.0916354	0.546268	0.167748	0.866781	NA	0.725827	0.54637	-1.32845	0.184029	NA	-0.634648	0.546257	1.16181	0.245312	0.382404	0.182814	0.546776	-0.334348	0.738117	0.836669	AC004837.5	3.01016	1.03691	2.70439	3.44665	1.81826	1.80745	5.40477	1.30115	1.80959	0	2.72477	3.73399	1.65442	3.90156	2.7002	3.73818
AC004840.8	1.20397	0.326318	0.515422	-0.63311	0.526662	NA	0.028077	0.504136	-0.0556932	0.955586	NA	0.0677904	0.507763	-0.133508	0.893792	0.938539	-0.230451	0.511824	0.450254	0.652527	NA	AC004840.8	0.904386	1.03546	1.74334	1.13272	0.90709	1.80607	0	1.29799	1.80838	0	1.81547	0.933316	2.48123	0	0.900358	2.4978
AC004846.1	0.304542	-0.167416	0.308319	0.542996	0.587133	NA	0.00330478	0.308319	-0.0107187	0.991448	NA	-0.225307	0.308319	0.73076	0.464926	NA	-0.0545863	0.308319	0.177045	0.859473	NA	AC004846.1	0.898342	0	0.319827	0	0.923585	0.887321	0.884122	0	0	0	0	0.959482	0	0	0	0
AC004850.1	0.40526	-0.0574317	0.256043	0.224305	0.82252	NA	-0.165669	0.256043	0.647037	0.517608	NA	0.128435	0.256043	-0.501615	0.615938	NA	0.0201973	0.256043	-0.0788823	0.937126	NA	AC004850.1	0.297953	1.32309	0	0	0	0	0.893858	3.96926	0	0	0	0	0	0	0	0
AC004853.1	0	NA	NA	NA	NA	NA	NA	NA	NA	NA	NA	NA	NA	NA	NA	NA	NA	NA	NA	NA	NA	AC004853.1	0	0	0	0	0	0	0	0	0	0	0	0	0	0	0	0
AC004854.4	2.69093	-0.643838	0.546963	1.17711	0.23915	NA	0.0469019	0.541309	-0.0866453	0.930953	NA	-0.764343	0.545042	1.40236	0.160809	0.272451	-0.0736033	0.54523	0.134995	0.892616	0.938128	AC004854.4	4.93328	1.66273	2.21374	1.95397	7.77553	1.94714	5.07716	0	3.3053	1.68289	2.44323	2.51638	1.68163	4.52225	1.33964	0
AC004862.6	2.10169	1.00287	0.53379	-1.87878	0.0602746	NA	-0.688413	0.53448	1.28801	0.197744	NA	0.876516	0.530003	-1.6538	0.0981691	0.180346	-0.81477	0.538096	1.51417	0.129982	0.230478	AC004862.6	0.580936	3.07491	3.62562	1.12529	1.37033	0.372478	0	1.87944	3.94244	3.40285	1.38296	5.69457	3.79933	0.956879	0	2.41898
AC004869.2	0.229499	0.0544283	0.256043	-0.212575	0.831659	NA	0.00220944	0.256043	-0.00862919	0.993115	NA	-0.0395167	0.256043	0.154336	0.877345	NA	-0.0917356	0.256043	0.358282	0.720132	NA	AC004869.2	0.302726	0	0.615271	0	0.908178	0	0	0	0	0	0.909988	0.935826	0	0	0	0
AC004869.3	0.150501	-0.113564	0.256043	0.443535	0.657378	NA	0.00220944	0.256043	-0.00862919	0.993115	NA	-0.0955764	0.256043	0.373282	0.708938	NA	0.0201973	0.256043	-0.0788823	0.937126	NA	AC004869.3	0.602005	0	0	0	0	0.904658	0.901356	0	0	0	0	0	0	0	0	0
AC004870.3	0.0762481	-0.057691	0.256043	0.225318	0.821732	NA	0.00220944	0.256043	-0.00862919	0.993115	NA	-0.0397032	0.256043	0.155064	0.87677	NA	0.0201973	0.256043	-0.0788823	0.937126	NA	AC004870.3	0.304992	0	0	0	0.914977	0	0	0	0	0	0	0	0	0	0	0
AC004870.4	0.154543	-0.00746813	0.256043	0.0291675	0.976731	NA	0.00220944	0.256043	-0.00862919	0.993115	NA	-0.0425283	0.256043	0.166098	0.86808	NA	-0.0328508	0.256043	0.128302	0.89791	NA	AC004870.4	0.337449	0	0.280721	0	1.01235	0	0	0	0	0	0	0.842164	0	0	0	0
AC004875.1	0	NA	NA	NA	NA	NA	NA	NA	NA	NA	NA	NA	NA	NA	NA	NA	NA	NA	NA	NA	NA	AC004875.1	0	0	0	0	0	0	0	0	0	0	0	0	0	0	0	0
AC004878.2	4.7419	0.583812	0.508238	-1.1487	0.25068	NA	-0.340615	0.520401	0.654524	0.512774	NA	0.366593	0.515714	-0.710846	0.47718	0.62577	-0.557834	0.513396	1.08656	0.277233	0.422755	AC004878.2	3.61584	5.20792	6.51253	3.63131	2.72922	2.7118	5.4065	3.90632	7.24014	4.47731	5.45049	7.4686	6.61851	3.90312	4.50032	2.49048
AC004878.8	1.51734	-0.371787	0.52503	0.708126	0.478867	NA	0.128152	0.525728	-0.243762	0.807415	NA	0.0915488	0.52701	-0.173713	0.862091	0.918308	0.591489	0.523737	-1.12936	0.258745	0.400245	AC004878.8	1.50121	1.76674	0.62467	2.17675	0.901316	1.80481	1.7975	2.58635	2.71388	0	0	1.87401	0	1.30359	2.72129	2.50538
AC004893.11	150.524	0.123084	0.156885	-0.784553	0.432715	0.641169	-0.0259203	0.165753	0.156379	0.875734	0.939668	-0.152542	0.162706	0.937532	0.348485	0.499378	-0.301546	0.160053	1.88404	0.0595599	0.11836	AC004893.11	155.747	140.066	169.623	136.659	133.845	176.313	157.081	152.337	127.368	140.494	176.133	144.049	188.688	126.467	143.684	139.826
AC004895.1	2.31329	0.196299	0.543324	-0.361293	0.71788	NA	-0.10943	0.52849	0.207062	0.835961	NA	-0.627646	0.53657	1.16974	0.242106	0.378631	-0.933376	0.536062	1.74117	0.0816534	0.155885	AC004895.1	3.31991	0.991465	4.2276	0.714169	4.63219	1.78012	3.54741	0	1.81584	1.15856	5.43722	0	7.24559	0	0.900787	1.24172
AC004895.4	0.671071	0.00972594	0.392194	-0.0247988	0.980215	NA	0.00232041	0.379002	-0.00612241	0.995115	NA	-0.157065	0.385867	0.407044	0.683976	NA	-0.16447	0.385226	0.426945	0.66942	NA	AC004895.4	0.89584	0.434786	0.939544	0.414113	1.82283	0.864694	0	1.30436	0	0	0	2.81863	0	0	0	1.24234
AC004901.1	0.458511	0.16073	0.372928	-0.430995	0.666472	NA	0.00486657	0.365635	-0.0133099	0.989381	NA	-0.231397	0.366381	0.631575	0.527665	NA	-0.38726	0.37217	1.04055	0.298086	NA	AC004901.1	0.694449	0	1.1396	0	1.04388	0	1.03947	0	0	0	0.730789	0.751703	1.9363	0	0	0
AC004906.3	0	NA	NA	NA	NA	NA	NA	NA	NA	NA	NA	NA	NA	NA	NA	NA	NA	NA	NA	NA	NA	AC004906.3	0	0	0	0	0	0	0	0	0	0	0	0	0	0	0	0
AC004920.3	0	NA	NA	NA	NA	NA	NA	NA	NA	NA	NA	NA	NA	NA	NA	NA	NA	NA	NA	NA	NA	AC004920.3	0	0	0	0	0	0	0	0	0	0	0	0	0	0	0	0
AC004924.1	0.457152	0.305094	0.257387	-1.18535	0.235879	NA	0.00223693	0.256043	-0.00873653	0.993029	NA	0.0165179	0.256043	-0.0645123	0.948562	NA	-0.286339	0.257387	1.11248	0.26593	NA	AC004924.1	0	0	1.82861	0	0	0	0	0	0	0	4.55362	0.932196	0	0	0	0
AC004932.1	7.93367	0.412627	0.481619	-0.856751	0.391582	NA	0.742354	0.495145	-1.49927	0.133805	NA	-0.319805	0.497935	0.642264	0.520702	0.664342	0.00992095	0.478404	-0.0207376	0.983455	0.990716	AC004932.1	6.80148	4.94217	9.92204	10.069	2.82983	7.32364	10.251	5.39741	2.72819	6.70091	6.49611	7.54212	15.7279	10.2928	11.9004	8.01377
AC004941.3	8.75922	-0.0625642	0.449234	0.139269	0.889238	NA	-0.116531	0.473347	0.246186	0.805538	NA	-0.288339	0.459763	0.627146	0.530564	0.673591	-0.342306	0.463765	0.738101	0.460453	0.612627	AC004941.3	10.2604	7.9305	9.69958	7.14637	7.31118	9.03852	14.4315	10.4724	9.95496	3.36416	10.8957	7.45726	10.7458	6.51808	6.28621	8.63482
AC004943.1	0	NA	NA	NA	NA	NA	NA	NA	NA	NA	NA	NA	NA	NA	NA	NA	NA	NA	NA	NA	NA	AC004943.1	0	0	0	0	0	0	0	0	0	0	0	0	0	0	0	0
AC004946.1	0	NA	NA	NA	NA	NA	NA	NA	NA	NA	NA	NA	NA	NA	NA	NA	NA	NA	NA	NA	NA	AC004946.1	0	0	0	0	0	0	0	0	0	0	0	0	0	0	0	0
AC004947.2	8.19696	-0.497399	0.490514	1.01403	0.310566	NA	-0.158819	0.519318	0.305822	0.75974	NA	-1.18977	0.501935	2.37037	0.0177701	0.0396331	-0.851193	0.510005	1.66899	0.0951196	0.177497	AC004947.2	14.149	4.78652	9.30505	4.54724	16.0017	8.0578	18.3876	7.88221	2.88932	3.58802	8.3138	14.0684	5.53294	8.75873	1.72426	3.15872
AC004951.6	221.877	-0.385805	0.111577	3.45774	0.000544719	0.00389408	-0.207236	0.12302	1.68457	0.0920724	0.241201	-0.414453	0.114759	3.61151	0.000304417	0.000894562	-0.235883	0.120068	1.96458	0.0494632	0.100667	AC004951.6	281.166	210.017	214.443	181.881	263.886	284.721	294.89	207.926	218.106	204.019	204.316	211.662	227.35	183.74	181.479	180.424
AC004953.1	1.19573	0.0890113	0.491203	-0.181211	0.856202	NA	0.0632993	0.473885	-0.133575	0.893739	NA	-0.28392	0.481889	0.589181	0.55574	0.694613	-0.309632	0.483141	0.640873	0.521605	NA	AC004953.1	1.50132	0.602363	1.81093	0.86831	2.70099	1.80296	0	0	1.80709	0	2.72638	1.87199	0.834413	2.60493	0	0
AC004969.1	0.0751829	-0.057691	0.256043	0.225318	0.821732	NA	0.00220944	0.256043	-0.00862919	0.993115	NA	-0.0397032	0.256043	0.155064	0.87677	NA	0.0201973	0.256043	-0.0788823	0.937126	NA	AC004969.1	0.300731	0	0	0	0	0	0.902194	0	0	0	0	0	0	0	0	0
AC004980.1	0	NA	NA	NA	NA	NA	NA	NA	NA	NA	NA	NA	NA	NA	NA	NA	NA	NA	NA	NA	NA	AC004980.1	0	0	0	0	0	0	0	0	0	0	0	0	0	0	0	0
AC004984.1	0	NA	NA	NA	NA	NA	NA	NA	NA	NA	NA	NA	NA	NA	NA	NA	NA	NA	NA	NA	NA	AC004984.1	0	0	0	0	0	0	0	0	0	0	0	0	0	0	0	0
AC004988.1	3.35548	-0.649958	0.542538	1.198	0.230919	NA	0.403066	0.546918	-0.736976	0.461137	NA	-0.90135	0.544523	1.6553	0.0978634	0.179895	0.151673	0.545717	-0.277934	0.781063	0.867184	AC004988.1	5.73019	1.77668	2.70254	3.21252	2.73896	9.94268	4.50891	2.61504	2.71501	0	2.72425	3.72989	1.65349	3.90915	4.49232	1.23609
AC005000.1	0.150449	0.0537117	0.256043	-0.209776	0.833843	NA	0.0584263	0.256043	-0.228189	0.819499	NA	0.01617	0.256043	-0.0631534	0.949644	NA	0.0208846	0.256043	-0.0815669	0.934991	NA	AC005000.1	0	0	0.298918	0.302876	0	0	0	0	0	0	0.896755	0	0	0	0.908627	0
AC005008.2	0	NA	NA	NA	NA	NA	NA	NA	NA	NA	NA	NA	NA	NA	NA	NA	NA	NA	NA	NA	NA	AC005008.2	0	0	0	0	0	0	0	0	0	0	0	0	0	0	0	0
AC005009.1	0	NA	NA	NA	NA	NA	NA	NA	NA	NA	NA	NA	NA	NA	NA	NA	NA	NA	NA	NA	NA	AC005009.1	0	0	0	0	0	0	0	0	0	0	0	0	0	0	0	0
AC005009.2	0	NA	NA	NA	NA	NA	NA	NA	NA	NA	NA	NA	NA	NA	NA	NA	NA	NA	NA	NA	NA	AC005009.2	0	0	0	0	0	0	0	0	0	0	0	0	0	0	0	0
AC005013.5	0	NA	NA	NA	NA	NA	NA	NA	NA	NA	NA	NA	NA	NA	NA	NA	NA	NA	NA	NA	NA	AC005013.5	0	0	0	0	0	0	0	0	0	0	0	0	0	0	0	0
AC005019.3	0	NA	NA	NA	NA	NA	NA	NA	NA	NA	NA	NA	NA	NA	NA	NA	NA	NA	NA	NA	NA	AC005019.3	0	0	0	0	0	0	0	0	0	0	0	0	0	0	0	0
AC005020.1	0	NA	NA	NA	NA	NA	NA	NA	NA	NA	NA	NA	NA	NA	NA	NA	NA	NA	NA	NA	NA	AC005020.1	0	0	0	0	0	0	0	0	0	0	0	0	0	0	0	0
AC005027.3	0.145057	-0.00132921	0.256043	0.00519133	0.995858	NA	0.00220944	0.256043	-0.00862919	0.993115	NA	-0.0394589	0.256043	0.15411	0.877523	NA	-0.0359202	0.256043	0.14029	0.888431	NA	AC005027.3	0.302337	0	0.277892	0	0.90701	0	0	0	0	0	0	0	0.833676	0	0	0
AC005037.1	0.0754156	-0.00181782	0.256043	0.00709968	0.994335	NA	-0.0536637	0.256043	0.209589	0.833989	NA	0.0720432	0.256043	-0.281371	0.778426	NA	0.0201973	0.256043	-0.0788823	0.937126	NA	AC005037.1	0	0.301663	0	0	0	0	0	0	0.904988	0	0	0	0	0	0	0
AC005037.3	5.73095	-0.937432	0.516627	1.81452	0.0695972	NA	0.292079	0.532291	-0.548721	0.583197	NA	-1.26914	0.520419	2.43869	0.0147407	0.0334233	-0.0396287	0.529246	0.0748775	0.940312	0.967188	AC005037.3	11.1613	2.93489	4.45633	4.37132	6.86203	13.7897	12.8321	2.87701	3.55896	2.3687	7.65174	4.06357	1.65367	6.90211	0.948637	5.26321
AC005042.1	0	NA	NA	NA	NA	NA	NA	NA	NA	NA	NA	NA	NA	NA	NA	NA	NA	NA	NA	NA	NA	AC005042.1	0	0	0	0	0	0	0	0	0	0	0	0	0	0	0	0
AC005042.4	3.95647	-0.409878	0.54242	0.755647	0.449861	NA	1.31711	0.547134	-2.40729	0.0160713	NA	-1.99708	0.545348	3.66203	0.000250226	0.000742777	-0.270091	0.545161	0.495433	0.620295	0.750292	AC005042.4	7.17296	0.482763	4.49695	3.6732	9.46136	7.5888	4.46871	1.44829	0	0	4.80838	3.4168	5.26567	5.69177	1.45043	3.87739
AC005042.5	0	NA	NA	NA	NA	NA	NA	NA	NA	NA	NA	NA	NA	NA	NA	NA	NA	NA	NA	NA	NA	AC005042.5	0	0	0	0	0	0	0	0	0	0	0	0	0	0	0	0
AC005048.1	0.168749	-0.0575833	0.256043	0.224897	0.822059	NA	-0.0537714	0.256043	0.210009	0.83366	NA	0.0163854	0.256043	-0.0639945	0.948975	NA	0.0201973	0.256043	-0.0788823	0.937126	NA	AC005048.1	0.299575	0.37542	0	0	0	0	0.898724	0	0	1.12626	0	0	0	0	0	0
AC005052.1	0	NA	NA	NA	NA	NA	NA	NA	NA	NA	NA	NA	NA	NA	NA	NA	NA	NA	NA	NA	NA	AC005052.1	0	0	0	0	0	0	0	0	0	0	0	0	0	0	0	0
AC005062.2	113.767	0.0524102	0.173372	-0.302299	0.762424	0.878195	0.116581	0.199053	-0.585681	0.55809	0.747482	-0.888817	0.18769	4.73556	2.18453e-06	8.01055e-06	-0.824646	0.185728	4.44008	8.99255e-06	3.26984e-05	AC005062.2	144.359	77.0691	149.957	83.6847	140.367	135.651	157.059	79.8807	59.5029	91.8235	168.578	147.478	133.815	87.464	73.2525	90.3375
AC005071.1	1.94372	-0.21063	0.544898	0.38655	0.69909	NA	-0.0111237	0.538153	0.0206701	0.983509	NA	-0.398142	0.541954	0.734641	0.462558	0.612238	-0.198635	0.541486	0.366833	0.713743	0.819187	AC005071.1	2.75237	1.51326	2.024	1.48524	0.942869	4.55004	2.76419	2.7277	1.81206	0	1.84753	0.950589	3.27389	1.279	0.85502	2.3217
AC005071.2	0	NA	NA	NA	NA	NA	NA	NA	NA	NA	NA	NA	NA	NA	NA	NA	NA	NA	NA	NA	NA	AC005071.2	0	0	0	0	0	0	0	0	0	0	0	0	0	0	0	0
AC005071.3	10.7241	0.0757643	0.430822	-0.17586	0.860404	NA	-0.323321	0.451619	0.715914	0.474045	NA	-0.0704351	0.439464	0.160275	0.872665	0.924915	-0.46952	0.443594	1.05844	0.289853	0.437363	AC005071.3	11.4366	10.951	12.1806	8.32824	9.43092	16.4895	8.38944	14.822	9.09699	8.93395	10.222	12.2466	14.0733	11.5832	4.25155	9.14998
AC005071.4	0.303901	0.0785176	0.30543	-0.257073	0.797123	NA	-0.078091	0.30543	0.255676	0.798201	NA	0.022564	0.30543	-0.0738764	0.941109	NA	-0.134045	0.30543	0.438872	0.660754	NA	AC005071.4	0.305166	0.297813	0.612625	0	0	0	0.915499	0	0.893439	0	0.912666	0.92521	0	0	0	0
AC005076.5	6.55555	-0.249847	0.490572	0.509297	0.610544	NA	-0.267871	0.513071	0.522093	0.601605	NA	-0.4047	0.504394	0.802348	0.422351	0.574634	-0.422724	0.500522	0.844566	0.398353	0.553099	AC005076.5	8.84774	6.17176	6.64373	4.55898	11.5347	10.7104	4.29817	4.14049	5.0365	9.33828	6.50154	8.16435	5.26529	5.17616	2.15188	6.3489
AC005082.1	0	NA	NA	NA	NA	NA	NA	NA	NA	NA	NA	NA	NA	NA	NA	NA	NA	NA	NA	NA	NA	AC005082.1	0	0	0	0	0	0	0	0	0	0	0	0	0	0	0	0
AC005082.12	4.04912	-0.0752353	0.527426	0.142646	0.88657	NA	-0.215148	0.5402	0.398275	0.690428	NA	-0.329154	0.532975	0.617579	0.536853	0.679158	-0.469066	0.535751	0.875531	0.381285	0.535076	AC005082.12	5.13667	3.51111	4.756	2.7927	5.47961	4.51936	5.41104	1.30799	3.62001	5.60534	4.54025	5.59425	4.1335	1.30322	0.89833	6.17654
AC005083.1	0.0762481	-0.057691	0.256043	0.225318	0.821732	NA	0.00220944	0.256043	-0.00862919	0.993115	NA	-0.0397032	0.256043	0.155064	0.87677	NA	0.0201973	0.256043	-0.0788823	0.937126	NA	AC005083.1	0.304992	0	0	0	0.914977	0	0	0	0	0	0	0	0	0	0	0
AC005088.1	0	NA	NA	NA	NA	NA	NA	NA	NA	NA	NA	NA	NA	NA	NA	NA	NA	NA	NA	NA	NA	AC005088.1	0	0	0	0	0	0	0	0	0	0	0	0	0	0	0	0
AC005104.3	5.02244	-0.0672391	0.5371	0.125189	0.900374	NA	0.0970241	0.535382	-0.181224	0.856192	NA	0.370371	0.536219	-0.690708	0.489749	0.636997	0.534634	0.536286	-0.99692	0.318803	0.470097	AC005104.3	3.90246	5.93223	3.61586	6.63919	1.80904	0.903309	8.99502	5.18041	8.14246	4.47381	1.81723	6.5429	2.48745	3.89843	7.22584	8.7933
AC005150.1	14.7331	0.404724	0.430246	-0.940679	0.346869	0.560725	0.432006	0.382736	-1.12873	0.259012	NA	1.36933	0.417028	-3.28356	0.00102506	0.00281466	1.39662	0.398439	-3.50522	0.00045623	0.00136353	AC005150.1	5.72634	18.7114	8.42009	26.0744	4.54082	8.1347	4.50349	19.4944	15.3849	21.255	9.08525	11.2088	4.96617	31.2045	27.0297	19.989
AC005150.2	0	NA	NA	NA	NA	NA	NA	NA	NA	NA	NA	NA	NA	NA	NA	NA	NA	NA	NA	NA	NA	AC005150.2	0	0	0	0	0	0	0	0	0	0	0	0	0	0	0	0
AC005150.3	0	NA	NA	NA	NA	NA	NA	NA	NA	NA	NA	NA	NA	NA	NA	NA	NA	NA	NA	NA	NA	AC005150.3	0	0	0	0	0	0	0	0	0	0	0	0	0	0	0	0
AC005152.3	0	NA	NA	NA	NA	NA	NA	NA	NA	NA	NA	NA	NA	NA	NA	NA	NA	NA	NA	NA	NA	AC005152.3	0	0	0	0	0	0	0	0	0	0	0	0	0	0	0	0
AC005154.6	307.793	-0.265591	0.102797	2.58364	0.00977627	0.0409866	0.127719	0.105711	-1.20819	0.226974	0.436579	-0.0666542	0.104175	0.639826	0.522286	0.665906	0.326656	0.104354	-3.13028	0.0017464	0.00478837	AC005154.6	321.607	306.382	267.319	335.863	321.148	309.784	333.889	304.879	325.74	288.527	285.107	265.545	251.304	348.637	336.785	322.167
AC005158.1	0	NA	NA	NA	NA	NA	NA	NA	NA	NA	NA	NA	NA	NA	NA	NA	NA	NA	NA	NA	NA	AC005158.1	0	0	0	0	0	0	0	0	0	0	0	0	0	0	0	0
AC005159.1	0	NA	NA	NA	NA	NA	NA	NA	NA	NA	NA	NA	NA	NA	NA	NA	NA	NA	NA	NA	NA	AC005159.1	0	0	0	0	0	0	0	0	0	0	0	0	0	0	0	0
AC005160.3	0	NA	NA	NA	NA	NA	NA	NA	NA	NA	NA	NA	NA	NA	NA	NA	NA	NA	NA	NA	NA	AC005160.3	0	0	0	0	0	0	0	0	0	0	0	0	0	0	0	0
AC005162.4	0.178087	-0.057339	0.256043	0.223943	0.822802	NA	0.0584346	0.256043	-0.228222	0.819474	NA	-0.0393512	0.256043	0.15369	0.877854	NA	0.0764224	0.256043	-0.298475	0.765341	NA	AC005162.4	0.296966	0	0	0.415381	0	0	0.890899	0	0	0	0	0	0	0	0	1.24614
AC005162.5	0.0754156	-0.00181782	0.256043	0.00709968	0.994335	NA	-0.0536637	0.256043	0.209589	0.833989	NA	0.0720432	0.256043	-0.281371	0.778426	NA	0.0201973	0.256043	-0.0788823	0.937126	NA	AC005162.5	0	0.301663	0	0	0	0	0	0	0.904988	0	0	0	0	0	0	0
AC005187.1	0.348146	-0.178537	0.315982	0.565022	0.572059	NA	0.00539676	0.315982	-0.0170793	0.986373	NA	-0.0624158	0.315982	0.197529	0.843413	NA	0.121518	0.315982	-0.384572	0.700555	NA	AC005187.1	0.600034	0.369444	0	0.423107	0.902715	0	0.897387	0	0	1.10833	0	0	0	0	0	1.26932
AC005197.2	12.9662	0.195922	0.389651	-0.502813	0.615096	0.782523	-0.369303	0.472727	0.781217	0.434675	NA	-1.33726	0.430488	3.10639	0.00189386	0.0050259	-1.90249	0.441632	4.30786	1.64844e-05	5.83119e-05	AC005197.2	19.2887	6.0623	22.4824	4.03153	18.1764	15.3661	24.3235	7.804	8.14501	2.23791	27.2547	18.6776	21.515	2.60105	4.50288	4.99067
AC005204.1	0	NA	NA	NA	NA	NA	NA	NA	NA	NA	NA	NA	NA	NA	NA	NA	NA	NA	NA	NA	NA	AC005204.1	0	0	0	0	0	0	0	0	0	0	0	0	0	0	0	0
AC005215.1	0	NA	NA	NA	NA	NA	NA	NA	NA	NA	NA	NA	NA	NA	NA	NA	NA	NA	NA	NA	NA	AC005215.1	0	0	0	0	0	0	0	0	0	0	0	0	0	0	0	0
AC005220.3	0.430904	-0.00344833	0.364098	0.00947087	0.992443	NA	-0.357265	0.364733	0.979525	0.327321	NA	0.275661	0.364733	-0.755788	0.449777	NA	-0.0781561	0.364098	0.214657	0.830035	NA	AC005220.3	0.30089	1.11113	0.311594	0	0	0	0.902671	1.30547	0.90646	1.12146	0	0.934782	0	0	0	0
AC005224.2	37.0785	0.0019686	0.261909	-0.00751636	0.994003	0.996705	0.0275168	0.299164	-0.091979	0.926715	0.965783	-0.72799	0.281373	2.58728	0.00967372	0.0227649	-0.702442	0.281359	2.4966	0.012539	0.0294813	AC005224.2	46.494	27.2128	46.6399	27.9675	41.0691	52.4257	45.9873	28.7529	22.6252	30.2604	52.671	47.562	39.6866	27.3596	20.6684	35.8745
AC005227.1	0	NA	NA	NA	NA	NA	NA	NA	NA	NA	NA	NA	NA	NA	NA	NA	NA	NA	NA	NA	NA	AC005227.1	0	0	0	0	0	0	0	0	0	0	0	0	0	0	0	0
AC005229.1	2.96328	0.904118	0.544404	-1.66075	0.0967642	NA	0.504586	0.543231	-0.928861	0.352961	NA	0.625232	0.546776	-1.14349	0.252836	0.391228	0.2257	0.539464	-0.418379	0.67567	0.790502	AC005229.1	0.936757	2.63039	3.61363	4.67235	1.89212	0.918155	0	2.70667	1.82416	3.36034	2.79226	4.72773	3.32091	5.16156	4.26269	4.59281
AC005235.1	12.3979	0.117111	0.478425	-0.244784	0.806624	0.90177	-0.0672618	0.480052	0.140114	0.88857	NA	0.952943	0.478608	-1.99107	0.0464729	0.0937923	0.76857	0.479871	-1.60162	0.10924	0.199478	AC005235.1	7.45766	17.5943	7.92171	16.6181	11.2284	2.0164	9.12815	9.39412	17.3093	26.0796	6.93961	4.81105	12.0145	23.5597	15.313	10.9815
AC005237.4	5.30309	-0.44204	0.54032	0.818107	0.413296	NA	0.00669767	0.54688	-0.0122471	0.990229	NA	-1.63769	0.54468	3.0067	0.00264102	0.00685776	-1.18895	0.54548	2.17964	0.029284	0.0632638	AC005237.4	11.4438	1.2977	7.21937	1.25144	12.6968	8.13186	13.5028	3.8931	0	0	7.26636	2.80221	11.5895	0	0	3.75431
AC005253.2	69.7697	0.145887	0.232054	-0.628677	0.529561	0.718622	0.326042	0.24138	-1.35074	0.176779	0.371383	-0.154974	0.239592	0.646826	0.517744	0.661671	0.0251806	0.233913	-0.107649	0.914274	0.951362	AC005253.2	67.3296	60.8022	74.8054	76.1416	59.3605	61.4633	81.1651	82.4003	50.6801	49.3263	60.8396	79.2527	84.324	69.0699	79.0543	80.3005
AC005253.4	0.138216	0.11057	0.256043	-0.43184	0.665857	NA	0.00330888	0.256043	-0.0129232	0.989689	NA	0.0161647	0.256043	-0.0631329	0.949661	NA	-0.0910962	0.256043	0.355784	0.722002	NA	AC005253.4	0	0	0.552866	0	0	0	0	0	0	0	0	0	1.6586	0	0	0
AC005256.1	0	NA	NA	NA	NA	NA	NA	NA	NA	NA	NA	NA	NA	NA	NA	NA	NA	NA	NA	NA	NA	AC005256.1	0	0	0	0	0	0	0	0	0	0	0	0	0	0	0	0
AC005262.2	0	NA	NA	NA	NA	NA	NA	NA	NA	NA	NA	NA	NA	NA	NA	NA	NA	NA	NA	NA	NA	AC005262.2	0	0	0	0	0	0	0	0	0	0	0	0	0	0	0	0
AC005262.3	0.0932014	-0.00121324	0.256043	0.00473844	0.996219	NA	-0.0526045	0.256043	0.205452	0.837219	NA	0.0720271	0.256043	-0.281308	0.778474	NA	0.0206359	0.256043	-0.0805952	0.935764	NA	AC005262.3	0	0.372806	0	0	0	0	0	0	0	1.11842	0	0	0	0	0	0
AC005264.2	1.67648	0.149064	0.500643	-0.297746	0.765897	NA	0.0133657	0.488974	-0.0273341	0.978193	NA	-0.170594	0.494208	0.345188	0.729953	0.828632	-0.306293	0.495402	0.618272	0.536396	0.679967	AC005264.2	1.80962	1.18358	2.47803	1.23467	0.913496	2.71159	1.80378	1.30837	0	2.24236	0.908025	6.52607	0	0	0	3.70401
AC005276.1	3.44047	-0.311023	0.499643	0.62249	0.53362	NA	-0.181613	0.500911	0.362565	0.71693	NA	0.374137	0.501699	-0.74574	0.455825	0.606005	0.503547	0.498854	-1.00941	0.312779	0.46342	AC005276.1	2.70444	5.88782	0.908383	4.26122	0	0.903937	7.20938	10.4232	7.24026	0	2.72515	0	0	7.80793	0	4.97573
AC005281.1	3.82395	-0.639659	0.532863	1.20042	0.229976	NA	-0.794666	0.541201	1.46834	0.142012	NA	-0.31608	0.530089	0.596278	0.55099	0.6907	-0.471087	0.543033	0.867511	0.385662	0.539787	AC005281.1	6.26357	4.39791	3.22989	1.40444	7.12181	6.34654	5.32236	3.19737	6.27183	3.72453	3.02195	5.31577	1.35195	1.9345	2.27882	0
AC005281.2	1.41261	-0.715086	0.512189	1.39614	0.162674	NA	-0.523491	0.499703	1.0476	0.294821	NA	-0.244271	0.514424	0.474844	0.634898	0.760447	-0.0526769	0.497446	0.105895	0.915666	0.952342	AC005281.2	2.72079	1.91731	0.578489	0.433871	3.64268	4.51968	0	2.60734	0.905032	2.23955	0.908331	0	0.827135	1.30161	0	0
AC005284.1	0	NA	NA	NA	NA	NA	NA	NA	NA	NA	NA	NA	NA	NA	NA	NA	NA	NA	NA	NA	NA	AC005284.1	0	0	0	0	0	0	0	0	0	0	0	0	0	0	0	0
AC005284.2	0.0776487	0.0540554	0.256043	-0.211118	0.832795	NA	0.00220944	0.256043	-0.00862919	0.993115	NA	0.01617	0.256043	-0.0631534	0.949644	NA	-0.0356759	0.256043	0.139336	0.889185	NA	AC005284.2	0	0	0.310595	0	0	0	0	0	0	0	0	0.931785	0	0	0	0
AC005288.1	0.146871	0.109929	0.256043	-0.429336	0.667679	NA	0.00220944	0.256043	-0.00862919	0.993115	NA	0.01617	0.256043	-0.0631534	0.949644	NA	-0.0915491	0.256043	0.357554	0.720677	NA	AC005288.1	0	0	0.587485	0	0	0	0	0	0	0	0	0.961975	0.800481	0	0	0
AC005301.8	0.280196	0.0564733	0.261149	-0.21625	0.828793	NA	-0.114171	0.261149	0.43719	0.661974	NA	0.133321	0.261149	-0.510516	0.60969	NA	-0.0373242	0.261149	0.142923	0.886351	NA	AC005301.8	0	0.809545	0.311237	0	0	0	0	1.30713	0	1.12151	0	0.933712	0	0	0	0
AC005304.1	0.0751829	-0.057691	0.256043	0.225318	0.821732	NA	0.00220944	0.256043	-0.00862919	0.993115	NA	-0.0397032	0.256043	0.155064	0.87677	NA	0.0201973	0.256043	-0.0788823	0.937126	NA	AC005304.1	0.300731	0	0	0	0	0	0.902194	0	0	0	0	0	0	0	0	0
AC005306.3	11.4349	-0.272684	0.455704	0.59838	0.549586	0.733906	0.238528	0.478239	-0.498764	0.617946	NA	-0.681384	0.468677	1.45385	0.145989	0.251699	-0.170171	0.466142	0.365063	0.715064	0.819748	AC005306.3	15.338	7.9693	12.0393	10.3931	12.437	21.2358	12.3411	0	11.8483	12.0596	10.6678	10.0664	15.3838	8.917	8.8201	13.4423
AC005307.1	1.6779	-0.341334	0.538811	0.633494	0.526411	NA	-0.146181	0.533849	0.273825	0.784219	NA	-0.0753	0.538453	0.139845	0.888783	0.935147	0.119853	0.53423	-0.224347	0.822488	0.89261	AC005307.1	2.11062	1.98235	1.17294	1.44569	0.912726	3.61565	1.80349	3.92122	0.905029	1.12081	0	1.86519	1.65363	1.3029	1.79725	1.23693
AC005307.3	1.84915	0.622868	0.520543	-1.19657	0.231473	NA	0.590041	0.508126	-1.16121	0.245557	NA	-0.301081	0.508403	0.59221	0.55371	0.692664	-0.333909	0.520272	0.641796	0.521006	0.667184	AC005307.3	1.19252	0.296603	3.70171	2.20578	0.898558	0.905347	1.77367	0	0.889809	0	0	5.41605	5.68907	0	1.76592	4.85141
AC005324.6	0.900069	-0.105978	0.455331	0.232749	0.815956	NA	-0.18825	0.447298	0.420861	0.673857	NA	0.0977049	0.453783	-0.215312	0.829524	NA	0.0154326	0.448831	-0.034384	0.972571	NA	AC005324.6	0.970021	1.29368	0.670459	0.66612	0	0.915811	1.99425	1.31162	0	2.56941	0.920962	1.09042	0	0	1.99836	0
AC005324.7	0	NA	NA	NA	NA	NA	NA	NA	NA	NA	NA	NA	NA	NA	NA	NA	NA	NA	NA	NA	NA	AC005324.7	0	0	0	0	0	0	0	0	0	0	0	0	0	0	0	0
AC005329.7	81.5988	0.105093	0.268793	-0.390982	0.69581	0.835909	-0.189815	0.275002	0.690231	0.490049	0.694182	0.336231	0.274424	-1.22523	0.22049	0.351269	0.0413233	0.269387	-0.153398	0.878085	0.928682	AC005329.7	73.4402	93.7089	78.465	80.781	70.727	102.029	47.5642	85.4903	79.8743	115.762	79.3088	66.791	89.2951	67.5567	107.915	66.871
AC005330.2	2.21477	-0.0861994	0.547152	0.157542	0.874818	NA	0.0207073	0.531067	-0.038992	0.968897	NA	-1.2708	0.541112	2.34849	0.0188497	0.041801	-1.16389	0.540766	2.1523	0.0313737	0.0673316	AC005330.2	4.22019	0.373345	3.83153	0.433992	2.73503	4.51798	5.40757	0	0	1.12003	3.63152	3.72996	4.13312	1.30198	0	0
AC005339.1	0	NA	NA	NA	NA	NA	NA	NA	NA	NA	NA	NA	NA	NA	NA	NA	NA	NA	NA	NA	NA	AC005339.1	0	0	0	0	0	0	0	0	0	0	0	0	0	0	0	0
AC005339.2	0	NA	NA	NA	NA	NA	NA	NA	NA	NA	NA	NA	NA	NA	NA	NA	NA	NA	NA	NA	NA	AC005339.2	0	0	0	0	0	0	0	0	0	0	0	0	0	0	0	0
AC005355.1	0.39695	0.23156	0.357169	-0.648319	0.516778	NA	-0.11082	0.3567	0.31068	0.756044	NA	0.265286	0.3567	-0.743723	0.457044	NA	-0.0770931	0.357169	0.215845	0.829109	NA	AC005355.1	0	0.674231	0.613656	0.299914	0	0	0	0	0.904384	1.11831	0.907846	0.933122	0	0	0.899743	0
AC005355.2	3.84614	-0.34403	0.531313	0.64751	0.517302	NA	-0.170139	0.54029	0.314902	0.752836	NA	-0.302528	0.533837	0.566705	0.570915	0.707772	-0.128636	0.538252	0.238989	0.811114	0.885869	AC005355.2	5.12676	3.76543	3.50577	2.98662	3.64631	5.42354	6.31042	5.22061	2.71504	3.36064	5.44945	0.932959	4.1349	1.30217	2.69741	4.96029
AC005355.3	0.442606	0.0939287	0.366405	-0.256352	0.797679	NA	-0.113404	0.361083	0.314066	0.753471	NA	-0.0823727	0.363035	0.2269	0.820501	NA	-0.289705	0.364436	0.794941	0.426648	NA	AC005355.3	0.603649	0.301914	0.864862	0	0.906454	0.904492	0	0	0.905742	0	0	0.935554	1.65903	0	0	0
AC005358.3	0	NA	NA	NA	NA	NA	NA	NA	NA	NA	NA	NA	NA	NA	NA	NA	NA	NA	NA	NA	NA	AC005358.3	0	0	0	0	0	0	0	0	0	0	0	0	0	0	0	0
AC005363.11	1.82974	0.381261	0.541584	-0.703974	0.481449	NA	0.285567	0.533975	-0.534795	0.592792	NA	-0.135221	0.535526	0.2525	0.800654	0.879097	-0.230914	0.540188	0.42747	0.669037	0.785783	AC005363.11	1.49706	1.12288	2.70219	1.99684	0.898734	1.79985	1.7926	0	0	3.36864	3.63151	2.80545	1.66962	2.60489	0.904147	2.48148
AC005371.1	0	NA	NA	NA	NA	NA	NA	NA	NA	NA	NA	NA	NA	NA	NA	NA	NA	NA	NA	NA	NA	AC005371.1	0	0	0	0	0	0	0	0	0	0	0	0	0	0	0	0
AC005375.1	0	NA	NA	NA	NA	NA	NA	NA	NA	NA	NA	NA	NA	NA	NA	NA	NA	NA	NA	NA	NA	AC005375.1	0	0	0	0	0	0	0	0	0	0	0	0	0	0	0	0
AC005387.2	2.9471	1.24596	0.54527	-2.28503	0.0223112	NA	-0.26	0.547072	0.475258	0.634603	NA	0.775602	0.546996	-1.41793	0.156212	0.266151	-0.730356	0.54507	1.33993	0.180268	0.301099	AC005387.2	0.901069	3.1971	5.40107	2.28917	0	1.80467	0.898541	1.29371	2.71125	5.58635	6.35372	6.5362	3.31328	1.29813	1.80462	3.76477
AC005387.3	6.28684	0.131005	0.504622	-0.25961	0.795165	NA	-0.24955	0.514375	0.485153	0.627568	NA	0.135445	0.508361	-0.266434	0.789905	0.872165	-0.24511	0.510897	0.479764	0.631395	0.758194	AC005387.3	6.00577	6.92138	6.85418	5.36605	1.80437	9.02764	7.1853	9.0525	7.23525	4.47639	10.9008	4.67542	4.98635	7.80062	4.52618	3.77134
AC005391.2	0.679844	-0.0136849	0.419178	0.032647	0.973956	NA	0.314505	0.410771	-0.765644	0.443888	NA	-0.102818	0.412801	0.249074	0.803304	NA	0.225372	0.417121	-0.540302	0.588988	NA	AC005391.2	0.598382	0.300517	0.552937	1.26754	0	0.89959	0.895555	0	0.901551	0	0	0	1.65881	1.29683	0	2.5058
AC005392.13	0	NA	NA	NA	NA	NA	NA	NA	NA	NA	NA	NA	NA	NA	NA	NA	NA	NA	NA	NA	NA	AC005392.13	0	0	0	0	0	0	0	0	0	0	0	0	0	0	0	0
AC005394.1	0	NA	NA	NA	NA	NA	NA	NA	NA	NA	NA	NA	NA	NA	NA	NA	NA	NA	NA	NA	NA	AC005394.1	0	0	0	0	0	0	0	0	0	0	0	0	0	0	0	0
AC005412.1	2.01848	0.540268	0.517513	-1.04397	0.2965	NA	0.443924	0.511452	-0.867967	0.385413	NA	0.100086	0.510205	-0.196168	0.844479	0.909028	0.00374145	0.518745	-0.0072125	0.994245	0.996889	AC005412.1	0.870966	1.16445	2.9257	3.11279	0	0.86961	1.74329	0	0	3.49336	0.86207	4.73654	3.1785	5.21319	0	4.12519
AC005477.1	0.398685	0.0842493	0.322129	-0.261539	0.793677	NA	-0.180273	0.32188	0.560064	0.575436	NA	0.118617	0.32188	-0.368513	0.712491	NA	-0.145906	0.322129	0.452942	0.650591	NA	AC005477.1	0.304616	0.738265	0.551861	0	0.913848	0	0	1.30869	0.906103	0	0	0	1.65558	0	0	0
AC005480.1	4.60499	0.476485	0.523174	-0.910757	0.362423	NA	-0.37145	0.536807	0.691962	0.488961	NA	0.0368563	0.53041	-0.0694864	0.944602	0.969548	-0.811079	0.530631	1.52852	0.126384	0.225388	AC005480.1	4.20594	4.42342	6.90451	2.88609	3.61512	2.70903	6.29367	5.17746	3.61836	4.47442	9.08537	7.47939	4.14877	6.49745	0.903818	1.25699
AC005481.5	19.4768	-0.70372	0.346813	2.02911	0.0424474	0.128904	-0.583361	0.381712	1.52827	0.126445	NA	-0.584958	0.351054	1.66629	0.0956558	0.176326	-0.464598	0.378054	1.22892	0.219102	0.351635	AC005481.5	29.6399	19.1907	17.2157	11.8607	35.6463	27.1154	26.1578	22.257	11.7649	23.5503	15.4354	20.5066	15.705	13.0369	8.97978	13.5656
AC005487.2	0.397284	-0.00260709	0.324255	0.00804024	0.993585	NA	0.0974797	0.324255	-0.300626	0.763699	NA	0.0272562	0.324255	-0.0840578	0.93301	NA	0.127343	0.324255	-0.392724	0.694523	NA	AC005487.2	0.303163	0.373322	0.311616	0.601035	0.909489	0	0	0	0	1.11997	0	0.934848	0	0	1.8031	0
AC005498.1	0.177338	-0.00181782	0.256043	0.00709968	0.994335	NA	0.000813493	0.256043	-0.00317717	0.997465	NA	0.0727412	0.256043	-0.284097	0.776336	NA	0.0753725	0.256043	-0.294374	0.768472	NA	AC005498.1	0	0.309294	0	0.400059	0	0	0	0	0.927883	0	0	0	0	0	0	1.20018
AC005498.3	11.4629	0.350054	0.423563	-0.82645	0.408549	0.61978	0.480161	0.439583	-1.09231	0.274697	NA	-0.0878746	0.44004	0.199697	0.841718	0.907444	0.042232	0.423061	-0.0998249	0.920483	0.955279	AC005498.3	9.82731	9.13258	13.1625	13.7293	5.51128	15.7643	8.2064	10.8459	7.44389	9.10796	14.1165	9.62623	15.7447	15.4753	13.5319	12.1807
AC005498.4	0.721424	0.22739	0.451353	-0.503797	0.614404	NA	0.141749	0.434471	-0.326257	0.74423	NA	-0.0850897	0.439801	0.193473	0.846588	NA	-0.170731	0.445918	0.382875	0.701812	NA	AC005498.4	0.59958	0.430874	1.13761	0.717633	0	0.901286	0.897452	1.29262	0	0	0	0.932368	2.48046	0	0.900657	1.25224
AC005513.1	1.27577	-0.0596909	0.457059	0.130598	0.896093	NA	0.126394	0.441605	-0.286215	0.774713	NA	-0.430229	0.448673	0.958893	0.337613	0.487717	-0.244144	0.449896	0.542668	0.587359	0.72369	AC005513.1	2.0597	0.388615	1.80321	0.851542	0	0	6.17911	0	0	1.16584	0.904348	2.89776	1.60753	2.55463	0	0
AC005514.2	1.57672	0.00634051	0.533422	-0.0118865	0.990516	NA	-0.90702	0.523856	1.73143	0.0833751	NA	0.430296	0.53445	-0.80512	0.42075	0.573082	-0.483064	0.522756	0.924072	0.355449	0.508314	AC005514.2	1.50288	2.95506	1.54758	0.301385	0.90218	1.80529	1.80116	3.88593	2.72014	2.25911	1.82495	2.81778	0	0	0.904154	0
AC005518.2	0	NA	NA	NA	NA	NA	NA	NA	NA	NA	NA	NA	NA	NA	NA	NA	NA	NA	NA	NA	NA	AC005518.2	0	0	0	0	0	0	0	0	0	0	0	0	0	0	0	0
AC005519.4	18.7656	-0.453717	0.338531	1.34025	0.180163	0.36615	0.240241	0.366711	-0.655124	0.512388	NA	-0.680343	0.351867	1.93353	0.0531715	0.105794	0.0136149	0.354304	-0.0384271	0.969347	0.982971	AC005519.4	25.0671	14.5687	17.6002	17.8265	24.6325	30.7326	19.8361	13.0639	17.1952	13.447	19.0713	13.0578	20.6715	16.9342	17.9757	18.5698
AC005522.7	0.36531	0.0879399	0.319502	-0.275241	0.783131	NA	-0.0853437	0.319502	0.267115	0.789381	NA	0.206692	0.319502	-0.646921	0.517683	NA	0.0334086	0.319502	-0.104565	0.916721	NA	AC005522.7	0	0.732264	0.311048	0.417927	0	0	0	1.29343	0.903363	0	0	0.933145	0	0	0	1.25378
AC005523.2	750.371	0.0648997	0.0772722	-0.839884	0.400973	0.61328	0.102181	0.0773016	-1.32184	0.18622	0.384938	0.297235	0.0776044	-3.83013	0.000128075	0.000395512	0.334516	0.0769681	-4.34616	1.3854e-05	4.93024e-05	AC005523.2	653.168	802.754	682.886	862.675	683.679	653.456	622.37	796.112	827.126	785.024	708.215	625.452	714.99	876.132	864.719	847.173
AC005523.3	1.09924	0.207023	0.512324	-0.404087	0.686149	NA	0.00639165	0.49292	-0.0129669	0.989654	NA	-0.195151	0.501658	0.389013	0.697266	0.805042	-0.395783	0.50362	0.785876	0.43194	NA	AC005523.3	1.19956	0.732443	1.74534	0.719626	0.903221	0	2.69545	1.2935	0.90383	0	1.81549	0.934045	2.48649	0	0.902933	1.25595
AC005532.5	2.68241	0.318201	0.547199	-0.581509	0.560898	NA	0.490827	0.546134	-0.89873	0.368796	NA	-0.276584	0.546288	0.506297	0.612648	0.74185	-0.103958	0.547185	0.189987	0.849319	0.909716	AC005532.5	2.39802	1.52928	3.64544	3.15691	4.50718	1.79327	0.89362	2.58016	0.897735	1.10995	0.901212	3.70569	6.32941	1.29001	4.46703	3.71369
AC005534.8	6.10239	0.220399	0.484494	-0.454905	0.649177	NA	0.202111	0.516426	-0.391366	0.695527	NA	-0.662083	0.504773	1.31164	0.18964	0.31143	-0.680371	0.498663	1.36439	0.172445	0.29065	AC005534.8	7.23751	3.68832	8.80884	4.67489	6.36605	9.03939	6.3071	5.20648	3.62006	2.23842	7.26764	8.40298	10.7559	2.60174	2.70062	8.7223
AC005537.2	4.2823	-0.530892	0.545628	0.972992	0.330557	NA	-0.266887	0.547121	0.487804	0.625689	NA	-0.779274	0.546082	1.42703	0.153572	0.262616	-0.515269	0.546876	0.942206	0.346087	0.498208	AC005537.2	7.87533	3.00245	4.27752	1.97391	11.5808	8.7991	3.24607	3.46959	2.48256	3.0552	3.20348	7.69077	1.9383	0	5.92172	0
AC005538.1	5.75338	-0.0258344	0.508255	0.0508296	0.959461	NA	-0.688655	0.506309	1.36015	0.173783	NA	0.683821	0.502506	-1.36082	0.17357	0.29022	0.0210006	0.511823	-0.041031	0.967271	0.982082	AC005538.1	4.6551	9.18257	4.56792	4.60793	6.59996	2.7381	4.62725	12.2009	6.35031	8.99646	5.55039	5.6851	2.46827	6.41753	5.09686	2.30939
AC005538.3	273.056	0.0427293	0.111851	-0.382021	0.702446	0.839832	-0.0556263	0.113111	0.491786	0.622871	0.792244	0.282944	0.112367	-2.51803	0.0118012	0.0272663	0.184589	0.112598	-1.63936	0.101138	0.186943	AC005538.3	247.172	300.698	254.399	289.956	266.624	235.912	238.978	290.31	315.846	295.939	266.064	228.446	268.687	299.717	288.39	281.759
AC005538.5	3.88042	-0.156795	0.534549	0.293321	0.769277	NA	0.426207	0.536275	-0.794756	0.426756	NA	-0.0684463	0.536497	0.12758	0.898481	0.941162	0.514556	0.534314	-0.963022	0.335537	0.487321	AC005538.5	3.61482	3.39349	3.04431	5.46906	2.72304	4.51907	3.60235	3.89641	1.80998	4.47407	3.63409	4.67096	0.827874	7.79992	3.60522	5.00203
AC005540.1	0	NA	NA	NA	NA	NA	NA	NA	NA	NA	NA	NA	NA	NA	NA	NA	NA	NA	NA	NA	NA	AC005540.1	0	0	0	0	0	0	0	0	0	0	0	0	0	0	0	0
AC005540.3	15.5335	0.00812137	0.363222	-0.0223593	0.982161	0.991144	0.500094	0.432905	-1.15521	0.248006	NA	-1.51426	0.408559	3.70634	0.00021028	0.000631107	-1.02229	0.393457	2.59822	0.00937094	0.0225976	AC005540.3	22.9446	6.04366	23.0828	10.063	27.3215	18.0787	23.4337	3.91123	10.8603	3.35939	20.8915	25.1975	23.1595	9.11146	9.89523	11.1823
AC005546.2	2.65208	0.260309	0.545251	-0.477412	0.633069	NA	0.983961	0.546097	-1.80181	0.0715757	NA	-0.360769	0.546691	0.659915	0.509309	0.65452	0.362882	0.544028	-0.667028	0.504754	0.652593	AC005546.2	2.10408	1.10573	2.91532	4.48319	0.903334	3.61121	1.79769	1.29391	0.904456	1.11882	2.72567	1.86977	4.15052	3.89933	4.52155	5.02869
AC005549.1	0	NA	NA	NA	NA	NA	NA	NA	NA	NA	NA	NA	NA	NA	NA	NA	NA	NA	NA	NA	NA	AC005549.1	0	0	0	0	0	0	0	0	0	0	0	0	0	0	0	0
AC005550.3	0	NA	NA	NA	NA	NA	NA	NA	NA	NA	NA	NA	NA	NA	NA	NA	NA	NA	NA	NA	NA	AC005550.3	0	0	0	0	0	0	0	0	0	0	0	0	0	0	0	0
AC005550.5	0	NA	NA	NA	NA	NA	NA	NA	NA	NA	NA	NA	NA	NA	NA	NA	NA	NA	NA	NA	NA	AC005550.5	0	0	0	0	0	0	0	0	0	0	0	0	0	0	0	0
AC005562.1	1300.93	-0.0598862	0.0714212	0.838494	0.401753	0.613878	0.0219301	0.0713603	-0.307315	0.758604	0.87583	0.318086	0.0713248	-4.45968	8.20828e-06	2.8647e-05	0.399902	0.0714566	-5.59643	2.18809e-08	1.00682e-07	AC005562.1	1162.94	1450.88	1115.57	1474.35	1194.68	1147.01	1147.13	1461.96	1471.77	1418.91	1036.93	1167.3	1142.48	1590.46	1459	1373.57
AC005562.2	0.183594	-0.00100688	0.256043	0.00393245	0.996862	NA	0.114767	0.256043	-0.448232	0.653986	NA	0.0169809	0.256043	-0.0663206	0.947123	NA	0.132755	0.256043	-0.518485	0.60412	NA	AC005562.2	0	0	0	0.734378	0	0	0	0	0	0	0	0	0	0	0.916858	1.28628
AC005578.3	1.82333	0.199494	0.540841	-0.368858	0.712233	NA	-0.678282	0.534583	1.26881	0.20451	NA	0.412116	0.540288	-0.762771	0.4456	0.596554	-0.46566	0.535193	0.870079	0.384257	0.538295	AC005578.3	1.51085	2.83376	2.10089	0.847823	1.82279	1.80819	0.901578	1.3048	2.71554	4.48095	4.54223	0.933248	0.827187	1.30218	0	1.24128
AC005592.1	0.355127	-0.00288774	0.317936	0.00908276	0.992753	NA	0.003536	0.317936	-0.0111217	0.991126	NA	0.0258592	0.317936	-0.0813345	0.935176	NA	0.0322829	0.317936	-0.101539	0.919123	NA	AC005592.1	0.301349	0.373792	0.310834	0.43453	0	0.904048	0	0	0	1.12138	0	0.932503	0	1.30359	0	0
AC005592.2	3.91045	-0.431672	0.541774	0.796775	0.425582	NA	-0.641972	0.542564	1.18322	0.236723	NA	-0.766102	0.541928	1.41366	0.157462	0.267948	-0.976402	0.545948	1.78845	0.0737029	0.142745	AC005592.2	6.40905	4.21284	4.14687	0.873047	3.12854	5.70906	10.3895	7.08025	4.94694	0.611341	2.3048	3.36063	6.77517	0.647805	0.875638	1.0957
AC005592.3	0	NA	NA	NA	NA	NA	NA	NA	NA	NA	NA	NA	NA	NA	NA	NA	NA	NA	NA	NA	NA	AC005592.3	0	0	0	0	0	0	0	0	0	0	0	0	0	0	0	0
AC005593.2	0.56508	0.00413624	0.380766	-0.010863	0.991333	NA	0.0956883	0.373258	-0.256359	0.797673	NA	-0.0745709	0.376519	0.198053	0.843003	NA	0.0169812	0.377471	-0.0449867	0.964118	NA	AC005593.2	0.601847	0.432792	0.623615	0.602065	0	0.904578	0.900964	1.29837	0	0	0	1.87085	0	0	1.8062	0
AC005597.1	0.151486	-0.113564	0.256043	0.443535	0.657378	NA	0.00220944	0.256043	-0.00862919	0.993115	NA	-0.0955764	0.256043	0.373282	0.708938	NA	0.0201973	0.256043	-0.0788823	0.937126	NA	AC005597.1	0.605942	0	0	0	0	1.81783	0	0	0	0	0	0	0	0	0	0
AC005599.1	0	NA	NA	NA	NA	NA	NA	NA	NA	NA	NA	NA	NA	NA	NA	NA	NA	NA	NA	NA	NA	AC005599.1	0	0	0	0	0	0	0	0	0	0	0	0	0	0	0	0
AC005606.14	0.105168	-0.00225001	0.256043	0.00878762	0.992989	NA	-0.0514034	0.256043	0.200761	0.840886	NA	0.0703736	0.256043	-0.274851	0.783431	NA	0.0212202	0.256043	-0.0828775	0.933949	NA	AC005606.14	0	0.420671	0	0	0	0	0	1.26201	0	0	0	0	0	0	0	0
AC005606.15	0	NA	NA	NA	NA	NA	NA	NA	NA	NA	NA	NA	NA	NA	NA	NA	NA	NA	NA	NA	NA	AC005606.15	0	0	0	0	0	0	0	0	0	0	0	0	0	0	0	0
AC005609.16	0.215512	0.000650339	0.256944	-0.00253106	0.997981	NA	-0.045885	0.256043	0.179208	0.857774	NA	0.035917	0.256684	-0.139927	0.888718	NA	-0.0106183	0.256302	0.0414289	0.966954	NA	AC005609.16	0.45754	0.220243	0.184267	0	0	1.37262	0	0	0	0.660728	0	0.5528	0	0	0	0
AC005609.17	3.07167	-0.182309	0.547134	0.333207	0.738978	NA	-0.858024	0.542473	1.58169	0.11372	NA	-0.355452	0.547095	0.649708	0.515881	0.659978	-1.03117	0.543323	1.89789	0.0577104	0.115165	AC005609.17	4.8228	3.2732	3.89032	0.300361	6.3561	1.80767	6.30464	7.79596	0.904997	1.11865	5.45127	3.73646	2.48324	0	0.901083	0
AC005609.18	18.3908	0.250095	0.393288	-0.635908	0.524837	0.715289	-0.104278	0.396851	0.262764	0.792733	NA	0.386408	0.395921	-0.975973	0.329078	0.478868	0.0320352	0.394231	-0.08126	0.935235	0.964166	AC005609.18	15.0589	20.9012	18.4372	19.1658	14.5191	10.8459	19.8117	22.0734	12.6698	27.9604	16.3532	14.9482	24.0102	14.2982	14.4232	28.7761
AC005609.19	0	NA	NA	NA	NA	NA	NA	NA	NA	NA	NA	NA	NA	NA	NA	NA	NA	NA	NA	NA	NA	AC005609.19	0	0	0	0	0	0	0	0	0	0	0	0	0	0	0	0
AC005609.20	3.11189	-0.568638	0.547144	1.03928	0.298673	NA	0.184678	0.54669	-0.337811	0.735506	NA	-0.385623	0.547013	0.704962	0.480834	0.629357	0.367692	0.546884	-0.672341	0.501367	0.649702	AC005609.20	4.51257	2.55515	1.98747	3.39237	4.52319	4.51679	4.49771	0	5.42854	2.23692	1.8172	0	4.1452	2.59889	6.3222	1.256
AC005614.3	14.5926	0.106196	0.380481	-0.27911	0.780161	0.888716	-0.161707	0.388778	0.415936	0.677457	NA	0.263488	0.383749	-0.686616	0.492325	0.639352	-0.00441497	0.385591	0.0114499	0.990865	0.995215	AC005614.3	13.2782	16.2441	14.4815	14.3665	9.14063	12.6539	18.0401	11.7839	19.0049	17.9435	16.3433	13.0494	14.0517	13.0372	15.2652	14.797
AC005614.5	0.600575	-0.235548	0.270142	0.87194	0.383241	NA	0.146931	0.267044	-0.550215	0.582172	NA	-0.227522	0.268993	0.845827	0.397649	NA	0.154957	0.268184	-0.577802	0.563398	NA	AC005614.5	1.49938	0	0	0.902925	0	0	4.49813	0	0	0	0	0	0	0	2.70878	0
AC005616.1	0	NA	NA	NA	NA	NA	NA	NA	NA	NA	NA	NA	NA	NA	NA	NA	NA	NA	NA	NA	NA	AC005616.1	0	0	0	0	0	0	0	0	0	0	0	0	0	0	0	0
AC005616.2	4.04947	-0.458727	0.538238	0.852277	0.394061	NA	0.339812	0.538048	-0.631566	0.527671	NA	-0.0703101	0.537595	0.130786	0.895944	0.939758	0.72823	0.53868	-1.35188	0.176414	0.295888	AC005616.2	4.21493	3.84294	2.38614	5.75387	2.72242	4.51913	5.40325	5.19394	6.33486	0	3.63406	1.8685	1.65586	6.49917	4.50716	6.25529
AC005618.6	50.7287	-0.391387	0.248946	1.57218	0.115909	0.269727	0.0162395	0.276327	-0.0587691	0.953136	0.978087	-0.642108	0.262096	2.4499	0.0142897	0.0325084	-0.234481	0.264091	0.887881	0.374605	0.528094	AC005618.6	67.0944	41.7966	50.4952	43.5286	59.5967	67.6296	74.0569	31.1586	43.1126	51.1186	57.1722	43.3574	50.956	59.8171	39.2229	31.5457
AC005618.8	0.841308	0.271693	0.373762	-0.726914	0.467279	NA	-0.234975	0.363543	0.646346	0.518055	NA	0.0815988	0.369027	-0.221119	0.825	NA	-0.425069	0.368212	1.15441	0.248331	NA	AC005618.8	0.600244	0.904954	1.86003	0	0	0	1.80073	0	2.71486	0	0.908561	4.67154	0	0	0	0
AC005618.9	0.22962	-0.0572948	0.256043	0.22377	0.822936	NA	0.00220944	0.256043	-0.00862919	0.993115	NA	-0.0953783	0.256043	0.372509	0.709514	NA	-0.0358741	0.256043	0.140109	0.888574	NA	AC005618.9	0.605674	0	0.312805	0	1.81702	0	0	0	0	0	0	0.938416	0	0	0	0
AC005621.1	0.108691	-0.00181782	0.256043	0.00709968	0.994335	NA	0.0580826	0.256043	-0.226847	0.820543	NA	0.01617	0.256043	-0.0631534	0.949644	NA	0.0760704	0.256043	-0.2971	0.76639	NA	AC005621.1	0	0	0	0.434762	0	0	0	0	0	0	0	0	0	1.30429	0	0
AC005624.2	2.42917	0.3004	0.545886	-0.550297	0.582116	NA	-0.372128	0.545619	0.682029	0.495221	NA	-0.168492	0.547078	0.307986	0.758093	0.849434	-0.84102	0.545754	1.54102	0.123311	0.220683	AC005624.2	2.70397	2.1399	3.85053	1.02227	2.70843	2.70823	2.69525	2.58736	2.71329	1.11904	6.35952	1.8699	3.32217	0	1.80958	1.25724
AC005625.1	4.54952	-0.411846	0.535486	0.769106	0.44183	NA	-0.0406899	0.536318	0.075869	0.939523	NA	0.0736876	0.534046	-0.13798	0.890256	0.93613	0.444843	0.537662	-0.827367	0.408029	0.562974	AC005625.1	4.81475	5.36067	2.92178	5.10089	3.62092	6.32479	4.49855	7.77583	2.71446	5.59171	1.81729	2.80402	4.14404	1.2994	2.70821	11.2951
AC005631.1	2.76711	0.0854633	0.51014	-0.167529	0.866954	NA	0.478015	0.49597	-0.963798	0.335147	NA	-0.841904	0.500631	1.68169	0.0926297	0.171635	-0.449352	0.505497	0.888932	0.37404	0.527473	AC005631.1	4.19523	0	4.85196	2.02126	0	7.19016	5.39552	0	0	0	1.82811	8.65875	4.06901	0	0	6.06379
AC005668.1	2.89473	0.00889748	0.534232	-0.0166547	0.986712	NA	0.223937	0.525739	-0.425947	0.670146	NA	-0.555164	0.529111	1.04924	0.294068	0.440324	-0.340124	0.530977	0.640563	0.521806	0.667907	AC005668.1	4.03786	1.20915	4.05839	2.27352	5.62603	0	6.48755	0	3.62744	0	3.70433	1.87313	6.5977	5.12899	1.69159	0
AC005682.5	60.7631	0.139395	0.203416	-0.685269	0.493174	0.691555	-0.00986097	0.294984	0.0334288	0.973333	0.987333	-2.00214	0.251732	7.95345	1.81386e-15	1.21448e-14	-2.15139	0.257091	8.36824	5.84863e-17	4.53792e-16	AC005682.5	94.2502	21.7278	104.2	22.8745	97.1057	94.6368	91.0081	22.3761	25.408	17.3992	110.127	104.562	97.9116	21.8641	15.4251	31.3343
AC005686.1	0.183798	0.054542	0.256043	-0.213019	0.831312	NA	0.057596	0.256043	-0.224946	0.822021	NA	0.01617	0.256043	-0.0631534	0.949644	NA	0.0192239	0.256043	-0.0750808	0.94015	NA	AC005686.1	0	0	0.307936	0.427254	0	0	0	0	0	0	0.923809	0	0	1.28176	0	0
AC005701.1	0	NA	NA	NA	NA	NA	NA	NA	NA	NA	NA	NA	NA	NA	NA	NA	NA	NA	NA	NA	NA	AC005701.1	0	0	0	0	0	0	0	0	0	0	0	0	0	0	0	0
AC005702.1	17.1741	0.0632032	0.357952	-0.176569	0.859847	0.928792	0.379694	0.404851	-0.937861	0.348316	NA	-0.908438	0.388046	2.34106	0.0192291	0.042582	-0.591947	0.377309	1.56886	0.116679	0.210745	AC005702.1	21.6509	10.0806	22.6444	14.3206	21.7898	17.4038	25.7593	6.85387	11.7116	11.6764	27.3381	15.3517	25.2434	11.4812	12.0471	19.4336
AC005702.2	10.1948	0.0226215	0.437962	-0.0516518	0.958806	NA	-0.451769	0.46854	0.964206	0.334942	NA	-0.171528	0.448266	0.382648	0.701981	0.808907	-0.645919	0.459522	1.40563	0.159834	0.273166	AC005702.2	11.8236	10.1526	12.0914	6.71172	6.30741	18.9387	10.2246	9.4688	11.648	9.34095	16.403	10.4561	9.415	8.98916	5.72625	5.41974
AC005702.3	10.6816	-0.280872	0.455642	0.616431	0.53761	NA	0.604809	0.480582	-1.25849	0.208213	NA	-0.85948	0.471948	1.82113	0.0685867	0.132271	0.0262014	0.465296	-0.0563112	0.955094	0.975237	AC005702.3	14.2319	6.12025	11.0809	11.2932	12.6287	20.7002	9.36685	4.08028	10.7759	3.50461	17.3311	5.73133	10.1803	10.2696	14.2274	9.38271
AC005702.4	4.70395	-0.0364246	0.513546	0.0709277	0.943455	NA	0.683618	0.539755	-1.26653	0.205322	NA	-1.21085	0.531905	2.27644	0.0228199	0.0496497	-0.490806	0.524764	0.935289	0.349639	0.502012	AC005702.4	6.77255	1.38464	6.60264	4.05596	7.29282	6.98987	6.03496	0	1.80912	2.34479	7.96917	8.67048	3.16827	6.40439	1.86094	3.90254
AC005703.2	0	NA	NA	NA	NA	NA	NA	NA	NA	NA	NA	NA	NA	NA	NA	NA	NA	NA	NA	NA	NA	AC005703.2	0	0	0	0	0	0	0	0	0	0	0	0	0	0	0	0
AC005703.3	0	NA	NA	NA	NA	NA	NA	NA	NA	NA	NA	NA	NA	NA	NA	NA	NA	NA	NA	NA	NA	AC005703.3	0	0	0	0	0	0	0	0	0	0	0	0	0	0	0	0
AC005725.1	0	NA	NA	NA	NA	NA	NA	NA	NA	NA	NA	NA	NA	NA	NA	NA	NA	NA	NA	NA	NA	AC005725.1	0	0	0	0	0	0	0	0	0	0	0	0	0	0	0	0
AC005740.5	1.06217	0.537752	0.457876	-1.17445	0.240215	NA	-0.215789	0.448674	0.480949	0.630553	NA	0.357254	0.45187	-0.790612	0.42917	0.581253	-0.396288	0.454651	0.871631	0.38341	NA	AC005740.5	0.300894	1.33534	2.00886	0.603602	0	0.902683	0	1.29307	2.71296	0	0	1.87024	4.15633	0	1.81081	0
AC005740.6	0.995937	0.287112	0.509322	-0.563713	0.572949	NA	0.314712	0.501402	-0.627664	0.530224	NA	0.0740193	0.500174	-0.147987	0.882353	0.93094	0.101619	0.510543	-0.199041	0.842231	NA	AC005740.6	0.601379	0.735906	1.19983	1.44663	0	0.903368	0.900768	1.30326	0.904453	0	0.907742	1.86518	0.826578	1.30095	1.79781	1.24112
AC005753.1	2.83444	0.497256	0.545024	-0.912356	0.361582	NA	-0.65899	0.546586	1.20565	0.227954	NA	0.244495	0.546647	-0.447264	0.654685	0.775302	-0.91175	0.545726	1.67071	0.0947786	0.177004	AC005753.1	2.41357	3.38797	4.36745	1.16876	2.7279	0.905103	3.6077	5.20468	2.71878	2.24044	2.72946	3.74169	6.63119	2.60396	0.902336	0
AC005754.7	21.111	0.241732	0.36264	-0.66659	0.505034	0.70126	-0.0667362	0.367895	0.1814	0.856054	NA	0.597324	0.365338	-1.63499	0.102051	0.18653	0.288856	0.36523	-0.790887	0.42901	0.582542	AC005754.7	15.8593	25.4778	19.2524	23.8546	15.9095	21.4043	10.2639	23.9392	22.8801	29.6141	26.9721	12.6479	18.1372	21.3448	29.9895	20.2293
AC005754.8	83.7044	0.15113	0.196648	-0.768531	0.442172	0.649833	-0.00857526	0.203781	0.0420807	0.966434	0.984303	0.108096	0.200923	-0.537996	0.59058	0.723539	-0.0516094	0.199577	0.258594	0.795948	0.87605	AC005754.8	78.5793	84.735	87.603	83.9005	89.5049	59.6554	86.5777	75.8681	84.1651	94.1717	85.3562	92.3035	85.1494	74.2854	93.424	83.992
AC005757.6	3.18332	-0.0031044	0.54003	0.00574858	0.995413	NA	-0.63817	0.545454	1.16998	0.24201	NA	-0.721021	0.544657	1.32381	0.185567	0.306211	-1.35609	0.544154	2.4921	0.012699	0.0298129	AC005757.6	5.11139	2.08237	5.12121	0.418336	4.52615	2.71062	8.09738	1.29597	2.71446	2.23668	7.26916	5.60804	2.48642	0	0	1.25501
AC005757.7	3.56745	-0.656137	0.544459	1.20512	0.228158	NA	0.325937	0.547007	-0.595856	0.551272	NA	-1.13892	0.545765	2.08683	0.0369036	0.0765311	-0.156844	0.546871	0.286803	0.774263	0.862689	AC005757.7	6.92682	1.48245	3.26412	2.59641	0.910337	14.4629	5.40722	1.30311	0.905025	2.23921	1.81674	4.66683	3.30878	2.60281	2.6993	2.48712
AC005772.2	0	NA	NA	NA	NA	NA	NA	NA	NA	NA	NA	NA	NA	NA	NA	NA	NA	NA	NA	NA	NA	AC005772.2	0	0	0	0	0	0	0	0	0	0	0	0	0	0	0	0
AC005775.2	16.8139	0.328874	0.424044	-0.775565	0.438006	0.646525	0.0492666	0.424606	-0.116029	0.90763	NA	0.431671	0.426854	-1.01128	0.31188	0.460273	0.152064	0.421761	-0.360544	0.71844	0.822504	AC005775.2	12.6868	18.4535	16.9191	19.1961	16.3853	15.3669	6.30834	16.9396	12.6704	25.7505	16.3507	26.1345	8.27205	23.4248	17.9958	16.1677
AC005779.2	5.23039	0.114936	0.503919	-0.228084	0.819581	NA	-0.131682	0.531549	0.247732	0.804342	NA	-0.642921	0.518475	1.24002	0.214966	0.344335	-0.889539	0.519819	1.71125	0.0870352	0.164491	AC005779.2	6.92595	3.37219	7.71988	2.90353	7.25602	4.51868	9.00317	0	4.52475	5.59184	9.99432	6.54048	6.62484	2.59938	3.607	2.50422
AC005780.1	4.48705	-0.479233	0.511266	0.937347	0.34858	NA	-0.524775	0.529738	0.990631	0.321866	NA	-0.291548	0.513005	0.568314	0.569822	0.706754	-0.337089	0.528409	0.637932	0.523518	0.669554	AC005780.1	6.51369	4.88528	4.02265	2.52659	6.24117	7.99155	5.30836	3.82727	5.33448	5.4941	1.78514	4.58918	5.69363	1.57959	3.54227	2.4579
AC005783.1	0.717851	-0.00859204	0.443607	0.0193686	0.984547	NA	-0.327099	0.434255	0.753242	0.451305	NA	0.235312	0.441786	-0.532638	0.594284	NA	-0.0831952	0.436052	0.190792	0.848689	NA	AC005783.1	0.604413	1.28778	0.584546	0.39467	0.920844	0	0.892395	2.72838	0	1.13494	0	0.94864	0.804998	0	0	1.18401
AC005785.2	23.2679	-0.201344	0.390697	0.515345	0.606312	0.775649	-0.893169	0.404052	2.21053	0.0270685	NA	-0.0363491	0.394672	0.0920995	0.926619	0.95814	-0.728175	0.400264	1.81924	0.0688752	0.134597	AC005785.2	27.9711	27.4234	24.4557	13.2213	19.2759	38.4226	26.2149	32.9219	23.2723	26.0761	27.8167	10.8765	34.6738	12.9204	9.71967	17.0238
AC005785.5	20.0006	-0.00622374	0.341691	0.0182145	0.985468	0.992773	-0.087635	0.347682	0.252055	0.800998	NA	0.218479	0.343344	-0.636326	0.524564	0.667961	0.137067	0.346062	-0.396078	0.692048	0.80273	AC005785.5	18.6881	22.2271	18.5656	20.5215	19.0724	18.0771	18.9149	19.4955	18.1	29.0859	13.628	20.5493	21.5195	16.9026	23.4252	21.2367
AC005786.5	0.912253	0.067701	0.44607	-0.151772	0.879367	NA	0.376244	0.428252	-0.878558	0.379641	NA	-0.422428	0.43381	0.973763	0.330174	NA	-0.113885	0.44039	0.258601	0.795943	NA	AC005786.5	1.20223	0	1.41031	1.03647	2.70828	0	0.898414	0	0	0	0.908526	0	3.32241	1.29978	1.80962	0
AC005786.6	10.3156	0.146029	0.436763	-0.334344	0.73812	NA	0.490411	0.468093	-1.04768	0.294787	NA	-0.695053	0.459283	1.51334	0.130192	0.229106	-0.350671	0.446884	0.784702	0.432628	0.585952	AC005786.6	11.765	6.2264	13.3055	9.9657	16.3586	5.42333	13.513	5.20258	4.52501	8.95161	14.5359	12.1405	13.2401	14.3056	8.10525	7.4862
AC005786.7	0	NA	NA	NA	NA	NA	NA	NA	NA	NA	NA	NA	NA	NA	NA	NA	NA	NA	NA	NA	NA	AC005786.7	0	0	0	0	0	0	0	0	0	0	0	0	0	0	0	0
AC005789.9	0	NA	NA	NA	NA	NA	NA	NA	NA	NA	NA	NA	NA	NA	NA	NA	NA	NA	NA	NA	NA	AC005789.9	0	0	0	0	0	0	0	0	0	0	0	0	0	0	0	0
AC005796.2	0.230733	0.054231	0.256043	-0.211804	0.83226	NA	0.00220944	0.256043	-0.00862919	0.993115	NA	-0.0396154	0.256043	0.154722	0.877041	NA	-0.0916369	0.256043	0.357896	0.720421	NA	AC005796.2	0.299788	0	0.623145	0	0	0	0.899363	0	0	0	0	1.86944	0	0	0	0
AC005808.3	0	NA	NA	NA	NA	NA	NA	NA	NA	NA	NA	NA	NA	NA	NA	NA	NA	NA	NA	NA	NA	AC005808.3	0	0	0	0	0	0	0	0	0	0	0	0	0	0	0	0
AC005828.1	0	NA	NA	NA	NA	NA	NA	NA	NA	NA	NA	NA	NA	NA	NA	NA	NA	NA	NA	NA	NA	AC005828.1	0	0	0	0	0	0	0	0	0	0	0	0	0	0	0	0
AC005863.1	8.37623	-0.243645	0.438505	0.555627	0.578466	NA	-0.030708	0.466316	0.0658523	0.947495	NA	-0.428127	0.450113	0.951155	0.341526	0.492059	-0.215189	0.45588	0.472031	0.636905	0.761784	AC005863.1	10.5686	7.28358	8.59461	7.05811	8.22466	14.4617	9.01962	6.54485	6.33498	8.97089	7.26387	10.2539	8.26604	7.82152	7.18442	6.16838
AC005863.2	0.109239	-0.00181782	0.256043	0.00709968	0.994335	NA	-0.0536637	0.256043	0.209589	0.833989	NA	0.0720432	0.256043	-0.281371	0.778426	NA	0.0201973	0.256043	-0.0788823	0.937126	NA	AC005863.2	0	0.436954	0	0	0	0	0	1.31086	0	0	0	0	0	0	0	0
AC005901.1	0	NA	NA	NA	NA	NA	NA	NA	NA	NA	NA	NA	NA	NA	NA	NA	NA	NA	NA	NA	NA	AC005901.1	0	0	0	0	0	0	0	0	0	0	0	0	0	0	0	0
AC005915.1	0.378743	0.132544	0.277849	-0.477035	0.633337	NA	-0.0637892	0.277489	0.22988	0.818185	NA	0.0192784	0.277489	-0.0694746	0.944612	NA	-0.177054	0.277849	0.637232	0.523974	NA	AC005915.1	0.304586	0.301833	0.908552	0	0.913757	0	0	0	0.9055	0	2.72566	0	0	0	0	0
AC005926.1	0	NA	NA	NA	NA	NA	NA	NA	NA	NA	NA	NA	NA	NA	NA	NA	NA	NA	NA	NA	NA	AC005926.1	0	0	0	0	0	0	0	0	0	0	0	0	0	0	0	0
AC005932.1	0.768173	-0.120459	0.448473	0.268598	0.788239	NA	0.179306	0.422605	-0.424287	0.671356	NA	-0.58468	0.435151	1.34363	0.179069	NA	-0.284915	0.435625	0.654039	0.513087	NA	AC005932.1	1.50964	0	1.12933	0.433718	1.821	1.80701	0.900907	0	0	0	0.907882	0	2.48012	1.30115	0	0
AC005943.2	227.067	0.188038	0.179683	-1.0465	0.295329	0.504016	-0.267397	0.178647	1.49679	0.134448	0.310163	0.652703	0.178945	-3.6475	0.000264803	0.000783279	0.197268	0.179385	-1.09969	0.271468	0.415698	AC005943.2	179.574	286.203	205.266	237.225	166.74	216.041	155.942	284.366	260.645	313.598	241.605	163.294	210.898	235.644	194.258	281.773
AC005943.6	0	NA	NA	NA	NA	NA	NA	NA	NA	NA	NA	NA	NA	NA	NA	NA	NA	NA	NA	NA	NA	AC005943.6	0	0	0	0	0	0	0	0	0	0	0	0	0	0	0	0
AC005944.2	99.0526	0.174236	0.245634	-0.709332	0.478118	0.67814	-0.450601	0.24791	1.8176	0.0691259	0.198752	0.514047	0.245417	-2.09458	0.036208	0.075275	-0.11079	0.248124	0.44651	0.655229	0.775809	AC005944.2	85.2069	124.828	96.8322	89.343	60.7845	92.1849	102.651	146.691	86.876	140.918	113.564	85.0238	91.9086	72.7877	83.8492	111.392
AC005954.3	1.28138	-0.256331	0.495928	0.51687	0.605247	NA	0.168441	0.475442	-0.354283	0.723127	NA	-0.639834	0.485839	1.31697	0.18785	0.309122	-0.215062	0.485464	0.443004	0.657763	0.777639	AC005954.3	2.40958	0.373767	1.47397	0.868183	2.70959	4.51915	0	0	0	1.1213	1.81976	0.936606	1.66554	2.60455	0	0
AC005954.4	6.36476	-0.0571774	0.498581	0.11468	0.908699	NA	-0.372441	0.503863	0.739172	0.459802	NA	0.309096	0.497649	-0.621113	0.534525	0.677069	-0.00616766	0.504738	0.0122195	0.99025	0.994873	AC005954.4	6.02613	8.01988	5.74235	5.67067	5.44263	8.1338	4.50195	6.48989	10.8594	6.71034	7.26842	7.47445	2.48417	9.09807	5.4102	2.50376
AC006000.5	12.3702	-0.195333	0.416054	0.46949	0.63872	0.798773	0.0856546	0.428177	-0.200045	0.841446	NA	-0.13195	0.421088	0.313355	0.754011	0.846718	0.149038	0.423337	-0.352055	0.724797	0.826949	AC006000.5	13.2655	11.8134	11.2732	13.1287	10.9229	11.7512	17.1224	9.12068	11.7654	14.5542	13.6257	10.2673	9.9266	16.9175	6.29872	16.1698
AC006003.3	0	NA	NA	NA	NA	NA	NA	NA	NA	NA	NA	NA	NA	NA	NA	NA	NA	NA	NA	NA	NA	AC006003.3	0	0	0	0	0	0	0	0	0	0	0	0	0	0	0	0
AC006004.1	2.53548	-0.294388	0.546094	0.539079	0.589832	NA	-0.17962	0.541964	0.331425	0.740324	NA	-0.3033	0.545047	0.556466	0.577892	0.713501	-0.188533	0.543251	0.347045	0.728557	0.829711	AC006004.1	3.62229	2.49162	2.41862	1.60939	2.74009	4.51934	3.60744	5.23261	0	2.24223	3.63216	2.79702	0.826685	0	3.59314	1.23504
AC006007.1	0	NA	NA	NA	NA	NA	NA	NA	NA	NA	NA	NA	NA	NA	NA	NA	NA	NA	NA	NA	NA	AC006007.1	0	0	0	0	0	0	0	0	0	0	0	0	0	0	0	0
AC006019.1	0	NA	NA	NA	NA	NA	NA	NA	NA	NA	NA	NA	NA	NA	NA	NA	NA	NA	NA	NA	NA	AC006019.1	0	0	0	0	0	0	0	0	0	0	0	0	0	0	0	0
AC006019.3	13.4984	-0.471667	0.430406	1.09586	0.273138	0.479389	-0.0787864	0.401838	0.196065	0.844559	NA	0.797085	0.41006	-1.94382	0.0519168	0.103583	1.18997	0.42305	-2.81282	0.0049109	0.0124975	AC006019.3	9.97359	19.3993	6.53645	18.0844	10.9631	8.13475	10.8229	26.1707	20.815	11.2123	9.98815	4.66131	4.95988	15.6411	18.8617	19.7504
AC006019.4	1.52332	-0.00560845	0.494741	0.0113361	0.990955	NA	-0.405592	0.520106	0.779826	0.435494	NA	1.357	0.509784	-2.6619	0.00777004	0.0185994	0.957012	0.505197	-1.89433	0.0581807	0.115937	AC006019.4	0	3.80345	0	2.28983	0	0	0	2.6176	5.42916	3.3636	0	0	0	2.6068	1.79582	2.46688
AC006026.1	0	NA	NA	NA	NA	NA	NA	NA	NA	NA	NA	NA	NA	NA	NA	NA	NA	NA	NA	NA	NA	AC006026.1	0	0	0	0	0	0	0	0	0	0	0	0	0	0	0	0
AC006026.13	0.66953	-0.409062	0.419877	0.974242	0.329936	NA	0.115383	0.415661	-0.277589	0.781328	NA	-0.0714087	0.420339	0.169884	0.865102	NA	0.453036	0.415203	-1.09112	0.27522	NA	AC006026.13	0.911234	0.740806	0	1.02608	1.82447	0.909228	0	1.30827	0.914143	0	0	0	0	1.30805	1.77018	0
AC006026.2	0.470027	-0.100711	0.333328	0.302139	0.762546	NA	0.0817049	0.334313	-0.244396	0.806924	NA	0.123894	0.333725	-0.371246	0.710455	NA	0.30631	0.333914	-0.917332	0.358969	NA	AC006026.2	0.300911	0.674495	0	0.9047	0	0.902734	0	0	0.904468	1.11902	0	0	0	0	2.7141	0
AC006037.2	0	NA	NA	NA	NA	NA	NA	NA	NA	NA	NA	NA	NA	NA	NA	NA	NA	NA	NA	NA	NA	AC006037.2	0	0	0	0	0	0	0	0	0	0	0	0	0	0	0	0
AC006041.1	0.102545	-0.00181782	0.256043	0.00709968	0.994335	NA	0.0580826	0.256043	-0.226847	0.820543	NA	0.01617	0.256043	-0.0631534	0.949644	NA	0.0760704	0.256043	-0.2971	0.76639	NA	AC006041.1	0	0	0	0.41018	0	0	0	0	0	0	0	0	0	0	0	1.23054
AC006042.6	15.7938	-0.425394	0.372747	1.14124	0.25377	0.457538	-0.696884	0.395736	1.76098	0.078241	NA	-0.050075	0.371171	0.134911	0.892682	0.93781	-0.321566	0.397132	0.80972	0.418101	0.57195	AC006042.6	19.5612	18.9161	13.9624	10.7357	13.5968	20.7845	24.3023	20.7561	18.0996	17.8924	15.4457	14.0164	12.425	7.79728	8.11854	16.2912
AC006042.7	0.762088	0.0926768	0.456379	-0.20307	0.839081	NA	0.166782	0.437529	-0.38119	0.703062	NA	-0.235658	0.444737	0.529882	0.596194	NA	-0.161553	0.449034	0.359779	0.719012	NA	AC006042.7	0.902953	0.300991	1.12832	0.716087	0.905296	1.80356	0	0	0.902972	0	0.906511	0	2.47846	0	0.899564	1.2487
AC006050.2	0.506952	-0.142668	0.337863	0.422266	0.672831	NA	-0.00597709	0.330259	0.0180982	0.985561	NA	-0.319156	0.334049	0.955418	0.339366	NA	-0.182465	0.334031	0.546253	0.584892	NA	AC006050.2	1.25206	0	0.775748	0	0.811247	0	2.94493	0	0	0	1.30576	0	1.02149	0	0	0
AC006076.1	0	NA	NA	NA	NA	NA	NA	NA	NA	NA	NA	NA	NA	NA	NA	NA	NA	NA	NA	NA	NA	AC006076.1	0	0	0	0	0	0	0	0	0	0	0	0	0	0	0	0
AC006077.3	5.69074	0.108736	0.502125	-0.216552	0.828557	NA	-0.590832	0.52323	1.1292	0.258813	NA	-0.108892	0.509107	0.213888	0.830634	0.899667	-0.80846	0.517455	1.56238	0.118199	0.213172	AC006077.3	6.6174	5.81488	7.30581	3.02488	4.52425	8.13105	7.19688	2.59121	8.14309	6.71033	9.99509	2.80396	9.11836	2.5988	2.70893	3.76691
AC006088.1	0.219557	0.108884	0.256043	-0.425257	0.67065	NA	0.0591272	0.256043	-0.230927	0.817372	NA	0.01617	0.256043	-0.0631534	0.949644	NA	-0.0335868	0.256043	0.131177	0.895636	NA	AC006088.1	0	0	0.567659	0.31057	0	0	0	0	0	0	0.899446	0	0.803531	0	0.931711	0
AC006115.1	0	NA	NA	NA	NA	NA	NA	NA	NA	NA	NA	NA	NA	NA	NA	NA	NA	NA	NA	NA	NA	AC006115.1	0	0	0	0	0	0	0	0	0	0	0	0	0	0	0	0
AC006116.12	3.93064	0.85085	0.5344	-1.59216	0.111349	NA	0.791623	0.531655	-1.48898	0.136493	NA	0.475359	0.540618	-0.879287	0.379246	0.531592	0.416132	0.523589	-0.794768	0.426748	0.58046	AC006116.12	1.50357	2.94585	4.44513	6.82801	0.904755	1.80679	1.79916	3.88634	2.71438	2.23683	5.45182	3.73851	4.14505	10.395	6.32156	3.76745
AC006116.15	8.05487	0.375802	0.446783	-0.84113	0.400275	NA	-0.0696311	0.4773	0.145885	0.884012	NA	-0.209328	0.464837	0.450325	0.652476	0.773635	-0.654761	0.460791	1.42095	0.155331	0.267161	AC006116.15	8.15937	6.55216	11.2865	6.22146	10.9387	6.32747	7.21188	5.22051	9.95515	4.48082	11.8072	12.1285	9.9238	6.51079	7.19314	4.96045
AC006116.17	6.26266	-0.373689	0.507748	0.735973	0.461747	NA	0.624547	0.514296	-1.21437	0.224606	NA	-0.41271	0.511194	0.807346	0.419467	0.571889	0.585526	0.510981	-1.14589	0.251843	0.391788	AC006116.17	6.97572	4.55438	4.85928	8.66128	7.30641	4.68769	8.93305	3.12592	8.74016	1.79706	3.59253	6.58552	4.39979	3.8307	10.9632	11.1899
AC006116.19	0.765905	-0.234974	0.39866	0.589408	0.555587	NA	-0.210586	0.3978	0.529375	0.596545	NA	0.280193	0.401724	-0.697476	0.485505	NA	0.304581	0.394762	-0.771556	0.440378	NA	AC006116.19	0.602448	1.61077	0	0.850406	0	1.80734	0	2.59578	0	2.23652	0	0	0	1.2996	0	1.25162
AC006116.20	7.28172	-0.329371	0.515336	0.63914	0.522732	NA	0.320485	0.511595	-0.626442	0.531025	NA	0.261024	0.512417	-0.509398	0.610473	0.739974	0.91088	0.514544	-1.77027	0.0766826	0.147695	AC006116.20	6.25316	7.7823	4.20543	10.886	1.32038	8.7023	8.73679	11.9501	8.34904	3.04773	6.23284	2.03158	4.35188	11.5321	13.1745	7.95132
AC006116.21	2.5854	-0.306454	0.539729	0.567792	0.570176	NA	0.257013	0.533027	-0.482176	0.629681	NA	-0.385275	0.534995	0.720146	0.471435	0.620831	0.178192	0.53789	-0.33128	0.740433	0.83846	AC006116.21	3.42933	1.92215	2.15763	2.83251	1.31763	5.53652	3.43383	1.05855	1.44723	3.26066	0	5.02147	1.45141	0	6.67407	1.82345
AC006116.24	374.124	0.0127534	0.097563	-0.130719	0.895997	0.947426	0.0344446	0.0988819	-0.348341	0.727584	0.857312	0.204486	0.0982733	-2.08078	0.0374537	0.0775491	0.226177	0.0981762	-2.30378	0.0212347	0.0474488	AC006116.24	344.983	397.407	347.771	406.336	339.406	338.029	357.515	394.752	417.195	380.274	335.247	336.329	371.736	379.555	435.383	404.069
AC006126.3	6.53142	-0.506282	0.514266	0.984476	0.324882	NA	-0.168184	0.530387	0.317097	0.75117	NA	-0.728932	0.519755	1.40245	0.16078	0.27242	-0.390834	0.525821	0.743283	0.45731	0.609553	AC006126.3	10.5525	5.19338	6.34035	4.0395	16.3221	8.1335	7.20179	9.08336	0.904964	5.59181	5.45154	2.80316	10.7663	2.59923	4.50937	5.00991
AC006126.4	0	NA	NA	NA	NA	NA	NA	NA	NA	NA	NA	NA	NA	NA	NA	NA	NA	NA	NA	NA	NA	AC006126.4	0	0	0	0	0	0	0	0	0	0	0	0	0	0	0	0
AC006128.2	423.714	-0.349978	0.148658	2.35425	0.0185599	0.0671153	-0.350722	0.148313	2.36474	0.0180425	0.0735741	0.377535	0.147182	-2.56509	0.0103149	0.0240974	0.37679	0.149777	-2.51568	0.0118802	0.0280597	AC006128.2	412.312	539.086	321.794	421.666	335.013	454.654	447.269	607.882	504.993	504.383	304.213	304.002	357.165	471.671	343.24	450.088
AC006129.1	9.71232	-0.930696	0.468833	1.98513	0.0471297	NA	0.134136	0.478661	-0.280231	0.7793	NA	-0.581605	0.468115	1.24244	0.214074	0.343307	0.483227	0.479325	-1.00814	0.313387	0.46403	AC006129.1	14.5619	8.44574	6.22305	9.61863	8.09411	20.2831	15.3084	5.21176	13.4107	6.71472	8.21173	5.59653	4.8609	9.03265	14.845	4.97824
AC006129.2	3.07231	0.46642	0.546211	-0.85392	0.393149	NA	0.48404	0.547053	-0.884814	0.376257	NA	0.0415297	0.547198	-0.0758951	0.939503	0.966113	0.0591495	0.54586	-0.10836	0.91371	0.951086	AC006129.2	2.07101	2.08388	3.90117	4.23321	0.85554	1.86887	3.48863	1.31397	3.74464	1.19302	2.56242	7.46681	1.67427	2.61276	2.75026	7.3366
AC006129.3	0.226156	-0.0576415	0.256043	0.225124	0.821883	NA	0.00220944	0.256043	-0.00862919	0.993115	NA	-0.0955516	0.256043	0.373186	0.70901	NA	-0.0357007	0.256043	0.139432	0.889109	NA	AC006129.3	0.601738	0	0.302886	0	0	0.904092	0.901122	0	0	0	0.908659	0	0	0	0	0
AC006130.1	0.295395	-0.00181782	0.256043	0.00709968	0.994335	NA	-0.16541	0.256043	0.646024	0.518264	NA	0.18379	0.256043	-0.717807	0.472876	NA	0.0201973	0.256043	-0.0788823	0.937126	NA	AC006130.1	0	1.18158	0	0	0	0	0	1.32526	0	2.21948	0	0	0	0	0	0
AC006130.3	0.150826	-0.00136501	0.256043	0.00533118	0.995746	NA	-0.108658	0.256043	0.424373	0.671294	NA	0.127851	0.256043	-0.499333	0.617545	NA	0.0205581	0.256043	-0.0802915	0.936005	NA	AC006130.3	0	0.603302	0	0	0	0	0	0	1.80991	0	0	0	0	0	0	0
AC006145.1	0	NA	NA	NA	NA	NA	NA	NA	NA	NA	NA	NA	NA	NA	NA	NA	NA	NA	NA	NA	NA	AC006145.1	0	0	0	0	0	0	0	0	0	0	0	0	0	0	0	0
AC006145.4	17.6941	-0.060923	0.362306	0.168153	0.866463	0.93185	-0.115966	0.370521	0.31298	0.754296	NA	0.103076	0.364467	-0.282812	0.777321	0.862845	0.0480331	0.368422	-0.130375	0.89627	0.940566	AC006145.4	17.7421	19.1616	16.5329	17.3399	14.9743	23.2109	15.0411	21.3115	17.8425	18.3309	10.2054	17.5677	21.8255	18.4062	18.1701	15.4435
AC006150.1	0	NA	NA	NA	NA	NA	NA	NA	NA	NA	NA	NA	NA	NA	NA	NA	NA	NA	NA	NA	NA	AC006150.1	0	0	0	0	0	0	0	0	0	0	0	0	0	0	0	0
AC006150.2	0.0762481	-0.057691	0.256043	0.225318	0.821732	NA	0.00220944	0.256043	-0.00862919	0.993115	NA	-0.0397032	0.256043	0.155064	0.87677	NA	0.0201973	0.256043	-0.0788823	0.937126	NA	AC006150.2	0.304992	0	0	0	0.914977	0	0	0	0	0	0	0	0	0	0	0
AC006159.4	0	NA	NA	NA	NA	NA	NA	NA	NA	NA	NA	NA	NA	NA	NA	NA	NA	NA	NA	NA	NA	AC006159.4	0	0	0	0	0	0	0	0	0	0	0	0	0	0	0	0
AC006159.5	0	NA	NA	NA	NA	NA	NA	NA	NA	NA	NA	NA	NA	NA	NA	NA	NA	NA	NA	NA	NA	AC006159.5	0	0	0	0	0	0	0	0	0	0	0	0	0	0	0	0
AC006160.5	1.55288	0.417568	0.537282	-0.777186	0.437049	NA	-0.126624	0.52785	0.239886	0.810419	NA	0.104407	0.531919	-0.196283	0.844389	0.909006	-0.439785	0.53341	0.82448	0.409667	0.56461	AC006160.5	1.20673	1.48138	2.39308	1.13034	1.81857	0	1.80162	1.30142	0.904789	2.23792	2.72466	2.80025	1.65432	0	0.899952	2.49107
AC006196.1	0	NA	NA	NA	NA	NA	NA	NA	NA	NA	NA	NA	NA	NA	NA	NA	NA	NA	NA	NA	NA	AC006196.1	0	0	0	0	0	0	0	0	0	0	0	0	0	0	0	0
AC006227.1	0.632675	0.287962	0.353418	-0.814794	0.41519	NA	0.00399101	0.345328	-0.0115571	0.990779	NA	0.0312067	0.347833	-0.0897177	0.928512	NA	-0.252765	0.350875	0.720384	0.471289	NA	AC006227.1	0.30342	0.434337	1.37849	0.414449	0.910261	0	0	1.30301	0	0	0	0	4.13548	0	0	1.24335
AC006262.10	0.0753181	-0.057691	0.256043	0.225318	0.821732	NA	0.00220944	0.256043	-0.00862919	0.993115	NA	-0.0397032	0.256043	0.155064	0.87677	NA	0.0201973	0.256043	-0.0788823	0.937126	NA	AC006262.10	0.301272	0	0	0	0	0.903817	0	0	0	0	0	0	0	0	0	0
AC006262.4	0.993111	-0.553555	0.503001	1.10051	0.271112	NA	-0.0118308	0.473331	0.0249947	0.980059	NA	-0.790327	0.492438	1.60493	0.10851	NA	-0.248602	0.48379	0.513864	0.607347	NA	AC006262.4	2.40837	0.373036	0.890534	0.300502	0.908339	2.71266	3.60411	0	0	1.11911	0.908934	0.934532	0.828137	0	0.901507	0
AC006262.5	20.0124	-1.06821	0.370645	2.88204	0.00395112	0.0199555	-0.0909014	0.412123	0.220569	0.825428	NA	-1.39488	0.385868	3.61493	0.000300431	0.000883446	-0.417573	0.398839	1.04697	0.295113	0.443324	AC006262.5	38.7438	12.5979	17.1723	11.5355	37.8574	43.3885	34.9854	14.8137	14.8863	8.09367	17.946	25.1026	8.46835	11.5913	13.9655	9.04967
AC006272.1	10.1565	0.0474305	0.416422	-0.1139	0.909317	NA	-0.229544	0.440867	0.520665	0.6026	NA	-0.076533	0.425969	0.179668	0.857413	0.915983	-0.353508	0.432106	0.818104	0.413298	0.567734	AC006272.1	10.8222	10.1964	11.2617	8.34575	7.23272	12.6439	12.5901	10.3583	9.04598	11.1849	12.7199	10.2822	10.7829	6.49717	7.22908	11.311
AC006272.2	0.329291	-0.00276212	0.312403	0.00884154	0.992946	NA	0.00414879	0.312403	-0.0132803	0.989404	NA	0.0249032	0.312403	-0.079715	0.936464	NA	0.0318141	0.312403	-0.101837	0.918886	NA	AC006272.2	0.299897	0.300298	0.301498	0.415471	0	0.899692	0	0	0.900895	0	0.904495	0	0	0	0	1.24641
AC006273.4	14.8098	0.101949	0.377038	-0.270395	0.786856	0.891408	-0.989474	0.420994	2.35033	0.0187569	NA	-0.0929985	0.386671	0.240511	0.809934	0.88549	-1.18442	0.412943	2.86825	0.00412752	0.0106544	AC006273.4	17.4993	16.2918	18.9851	6.46312	16.3867	20.7905	15.3206	18.2443	17.1954	13.4355	19.984	19.6004	17.371	5.2057	11.6967	2.48694
AC006273.5	1.31054	-0.256397	0.505234	0.507483	0.611816	NA	0.748023	0.489939	-1.52677	0.126818	NA	-0.753352	0.492581	1.5294	0.126166	0.22306	0.251069	0.502592	-0.499548	0.617393	0.747959	AC006273.5	1.99061	0	1.18321	2.06836	0.881165	3.15307	1.93758	0	0	0	0.879468	1.8074	0.862749	1.25985	0	4.94523
AC006277.2	3.30132	0.0775603	0.54686	-0.141828	0.887216	NA	-0.45426	0.545013	0.833484	0.404572	NA	0.928594	0.545424	-1.70252	0.0886581	0.165311	0.396775	0.546584	-0.725917	0.467889	0.619793	AC006277.2	1.80791	5.97816	2.03665	3.38258	0.909748	2.7118	1.80217	7.81272	4.52509	5.59666	0	2.80071	3.30925	2.60209	6.30042	1.24522
AC006277.3	10.484	0.414068	0.449845	-0.920469	0.357328	NA	-0.344726	0.478975	0.719716	0.4717	NA	-0.209872	0.46399	0.452321	0.651038	0.772529	-0.968666	0.46628	2.07744	0.0377613	0.0794292	AC006277.3	10.8508	9.16583	15.4552	6.46416	5.47659	9.94276	17.133	11.7643	4.52503	11.2081	15.4378	10.258	20.6696	7.81746	5.39142	6.1836
AC006288.1	0	NA	NA	NA	NA	NA	NA	NA	NA	NA	NA	NA	NA	NA	NA	NA	NA	NA	NA	NA	NA	AC006288.1	0	0	0	0	0	0	0	0	0	0	0	0	0	0	0	0
AC006296.1	0	NA	NA	NA	NA	NA	NA	NA	NA	NA	NA	NA	NA	NA	NA	NA	NA	NA	NA	NA	NA	AC006296.1	0	0	0	0	0	0	0	0	0	0	0	0	0	0	0	0
AC006296.2	0	NA	NA	NA	NA	NA	NA	NA	NA	NA	NA	NA	NA	NA	NA	NA	NA	NA	NA	NA	NA	AC006296.2	0	0	0	0	0	0	0	0	0	0	0	0	0	0	0	0
AC006322.1	0	NA	NA	NA	NA	NA	NA	NA	NA	NA	NA	NA	NA	NA	NA	NA	NA	NA	NA	NA	NA	AC006322.1	0	0	0	0	0	0	0	0	0	0	0	0	0	0	0	0
AC006369.2	3.55533	-0.102989	0.545272	0.188877	0.85019	NA	0.0215698	0.542468	-0.0397624	0.968283	NA	-1.34958	0.545459	2.47421	0.013353	0.030583	-1.22502	0.545359	2.24627	0.0246867	0.0542833	AC006369.2	6.6281	0.805386	5.93719	0.850625	5.44174	9.9411	4.50147	1.29779	0	1.11836	0.908581	10.2781	6.62494	1.29969	0	1.25219
AC006369.3	1.49987	-0.109882	0.539846	0.203544	0.83871	NA	0.314557	0.526526	-0.597419	0.550228	NA	-0.541927	0.532028	1.01861	0.30839	0.456493	-0.117488	0.534771	0.219698	0.826107	0.89454	AC006369.3	2.09915	0.673341	1.78821	1.43879	1.8033	1.80255	2.69159	0	0.902962	1.11706	0.907129	2.79984	1.65765	0	1.80598	2.5104
AC006371.1	0	NA	NA	NA	NA	NA	NA	NA	NA	NA	NA	NA	NA	NA	NA	NA	NA	NA	NA	NA	NA	AC006371.1	0	0	0	0	0	0	0	0	0	0	0	0	0	0	0	0
AC006372.4	1.08891	-0.372963	0.48887	0.762909	0.445517	NA	0.0353947	0.46309	-0.0764316	0.939076	NA	-0.704965	0.47805	1.47467	0.140302	0.243733	-0.296607	0.47375	0.626084	0.53126	NA	AC006372.4	2.42767	0.301694	1.19162	0.434635	4.57123	2.71179	0	0	0.905083	0	1.81607	0.932158	0.826634	1.3039	0	0
AC006372.5	0.155297	0.109929	0.256043	-0.429336	0.667679	NA	0.00220944	0.256043	-0.00862919	0.993115	NA	0.01617	0.256043	-0.0631534	0.949644	NA	-0.0915491	0.256043	0.357554	0.720677	NA	AC006372.5	0	0	0.62119	0	0	0	0	0	0	0	0	1.86357	0	0	0	0
AC006372.6	0.455022	-0.269516	0.299197	0.900798	0.367696	NA	0.00303628	0.296669	-0.0102346	0.991834	NA	-0.324703	0.298834	1.08657	0.277228	NA	-0.0521503	0.29703	0.175573	0.86063	NA	AC006372.6	1.50646	0	0.313633	0	1.8111	0	2.70827	0	0	0	0	0.940898	0	0	0	0
AC006373.1	0	NA	NA	NA	NA	NA	NA	NA	NA	NA	NA	NA	NA	NA	NA	NA	NA	NA	NA	NA	NA	AC006373.1	0	0	0	0	0	0	0	0	0	0	0	0	0	0	0	0
AC006377.1	0	NA	NA	NA	NA	NA	NA	NA	NA	NA	NA	NA	NA	NA	NA	NA	NA	NA	NA	NA	NA	AC006377.1	0	0	0	0	0	0	0	0	0	0	0	0	0	0	0	0
AC006378.2	7.10822	-0.0301274	0.4875	0.0617998	0.950722	NA	0.0802407	0.482757	-0.166213	0.867989	NA	0.408903	0.485494	-0.842241	0.399653	0.551897	0.519271	0.484808	-1.07109	0.28413	0.430608	AC006378.2	5.72852	8.236	5.54382	8.92455	5.40472	5.38412	6.39671	3.94689	11.6795	9.08165	5.41337	4.63928	6.5788	3.95259	11.6373	11.1838
AC006380.1	0.108691	-0.00181782	0.256043	0.00709968	0.994335	NA	0.0580826	0.256043	-0.226847	0.820543	NA	0.01617	0.256043	-0.0631534	0.949644	NA	0.0760704	0.256043	-0.2971	0.76639	NA	AC006380.1	0	0	0	0.434762	0	0	0	0	0	0	0	0	0	1.30429	0	0
AC006380.3	0	NA	NA	NA	NA	NA	NA	NA	NA	NA	NA	NA	NA	NA	NA	NA	NA	NA	NA	NA	NA	AC006380.3	0	0	0	0	0	0	0	0	0	0	0	0	0	0	0	0
AC006445.1	0	NA	NA	NA	NA	NA	NA	NA	NA	NA	NA	NA	NA	NA	NA	NA	NA	NA	NA	NA	NA	AC006445.1	0	0	0	0	0	0	0	0	0	0	0	0	0	0	0	0
AC006449.2	45.4218	-0.194505	0.322077	0.603909	0.545904	0.730797	-0.0987533	0.361045	0.273521	0.784453	0.888952	-1.40846	0.340389	4.13779	3.50667e-05	0.000114295	-1.31271	0.344489	3.81059	0.000138635	0.000442291	AC006449.2	72.1416	24.5418	62.2413	22.7624	86.6556	83.9534	45.8159	33.6321	15.3752	24.6182	69.0492	57.0343	60.6404	25.9961	10.8581	31.4331
AC006452.1	0	NA	NA	NA	NA	NA	NA	NA	NA	NA	NA	NA	NA	NA	NA	NA	NA	NA	NA	NA	NA	AC006452.1	0	0	0	0	0	0	0	0	0	0	0	0	0	0	0	0
AC006452.2	0	NA	NA	NA	NA	NA	NA	NA	NA	NA	NA	NA	NA	NA	NA	NA	NA	NA	NA	NA	NA	AC006452.2	0	0	0	0	0	0	0	0	0	0	0	0	0	0	0	0
AC006458.3	0	NA	NA	NA	NA	NA	NA	NA	NA	NA	NA	NA	NA	NA	NA	NA	NA	NA	NA	NA	NA	AC006458.3	0	0	0	0	0	0	0	0	0	0	0	0	0	0	0	0
AC006460.2	1.40781	-0.384319	0.508292	0.756099	0.44959	NA	0.120484	0.488956	-0.246411	0.805364	NA	-0.820834	0.501473	1.63685	0.101662	0.185893	-0.316031	0.49578	0.637442	0.523837	0.669829	AC006460.2	2.9514	0.372891	1.71153	0.595407	1.61047	3.11052	4.13319	0	0	1.11867	3.23671	1.89788	0	0	1.78622	0
AC006461.1	0.450821	-0.111694	0.36739	0.304019	0.761114	NA	-0.113508	0.361695	0.313823	0.753655	NA	-0.189149	0.36527	0.517834	0.604574	NA	-0.190964	0.363796	0.524922	0.599638	NA	AC006461.1	0.91356	0.301824	0.587898	0	1.85172	0	0.888957	0	0.905473	0	0	0.957659	0.806036	0	0	0
AC006478.1	0	NA	NA	NA	NA	NA	NA	NA	NA	NA	NA	NA	NA	NA	NA	NA	NA	NA	NA	NA	NA	AC006478.1	0	0	0	0	0	0	0	0	0	0	0	0	0	0	0	0
AC006480.1	5.27467	-0.409515	0.534542	0.766105	0.443614	NA	-0.985547	0.538292	1.83088	0.0671188	NA	0.286066	0.531955	-0.537764	0.59074	0.72355	-0.289966	0.540405	0.53657	0.591564	0.727213	AC006480.1	6.23021	8.60872	3.89767	2.36208	10.3632	2.74296	5.58451	13.4768	4.54133	7.80803	5.56119	2.82479	3.30703	0	5.94283	1.1434
AC006482.1	0	NA	NA	NA	NA	NA	NA	NA	NA	NA	NA	NA	NA	NA	NA	NA	NA	NA	NA	NA	NA	AC006482.1	0	0	0	0	0	0	0	0	0	0	0	0	0	0	0	0
AC006483.1	0	NA	NA	NA	NA	NA	NA	NA	NA	NA	NA	NA	NA	NA	NA	NA	NA	NA	NA	NA	NA	AC006483.1	0	0	0	0	0	0	0	0	0	0	0	0	0	0	0	0
AC006486.10	36.1338	0.339228	0.297247	-1.14123	0.253773	0.457538	0.230387	0.302654	-0.761222	0.446525	0.658814	0.193522	0.304241	-0.63608	0.524724	0.668067	0.0846805	0.295607	-0.286463	0.774523	0.862941	AC006486.10	29.9616	34.8423	38.6649	41.0662	43.8436	20.7889	25.2524	40.555	32.58	31.3919	39.9535	36.3607	39.6805	45.6159	46.7097	30.8729
AC006486.9	1.61866	0.232598	0.268323	-0.866857	0.38602	NA	-0.118386	0.266793	0.443737	0.657233	NA	0.140089	0.267523	-0.523654	0.60052	0.731554	-0.210895	0.267591	0.788122	0.430625	0.584173	AC006486.9	0	2.23741	3.93692	0.300314	0	0	0	0	0	6.71223	11.8108	0	0	0	0.900943	0
AC006487.1	0.945024	-0.0793716	0.424897	0.186802	0.851816	NA	0.140636	0.405576	-0.346757	0.728774	NA	-0.52949	0.414589	1.27714	0.201552	NA	-0.309482	0.415692	0.744499	0.456575	NA	AC006487.1	1.84161	0	1.50999	0.428492	4.63614	0.888695	0	0	0	0	0	2.91731	1.61266	1.28548	0	0
AC006534.1	0	NA	NA	NA	NA	NA	NA	NA	NA	NA	NA	NA	NA	NA	NA	NA	NA	NA	NA	NA	NA	AC006534.1	0	0	0	0	0	0	0	0	0	0	0	0	0	0	0	0
AC006534.3	0.488946	-0.100358	0.338225	0.29672	0.76668	NA	0.1097	0.33881	-0.323779	0.746106	NA	0.123212	0.338666	-0.363817	0.715995	NA	0.33327	0.338369	-0.984932	0.324658	NA	AC006534.3	0.287176	0.596663	0	1.07194	0	0.861529	0	0	1.78999	0	0	0	0	1.28885	1.92698	0
AC006538.1	65.2704	0.564655	0.210942	-2.67682	0.00743241	0.0329755	0.4131	0.200176	-2.06369	0.0390473	0.13105	0.70357	0.213448	-3.29621	0.000980001	0.00269949	0.552015	0.197473	-2.79539	0.00518368	0.0131154	AC006538.1	40.7567	67.5967	61.2829	91.4452	35.5963	45.1944	41.4795	64.047	71.4955	67.2476	61.7516	55.9537	66.1432	99.0193	86.2644	89.0517
AC006538.4	19.4547	-0.137676	0.430394	0.319884	0.749057	0.870607	0.313242	0.430257	-0.728034	0.466593	NA	0.012119	0.430272	-0.0281659	0.97753	0.987631	0.463037	0.430379	-1.07588	0.28198	0.42818	AC006538.4	15.0145	15.7939	7.17725	39.8331	0	8.13357	36.9099	27.2512	0	20.1305	0	0	21.5317	38.99	44.1902	36.319
AC006538.8	1.00547	0.228786	0.472393	-0.484313	0.628164	NA	0.478831	0.463548	-1.03297	0.301619	NA	-0.0737989	0.462309	0.159631	0.873172	0.925113	0.176245	0.473648	-0.372102	0.709817	NA	AC006538.8	0.604826	0.433583	1.21237	1.77111	0.909058	0.905419	0	1.30075	0	0	0	2.8077	0.829395	2.60425	2.70908	0
AC006539.1	0.917308	0.308034	0.442812	-0.695633	0.486659	NA	-0.175666	0.437148	0.401845	0.687798	NA	0.364479	0.438925	-0.830391	0.406318	NA	-0.119221	0.441023	0.270328	0.786908	NA	AC006539.1	0.309542	1.35057	1.16795	0.841169	0.928626	0	0	1.36042	2.69128	0	0	1.89239	1.61147	2.52351	0	0
AC006547.13	30.928	0.384272	0.300427	-1.27909	0.200867	0.394345	0.379873	0.302037	-1.2577	0.2085	0.412787	0.188585	0.307696	-0.612895	0.539946	0.681812	0.184187	0.294569	-0.625276	0.53179	0.67639	AC006547.13	24.7081	28.1136	33.0055	37.8849	29.2234	22.3585	22.5425	19.7758	38.7368	25.8281	29.3988	31.254	38.3637	34.005	40.3732	39.2764
AC006547.15	0	NA	NA	NA	NA	NA	NA	NA	NA	NA	NA	NA	NA	NA	NA	NA	NA	NA	NA	NA	NA	AC006547.15	0	0	0	0	0	0	0	0	0	0	0	0	0	0	0	0
AC006547.8	0	NA	NA	NA	NA	NA	NA	NA	NA	NA	NA	NA	NA	NA	NA	NA	NA	NA	NA	NA	NA	AC006547.8	0	0	0	0	0	0	0	0	0	0	0	0	0	0	0	0
AC006548.28	1016.48	-0.0717557	0.10755	0.667184	0.504655	0.700923	0.0916554	0.110835	-0.826954	0.408263	0.628533	-0.523831	0.109242	4.79513	1.6257e-06	6.03271e-06	-0.36042	0.109168	3.30151	0.000961672	0.0027505	AC006548.28	1202.04	832.988	1142.86	888.032	1208.63	1209.31	1188.18	920.181	902.273	676.511	1014.08	1159.16	1255.34	864.727	894.843	904.525
AC006552.1	1.72819	-0.352325	0.534296	0.659419	0.509626	NA	-0.110552	0.533251	0.207317	0.835762	NA	0.12779	0.535874	-0.238469	0.811517	0.88652	0.369563	0.531631	-0.69515	0.486962	0.636852	AC006552.1	1.81663	2.29583	0.89744	1.90286	2.74128	0.904203	1.80442	2.61747	0.905337	3.36468	0	1.86534	0.826983	3.91141	1.79718	0
AC006557.1	0.145171	-0.00220944	0.256043	0.00862918	0.993115	NA	0.00220944	0.256043	-0.00862919	0.993115	NA	-0.039899	0.256043	0.155829	0.876168	NA	-0.0354801	0.256043	0.138571	0.889789	NA	AC006557.1	0.307138	0	0.273548	0	0.921413	0	0	0	0	0	0	0	0.820645	0	0	0
AC006840.1	0	NA	NA	NA	NA	NA	NA	NA	NA	NA	NA	NA	NA	NA	NA	NA	NA	NA	NA	NA	NA	AC006840.1	0	0	0	0	0	0	0	0	0	0	0	0	0	0	0	0
AC006925.1	0.853959	-0.174457	0.328765	0.530644	0.595665	NA	-0.0191027	0.326189	0.0585631	0.9533	NA	0.067039	0.328043	-0.20436	0.838072	NA	0.222393	0.326907	-0.680296	0.496317	NA	AC006925.1	0.903005	1.36268	0	1.15015	0	0	2.70902	4.08804	0	0	0	0	0	0	3.45045	0
AC006926.1	0.0776487	0.0540554	0.256043	-0.211118	0.832795	NA	0.00220944	0.256043	-0.00862919	0.993115	NA	0.01617	0.256043	-0.0631534	0.949644	NA	-0.0356759	0.256043	0.139336	0.889185	NA	AC006926.1	0	0	0.310595	0	0	0	0	0	0	0	0	0.931785	0	0	0	0
AC006942.4	12.0225	-0.0914707	0.422224	0.21664	0.828489	0.913266	-0.805087	0.459051	1.75381	0.0794637	NA	-0.285193	0.430916	0.661831	0.508079	0.653436	-0.998809	0.451731	2.21107	0.0270308	0.0588669	AC006942.4	15.647	12.3939	14.5044	5.54457	9.96979	17.1696	19.8016	15.5661	12.6695	8.94603	9.08571	18.6886	15.739	2.59903	9.02131	5.01339
AC006946.15	8.81015	-0.332335	0.494371	0.672239	0.501432	NA	-0.193583	0.478167	0.404844	0.685592	NA	0.52215	0.482195	-1.08286	0.27887	0.422468	0.660902	0.490739	-1.34675	0.178061	0.29808	AC006946.15	7.49264	12.2836	5.32732	10.137	7.62115	5.61952	9.23726	15.093	8.87732	12.8806	4.65943	4.30315	7.01939	12.9013	15.4194	2.09033
AC006946.16	104.313	-0.0306703	0.166855	0.183814	0.854159	0.925964	0.152972	0.205282	-0.745179	0.456164	0.666901	-1.30869	0.188294	6.95024	3.64676e-12	2.01995e-11	-1.12505	0.186067	6.04646	1.48062e-09	7.40311e-09	AC006946.16	148.276	58.8497	145.229	64.8961	126.103	159.078	159.645	69.3701	48.8699	58.3092	153.45	149.151	133.085	61.2669	65.5599	67.8614
AC006946.17	9.18248	-0.434618	0.456601	0.951855	0.341171	NA	-0.103901	0.496924	0.209087	0.83438	NA	-1.09078	0.474277	2.29989	0.0214546	0.0469617	-0.760065	0.482244	1.5761	0.115002	0.208175	AC006946.17	15.3853	5.53032	10.5546	5.25973	16.3723	15.3669	14.4167	1.30183	6.33512	8.95401	12.7181	6.53544	12.4103	6.50469	1.80029	7.4742
AC006947.1	2.06762	-0.235159	0.543882	0.432371	0.665472	NA	-0.616022	0.531875	1.15821	0.246778	NA	-0.316889	0.541802	0.58488	0.558629	0.697054	-0.697752	0.534397	1.30568	0.191661	0.316403	AC006947.1	3.31661	2.09604	2.42433	0.433506	4.53138	3.61726	1.80117	0	1.81113	4.47698	3.63753	2.80611	0.829353	1.30052	0	0
AC006960.7	0.653215	0.387719	0.396852	-0.976986	0.328576	NA	0.286371	0.384906	-0.744003	0.456875	NA	-0.0994035	0.387004	0.256854	0.797291	NA	-0.200751	0.394705	0.508611	0.611025	NA	AC006960.7	0.301536	0	1.44408	0.867248	0	0.904607	0	0	0	0	0.909505	0.935336	2.48739	2.60174	0	0
AC006988.1	0	NA	NA	NA	NA	NA	NA	NA	NA	NA	NA	NA	NA	NA	NA	NA	NA	NA	NA	NA	NA	AC006988.1	0	0	0	0	0	0	0	0	0	0	0	0	0	0	0	0
AC006994.2	0	NA	NA	NA	NA	NA	NA	NA	NA	NA	NA	NA	NA	NA	NA	NA	NA	NA	NA	NA	NA	AC006994.2	0	0	0	0	0	0	0	0	0	0	0	0	0	0	0	0
AC006994.3	0	NA	NA	NA	NA	NA	NA	NA	NA	NA	NA	NA	NA	NA	NA	NA	NA	NA	NA	NA	NA	AC006994.3	0	0	0	0	0	0	0	0	0	0	0	0	0	0	0	0
AC007003.1	0.220473	-0.00126266	0.256043	0.00493142	0.996065	NA	-0.0537298	0.256043	0.209847	0.833787	NA	0.0165467	0.256043	-0.0646248	0.948473	NA	-0.0359205	0.256043	0.140291	0.88843	NA	AC007003.1	0.30162	0.302377	0.277894	0	0.904859	0	0	0	0.907132	0	0	0	0.833683	0	0	0
AC007006.1	0	NA	NA	NA	NA	NA	NA	NA	NA	NA	NA	NA	NA	NA	NA	NA	NA	NA	NA	NA	NA	AC007006.1	0	0	0	0	0	0	0	0	0	0	0	0	0	0	0	0
AC007009.1	35.9821	0.247176	0.269749	-0.916322	0.359498	0.574244	-0.312954	0.277665	1.12709	0.259702	0.475447	0.390901	0.272398	-1.43504	0.151277	0.259237	-0.16923	0.275082	0.615199	0.538423	0.681482	AC007009.1	31.2901	41.7578	37.5628	33.3178	37.9778	30.71	25.1824	36.2568	39.8026	49.2141	40.8861	33.6509	38.1515	31.187	29.8145	38.9518
AC007009.2	0.150636	-0.113564	0.256043	0.443535	0.657378	NA	0.00220944	0.256043	-0.00862919	0.993115	NA	-0.0955764	0.256043	0.373282	0.708938	NA	0.0201973	0.256043	-0.0788823	0.937126	NA	AC007009.2	0.602545	0	0	0	0	1.80763	0	0	0	0	0	0	0	0	0	0
AC007036.4	1.88945	-0.0921494	0.523879	0.175898	0.860374	NA	0.0614972	0.511958	-0.120122	0.904387	NA	-0.398209	0.518207	0.768436	0.442228	0.593321	-0.244562	0.517713	0.47239	0.636649	0.761585	AC007036.4	2.70888	1.23617	2.29066	1.3221	0.904397	6.32281	0.899428	2.59002	0	1.11848	2.72594	0	4.14603	0	2.70995	1.25634
AC007036.5	6.54723	-0.392718	0.529014	0.742358	0.45787	NA	1.11188	0.545643	-2.03775	0.0415751	NA	-2.26276	0.540879	4.18348	2.87078e-05	9.44438e-05	-0.758157	0.537445	1.41067	0.158343	0.271166	AC007036.5	13.2554	0	9.00011	3.93346	12.7116	9.94222	17.1123	0	0	0	9.08544	4.67062	13.2443	0	1.80221	9.99816
AC007036.6	0.59837	-0.525093	0.370128	1.41868	0.155992	NA	0.00512111	0.359389	-0.0142495	0.988631	NA	-0.603128	0.367692	1.64031	0.100941	NA	-0.0729138	0.361774	0.201545	0.840272	NA	AC007036.6	2.11716	0	0.276319	0	3.6412	0.905459	1.80482	0	0	0	0	0	0.828958	0	0	0
AC007038.7	12.9988	-0.158841	0.38841	0.408952	0.682575	0.828118	0.495221	0.417608	-1.18585	0.235681	NA	-0.658162	0.408281	1.61203	0.106955	0.19409	-0.00409995	0.398716	0.0102829	0.991796	0.995559	AC007038.7	15.7123	8.99653	13.7726	13.5137	16.4413	14.4619	16.2337	7.84936	9.05001	10.0902	14.5286	10.2556	16.5336	13.0331	18.8635	8.64442
AC007040.1	0	NA	NA	NA	NA	NA	NA	NA	NA	NA	NA	NA	NA	NA	NA	NA	NA	NA	NA	NA	NA	AC007040.1	0	0	0	0	0	0	0	0	0	0	0	0	0	0	0	0
AC007040.11	15.0287	-0.271234	0.501512	0.540833	0.588622	0.761622	-0.704621	0.513872	1.3712	0.170312	NA	0.489208	0.50629	-0.96626	0.333914	0.483742	0.0558204	0.5095	-0.109559	0.912759	0.95042	AC007040.11	14.4688	22.9713	11.0238	11.6512	8.12662	6.60611	28.6735	26.454	11.5901	30.8697	20.2397	5.79535	7.03635	4.45264	8.49203	22.0088
AC007040.2	0	NA	NA	NA	NA	NA	NA	NA	NA	NA	NA	NA	NA	NA	NA	NA	NA	NA	NA	NA	NA	AC007040.2	0	0	0	0	0	0	0	0	0	0	0	0	0	0	0	0
AC007040.3	0.199834	-0.00263392	0.256043	0.010287	0.991792	NA	0.00346897	0.256043	-0.0135484	0.98919	NA	0.0718215	0.256043	-0.280505	0.77909	NA	0.0779244	0.256043	-0.304341	0.760868	NA	AC007040.3	0	0.370737	0	0.4286	0	0	0	0	0	1.11221	0	0	0	1.2858	0	0
AC007040.6	2.77296	0.838579	0.546602	-1.53417	0.124988	NA	0.0311295	0.544789	-0.0571404	0.954433	NA	0.230301	0.545076	-0.422512	0.672651	0.78771	-0.577148	0.54639	1.05629	0.290835	0.43861	AC007040.6	1.50409	2.27134	4.92492	2.39151	1.81009	0.903266	1.79892	3.88708	1.80899	1.11793	5.45008	1.86863	7.45604	0	0.902352	6.27219
AC007040.8	0.109239	-0.00181782	0.256043	0.00709968	0.994335	NA	-0.0536637	0.256043	0.209589	0.833989	NA	0.0720432	0.256043	-0.281371	0.778426	NA	0.0201973	0.256043	-0.0788823	0.937126	NA	AC007040.8	0	0.436954	0	0	0	0	0	1.31086	0	0	0	0	0	0	0	0
AC007041.1	0	NA	NA	NA	NA	NA	NA	NA	NA	NA	NA	NA	NA	NA	NA	NA	NA	NA	NA	NA	NA	AC007041.1	0	0	0	0	0	0	0	0	0	0	0	0	0	0	0	0
AC007050.1	0	NA	NA	NA	NA	NA	NA	NA	NA	NA	NA	NA	NA	NA	NA	NA	NA	NA	NA	NA	NA	AC007050.1	0	0	0	0	0	0	0	0	0	0	0	0	0	0	0	0
AC007050.17	0.418889	0.112484	0.360579	-0.311953	0.755076	NA	0.00628692	0.3601	-0.0174588	0.986071	NA	0.0336386	0.3601	-0.0934146	0.925574	NA	-0.0725581	0.360579	0.201227	0.840521	NA	AC007050.17	0.300921	0.372482	0.586475	0.415676	0	0.902763	0	0	0	1.11745	0	0.932847	0.826579	0	0	1.24703
AC007056.1	0	NA	NA	NA	NA	NA	NA	NA	NA	NA	NA	NA	NA	NA	NA	NA	NA	NA	NA	NA	NA	AC007056.1	0	0	0	0	0	0	0	0	0	0	0	0	0	0	0	0
AC007064.24	2.03368	-0.43568	0.543335	0.801864	0.422632	NA	-0.60248	0.523902	1.14999	0.25015	NA	-0.739385	0.539225	1.3712	0.170313	0.285764	-0.906184	0.528854	1.71349	0.0866232	0.163895	AC007064.24	4.22777	1.47092	2.43604	0	6.35525	3.62231	2.70574	2.59904	1.81372	0	2.73157	3.74622	0.830329	0	0	0
AC007078.4	0.623898	-0.258138	0.389185	0.663279	0.507152	NA	-0.349236	0.388928	0.897946	0.369214	NA	0.276741	0.392986	-0.704201	0.481308	NA	0.185643	0.385162	-0.481988	0.629815	NA	AC007078.4	0.599306	1.47799	0	0.418296	0	0	1.79792	1.29457	0.904162	2.23524	0	0	0	0	0	1.25489
AC007091.1	0.288358	-0.00179461	0.261876	0.00685289	0.994532	NA	0.0023183	0.261876	-0.00885268	0.992937	NA	-0.100229	0.261876	0.382735	0.701917	NA	-0.0961161	0.261876	0.367029	0.713597	NA	AC007091.1	0.601426	0	0.552006	0	0	0.903798	0.90048	0	0	0	0	0	1.65602	0	0	0
AC007096.1	0	NA	NA	NA	NA	NA	NA	NA	NA	NA	NA	NA	NA	NA	NA	NA	NA	NA	NA	NA	NA	AC007096.1	0	0	0	0	0	0	0	0	0	0	0	0	0	0	0	0
AC007098.1	0	NA	NA	NA	NA	NA	NA	NA	NA	NA	NA	NA	NA	NA	NA	NA	NA	NA	NA	NA	NA	AC007098.1	0	0	0	0	0	0	0	0	0	0	0	0	0	0	0	0
AC007099.1	6.97272	0.000909739	0.50126	-0.00181491	0.998552	NA	-0.112549	0.516187	0.218039	0.827399	NA	-0.262311	0.508134	0.516224	0.605698	0.735829	-0.37577	0.509952	0.736873	0.4612	0.613299	AC007099.1	8.15981	6.35019	8.11137	5.26949	10.9421	5.42349	8.11389	9.13913	5.43007	4.48138	7.2657	4.66434	12.4041	1.30233	10.7881	3.718
AC007099.2	0	NA	NA	NA	NA	NA	NA	NA	NA	NA	NA	NA	NA	NA	NA	NA	NA	NA	NA	NA	NA	AC007099.2	0	0	0	0	0	0	0	0	0	0	0	0	0	0	0	0
AC007106.1	0	NA	NA	NA	NA	NA	NA	NA	NA	NA	NA	NA	NA	NA	NA	NA	NA	NA	NA	NA	NA	AC007106.1	0	0	0	0	0	0	0	0	0	0	0	0	0	0	0	0
AC007126.1	60.7329	-0.104356	0.223532	0.466851	0.640607	0.8	-0.111921	0.232059	0.482294	0.629597	0.796603	0.0258601	0.226151	-0.114349	0.908961	0.947534	0.0182955	0.229521	-0.0797114	0.936467	0.964848	AC007126.1	62.614	64.0563	57.9271	58.3342	75.8858	51.5188	60.4375	69.4142	58.8246	63.9301	56.2919	52.1933	65.296	46.9389	66.4406	61.6231
AC007128.1	78.0166	-0.125109	0.208686	0.599511	0.548832	0.733315	-0.321013	0.235452	1.36339	0.172759	0.36578	-0.655632	0.218988	2.99392	0.00275422	0.00712539	-0.851535	0.226044	3.76712	0.000165142	0.000522199	AC007128.1	103.04	64.2857	94.245	50.4955	112.309	94.9071	101.904	74.538	67.8752	50.4439	76.278	114.69	91.7672	40.3964	53.0066	58.0836
AC007131.1	0.186306	0.0541457	0.256043	-0.211471	0.83252	NA	0.0582765	0.256043	-0.227604	0.819954	NA	0.0161505	0.256043	-0.0630772	0.949705	NA	0.0202813	0.256043	-0.0792104	0.936865	NA	AC007131.1	0	0	0.310801	0.434423	0	0	0	0	0	0	0	0.932404	0	1.30327	0	0
AC007131.2	0	NA	NA	NA	NA	NA	NA	NA	NA	NA	NA	NA	NA	NA	NA	NA	NA	NA	NA	NA	NA	AC007131.2	0	0	0	0	0	0	0	0	0	0	0	0	0	0	0	0
AC007131.3	0	NA	NA	NA	NA	NA	NA	NA	NA	NA	NA	NA	NA	NA	NA	NA	NA	NA	NA	NA	NA	AC007131.3	0	0	0	0	0	0	0	0	0	0	0	0	0	0	0	0
AC007161.5	1.24535	-0.4909	0.487676	1.00661	0.314122	NA	-0.531489	0.497301	1.06875	0.285184	NA	0.566819	0.499098	-1.13569	0.256087	0.395203	0.526229	0.485886	-1.08303	0.278795	0.424562	AC007161.5	1.01281	2.87618	0	1.09239	1.76716	1.27128	0	2.53005	1.75478	4.34372	0	0	0	0	0.871769	2.4054
AC007163.1	0	NA	NA	NA	NA	NA	NA	NA	NA	NA	NA	NA	NA	NA	NA	NA	NA	NA	NA	NA	NA	AC007163.1	0	0	0	0	0	0	0	0	0	0	0	0	0	0	0	0
AC007163.2	1.49064	0.387083	0.26741	-1.44753	0.14775	NA	0.00030274	0.264789	-0.00114333	0.999088	NA	0.00130768	0.265755	-0.00492061	0.996074	0.997557	-0.385473	0.266439	1.44676	0.147964	0.256839	AC007163.2	0	0	5.96255	0	0	0	0	0	0	0	2.7257	9.34899	5.81296	0	0	0
AC007163.3	0.530744	0.256112	0.345406	-0.741483	0.4584	NA	-0.177587	0.339661	0.522837	0.601088	NA	0.107151	0.341305	-0.313945	0.753563	NA	-0.326549	0.343743	0.949979	0.342123	NA	AC007163.3	0.301221	0.603196	1.21856	0	0	0.903664	0	0	1.80959	0	2.72352	0.932156	0	0	0	0
AC007163.6	0.895606	0.00194056	0.489409	-0.00396511	0.996836	NA	0.522918	0.465651	-1.12298	0.261444	NA	-0.560793	0.472021	1.18807	0.234807	NA	-0.0398154	0.482935	0.0824447	0.934293	NA	AC007163.6	1.20653	0	1.22777	1.14812	0.910472	1.80788	0.901235	0	0	0	1.81669	1.86663	0	1.30149	0.899699	1.24318
AC007179.1	0	NA	NA	NA	NA	NA	NA	NA	NA	NA	NA	NA	NA	NA	NA	NA	NA	NA	NA	NA	NA	AC007179.1	0	0	0	0	0	0	0	0	0	0	0	0	0	0	0	0
AC007179.2	0	NA	NA	NA	NA	NA	NA	NA	NA	NA	NA	NA	NA	NA	NA	NA	NA	NA	NA	NA	NA	AC007179.2	0	0	0	0	0	0	0	0	0	0	0	0	0	0	0	0
AC007182.6	0.445297	-0.336698	0.371897	0.905352	0.365279	NA	0.127891	0.366801	-0.348667	0.72734	NA	-0.417621	0.371305	1.12474	0.260699	NA	0.0469683	0.367387	-0.127844	0.898272	NA	AC007182.6	1.20645	0	0.275439	0.299295	0.912964	0.903469	1.80293	0	0	0	0	0	0.826318	0	0.897885	0
AC007191.4	568.051	-0.112936	0.113148	0.998125	0.318219	0.529782	0.0600665	0.125229	-0.479655	0.631472	0.797954	-1.31636	0.119316	11.0326	2.66093e-28	3.01777e-27	-1.14336	0.119382	9.57729	9.96221e-22	9.73788e-21	AC007191.4	830.376	329.466	767.19	345.171	828.862	838.776	823.491	362.584	370.144	255.67	776.326	753.196	772.048	385.862	311.624	338.028
AC007192.4	151.476	-0.47118	0.221358	2.12858	0.0332888	0.106969	-0.336713	0.222527	1.51313	0.130246	0.303855	0.157547	0.219425	-0.718002	0.472756	0.621817	0.292014	0.224429	-1.30114	0.193211	0.318259	AC007192.4	162.99	182.976	115.706	144.229	185.61	136.48	166.882	185.99	156.564	206.376	105.32	106.249	135.55	203.407	102.352	126.929
AC007192.6	0	NA	NA	NA	NA	NA	NA	NA	NA	NA	NA	NA	NA	NA	NA	NA	NA	NA	NA	NA	NA	AC007192.6	0	0	0	0	0	0	0	0	0	0	0	0	0	0	0	0
AC007193.10	0.434378	-0.190472	0.325141	0.585814	0.558001	NA	0.0988274	0.325158	-0.303937	0.761176	NA	-0.0662328	0.325141	0.203705	0.838584	NA	0.223067	0.325158	-0.686026	0.492697	NA	AC007193.10	0.601646	0.300967	0	0.834898	0.903312	0.901627	0	0	0.902902	0	0	0	0	0	0	2.5047
AC007193.6	12.8922	-0.824428	0.419556	1.965	0.0494139	0.144106	-0.333795	0.467982	0.713264	0.475682	NA	-1.30761	0.435647	3.00154	0.00268622	0.00696677	-0.816977	0.454879	1.79603	0.0724896	0.140675	AC007193.6	24.9235	8.1978	12.6523	5.7952	34.2628	19.8506	20.6572	9.04916	9.94594	5.59829	6.35966	14.9643	16.633	2.60053	7.24501	7.54005
AC007193.8	0	NA	NA	NA	NA	NA	NA	NA	NA	NA	NA	NA	NA	NA	NA	NA	NA	NA	NA	NA	NA	AC007193.8	0	0	0	0	0	0	0	0	0	0	0	0	0	0	0	0
AC007193.9	0	NA	NA	NA	NA	NA	NA	NA	NA	NA	NA	NA	NA	NA	NA	NA	NA	NA	NA	NA	NA	AC007193.9	0	0	0	0	0	0	0	0	0	0	0	0	0	0	0	0
AC007204.2	7.48796	-0.184618	0.483206	0.382068	0.702411	NA	0.358437	0.496275	-0.722255	0.470137	NA	-0.371183	0.491437	0.755302	0.450068	0.600683	0.171872	0.488396	-0.351911	0.724905	0.826997	AC007204.2	8.43848	5.9379	7.09969	8.47577	7.27704	5.42364	12.6148	3.9058	2.71506	11.1928	5.45053	8.4025	7.44604	10.4078	6.30081	8.7187
AC007216.1	1.13482	0.427211	0.280059	-1.52543	0.127152	NA	0.000318468	0.276007	-0.00115384	0.999079	NA	0.00212705	0.277374	-0.00766855	0.993881	0.996665	-0.424766	0.278679	1.52421	0.127457	NA	AC007216.1	0	0	4.53928	0	0	0	0	0	0	0	13.6178	0	0	0	0	0
AC007224.1	0.0756546	0.0540554	0.256043	-0.211118	0.832795	NA	0.00220944	0.256043	-0.00862919	0.993115	NA	0.01617	0.256043	-0.0631534	0.949644	NA	-0.0356759	0.256043	0.139336	0.889185	NA	AC007224.1	0	0	0.302618	0	0	0	0	0	0	0	0.907855	0	0	0	0	0
AC007228.11	8.84169	-0.047739	0.451136	0.10582	0.915726	NA	0.114898	0.485763	-0.236531	0.813021	NA	-0.724241	0.470207	1.54026	0.123497	0.219385	-0.561604	0.468818	1.19791	0.23095	0.36663	AC007228.11	11.4817	5.9831	11.0578	6.84416	11.8726	11.7503	10.8221	9.15606	5.43001	3.36322	9.98854	14.9179	8.26699	10.4258	2.69497	7.41167
AC007228.5	5.0122	-0.77841	0.521633	1.49226	0.135632	NA	-0.172057	0.526816	0.326598	0.743972	NA	-0.238138	0.518613	0.459182	0.646103	0.769162	0.368215	0.529444	-0.695474	0.486758	0.636669	AC007228.5	6.91661	5.53384	2.99152	4.60681	1.81257	9.03656	9.9007	6.48547	4.52479	5.59126	1.81713	4.67221	2.48523	5.19797	3.60863	5.01384
AC007228.9	7.51801	0.424253	0.454626	-0.933191	0.350721	NA	-0.407259	0.480453	0.847656	0.39663	NA	0.115111	0.466772	-0.246611	0.805209	0.882224	-0.716401	0.469468	1.52598	0.127014	0.226273	AC007228.9	6.94452	7.83608	10.0846	5.20685	7.29781	4.51952	9.01624	10.4499	6.33507	6.72325	10.898	10.2601	9.09561	6.51287	5.39296	3.71471
AC007242.1	0	NA	NA	NA	NA	NA	NA	NA	NA	NA	NA	NA	NA	NA	NA	NA	NA	NA	NA	NA	NA	AC007242.1	0	0	0	0	0	0	0	0	0	0	0	0	0	0	0	0
AC007246.3	100.396	0.011398	0.185317	-0.0615057	0.950956	0.975019	-0.0524876	0.19245	0.272734	0.785058	0.889061	0.0746819	0.187554	-0.398188	0.690491	0.80017	0.0107963	0.190278	-0.0567397	0.954753	0.975041	AC007246.3	98.3027	103.479	99.4512	100.35	84.0298	104.687	106.192	90.1924	104.753	115.491	106.67	109.349	82.335	114.298	97.3359	89.4148
AC007249.3	3.11354	0.0949905	0.54721	-0.173591	0.862187	NA	0.217895	0.545518	-0.399428	0.689578	NA	0.86939	0.546862	-1.58978	0.111884	0.2017	0.992295	0.546497	-1.81574	0.0694108	0.135456	AC007249.3	1.2063	4.23651	1.43436	5.577	1.81167	1.80724	0	2.59329	4.52456	5.59167	1.81726	0	2.48583	6.49746	2.70728	7.52627
AC007250.4	13.0679	-0.386441	0.39156	0.986926	0.323679	0.535886	-0.505302	0.417726	1.20965	0.226414	NA	-0.20366	0.394334	0.516466	0.605529	0.735693	-0.322521	0.41527	0.776653	0.437364	0.590068	AC007250.4	16.5878	14.1315	12.1344	9.4178	14.5605	18.9827	16.2204	16.934	15.3854	10.0751	9.99247	14.0021	12.4087	10.4097	5.39947	12.4442
AC007251.2	0.0754156	-0.00181782	0.256043	0.00709968	0.994335	NA	-0.0536637	0.256043	0.209589	0.833989	NA	0.0720432	0.256043	-0.281371	0.778426	NA	0.0201973	0.256043	-0.0788823	0.937126	NA	AC007251.2	0	0.301663	0	0	0	0	0	0	0.904988	0	0	0	0	0	0	0
AC007255.8	0.259081	-0.058056	0.25676	0.22611	0.821116	NA	0.00242268	0.25676	-0.00943557	0.992472	NA	0.0161363	0.25676	-0.062846	0.949889	NA	0.076615	0.25676	-0.298392	0.765404	NA	AC007255.8	0.300948	0.435245	0	0.300131	0	0	0.902843	1.30574	0	0	0	0	0	0	0.900394	0
AC007271.3	0.109239	-0.00181782	0.256043	0.00709968	0.994335	NA	-0.0536637	0.256043	0.209589	0.833989	NA	0.0720432	0.256043	-0.281371	0.778426	NA	0.0201973	0.256043	-0.0788823	0.937126	NA	AC007271.3	0	0.436954	0	0	0	0	0	1.31086	0	0	0	0	0	0	0	0
AC007277.3	3.75458	-0.0824037	0.531777	0.154959	0.876854	NA	-0.0583875	0.543076	0.107513	0.914382	NA	-0.432702	0.53745	0.805102	0.420761	0.573082	-0.408686	0.5386	0.758792	0.447977	0.600642	AC007277.3	4.83954	2.96064	4.42605	2.79209	6.3938	3.61547	4.50934	3.92464	2.715	2.24227	2.72411	5.59397	4.96007	1.30331	0.898267	6.17469
AC007278.2	0.0762481	-0.057691	0.256043	0.225318	0.821732	NA	0.00220944	0.256043	-0.00862919	0.993115	NA	-0.0397032	0.256043	0.155064	0.87677	NA	0.0201973	0.256043	-0.0788823	0.937126	NA	AC007278.2	0.304992	0	0	0	0.914977	0	0	0	0	0	0	0	0	0	0	0
AC007278.3	0	NA	NA	NA	NA	NA	NA	NA	NA	NA	NA	NA	NA	NA	NA	NA	NA	NA	NA	NA	NA	AC007278.3	0	0	0	0	0	0	0	0	0	0	0	0	0	0	0	0
AC007279.1	0.108691	-0.00181782	0.256043	0.00709968	0.994335	NA	0.0580826	0.256043	-0.226847	0.820543	NA	0.01617	0.256043	-0.0631534	0.949644	NA	0.0760704	0.256043	-0.2971	0.76639	NA	AC007279.1	0	0	0	0.434762	0	0	0	0	0	0	0	0	0	1.30429	0	0
AC007283.5	20.1809	0.0251818	0.492256	-0.0511558	0.959201	0.979154	-0.544605	0.470778	1.15682	0.247346	NA	1.90131	0.480552	-3.95652	7.60509e-05	0.00023989	1.33153	0.483384	-2.75459	0.00587651	0.0147464	AC007283.5	6.92002	41.0947	7.12675	25.5821	12.6641	0	8.0959	29.7898	39.8087	53.6857	10.9033	4.67345	5.8035	35.0858	31.612	10.0484
AC007285.1	0.0762481	-0.057691	0.256043	0.225318	0.821732	NA	0.00220944	0.256043	-0.00862919	0.993115	NA	-0.0397032	0.256043	0.155064	0.87677	NA	0.0201973	0.256043	-0.0788823	0.937126	NA	AC007285.1	0.304992	0	0	0	0.914977	0	0	0	0	0	0	0	0	0	0	0
AC007285.6	1.02665	0.321003	0.487819	-0.658038	0.510514	NA	-0.105651	0.484493	0.218066	0.827378	NA	0.499948	0.481761	-1.03775	0.299385	0.446437	0.073294	0.490561	-0.149409	0.881231	NA	AC007285.6	0.332308	1.60753	1.04407	1.12269	0	0	0.996924	1.71975	2.18601	0.916837	0.743756	1.0339	1.35456	0	3.36807	0
AC007285.7	0.343377	0.109705	0.256043	-0.428461	0.668315	NA	0.11418	0.256043	-0.44594	0.655641	NA	0.01617	0.256043	-0.0631534	0.949644	NA	0.0206452	0.256043	-0.0806315	0.935735	NA	AC007285.7	0	0	0.546546	0.826964	0	0	0	0	0	0	0	0	1.63964	0	0	2.48089
AC007292.3	13.5868	0.236468	0.421402	-0.561146	0.574698	0.752065	-0.270214	0.446663	0.604962	0.545204	NA	-0.187954	0.433058	0.434016	0.664277	0.781861	-0.694636	0.435912	1.59353	0.111042	0.20213	AC007292.3	14.4957	12.5731	17.6246	9.65387	12.7823	18.9815	11.7233	15.691	6.33503	15.6932	19.9777	13.0544	19.8418	3.90921	8.98446	16.0679
AC007292.4	3.16929	0.575479	0.539309	-1.06707	0.285942	NA	0.344599	0.545087	-0.63219	0.527262	NA	-0.0636411	0.544805	0.116814	0.907007	0.946406	-0.294521	0.539721	0.545691	0.585278	0.721967	AC007292.4	2.40332	2.15316	4.65803	3.46266	2.70577	2.70793	1.79626	1.29304	1.80862	3.35781	1.81677	4.67557	7.48175	3.90036	2.71633	3.77128
AC007292.6	26.1828	0.189398	0.290548	-0.651864	0.514489	0.708349	-0.219316	0.319607	0.686205	0.492584	NA	-0.162017	0.303914	0.533103	0.593962	0.72618	-0.570731	0.307217	1.85774	0.0632053	0.124748	AC007292.6	27.7453	24.4857	31.9646	20.5358	25.4653	32.5418	25.2287	20.8269	23.5303	29.0998	36.338	28.9432	30.6126	19.5134	23.4049	18.6891
AC007292.7	3.26285	0.205251	0.542339	-0.378455	0.705093	NA	-0.238688	0.546528	0.436735	0.662304	NA	-0.0242683	0.544665	0.0445565	0.964461	0.980234	-0.468207	0.544768	0.859461	0.390086	0.544285	AC007292.7	3.30332	3.17675	4.2273	2.34404	2.70528	2.70857	4.49609	3.88139	4.5253	1.12356	4.55109	5.62482	2.50601	5.21707	1.81505	0
AC007304.1	0	NA	NA	NA	NA	NA	NA	NA	NA	NA	NA	NA	NA	NA	NA	NA	NA	NA	NA	NA	NA	AC007304.1	0	0	0	0	0	0	0	0	0	0	0	0	0	0	0	0
AC007308.7	0.138415	0.110703	0.256043	-0.432361	0.665479	NA	0.00339483	0.256043	-0.0132588	0.989421	NA	0.0162346	0.256043	-0.0634056	0.949444	NA	-0.0910737	0.256043	0.355697	0.722068	NA	AC007308.7	0	0	0.553661	0	0	0	0	0	0	0	0	0	1.66098	0	0	0
AC007317.1	0	NA	NA	NA	NA	NA	NA	NA	NA	NA	NA	NA	NA	NA	NA	NA	NA	NA	NA	NA	NA	AC007317.1	0	0	0	0	0	0	0	0	0	0	0	0	0	0	0	0
AC007319.1	1.08471	-0.839717	0.404776	2.07452	0.0380306	NA	0.00936037	0.394571	-0.0237229	0.981074	NA	-0.913419	0.399679	2.28538	0.0222903	0.0486152	-0.0643414	0.39961	0.16101	0.872085	NA	AC007319.1	4.16673	0	0.172113	0	4.16585	7.75945	0.574899	0	0	0	0	0	0.516338	0	0	0
AC007325.1	34.2739	0.217861	0.264842	-0.822605	0.410733	0.621804	-0.426319	0.292351	1.45824	0.144774	0.326254	-0.0642903	0.275349	0.233487	0.815383	0.888805	-0.70847	0.282687	2.5062	0.0122038	0.0287518	AC007325.1	35.9524	34.2161	42.1711	24.756	35.6285	35.2506	36.9779	37.9456	38.915	25.7878	49.033	34.4942	42.986	24.7646	26.0477	23.4558
AC007325.2	11.8365	-0.225391	0.407479	0.553134	0.580172	0.756255	-0.36235	0.435972	0.831133	0.405898	NA	-0.297894	0.415668	0.716663	0.473582	0.622557	-0.434854	0.42866	1.01445	0.310369	0.461021	AC007325.2	14.8078	11.81	12.344	8.38428	18.3157	14.3906	11.7172	13.1618	6.32133	15.9467	12.9099	14.2297	9.8925	8.96228	9.03242	7.15814
AC007325.4	106.929	-0.0230458	0.237441	0.0970593	0.922679	0.961709	-0.482178	0.242831	1.98566	0.0470712	0.150666	0.227449	0.237897	-0.956082	0.339031	0.489331	-0.231684	0.242386	0.955847	0.33915	0.491088	AC007325.4	107.304	126.468	105.482	88.4616	144.996	81.3522	95.5654	96.6242	115.841	166.938	103.535	105.411	107.5	79.4454	107.876	78.0629
AC007326.1	21.4434	-0.48081	0.386262	1.24478	0.213214	0.409351	-0.269233	0.391939	0.686924	0.49213	NA	0.0178004	0.38313	-0.0464605	0.962943	0.979571	0.229377	0.394938	-0.580793	0.56138	0.701276	AC007326.1	24.2856	24.8294	16.4468	20.2117	28.803	18.0199	26.034	21.9684	15.3767	37.1431	20.0166	15.927	13.3967	28.731	10.8563	21.0479
AC007326.10	1.26441	-0.311118	0.50298	0.618549	0.536214	NA	0.514829	0.490779	-1.049	0.294176	NA	-0.508828	0.494784	1.02839	0.303768	0.451217	0.317119	0.498973	-0.635543	0.525075	0.670738	AC007326.10	1.81063	0.436706	0.931917	1.87837	0.914531	3.61526	0.90209	1.31012	0	0	0	2.79575	0	2.608	1.79541	1.23171
AC007327.5	0.0754156	-0.00181782	0.256043	0.00709968	0.994335	NA	-0.0536637	0.256043	0.209589	0.833989	NA	0.0720432	0.256043	-0.281371	0.778426	NA	0.0201973	0.256043	-0.0788823	0.937126	NA	AC007327.5	0	0.301663	0	0	0	0	0	0	0.904988	0	0	0	0	0	0	0
AC007333.1	0.177688	-0.0591087	0.256043	0.230855	0.817428	NA	0.0566649	0.256043	-0.22131	0.824851	NA	-0.0411209	0.256043	0.160601	0.872407	NA	0.0746527	0.256043	-0.291563	0.770621	NA	AC007333.1	0.320869	0	0	0.389884	0.962608	0	0	0	0	0	0	0	0	0	0	1.16965
AC007339.1	0	NA	NA	NA	NA	NA	NA	NA	NA	NA	NA	NA	NA	NA	NA	NA	NA	NA	NA	NA	NA	AC007339.1	0	0	0	0	0	0	0	0	0	0	0	0	0	0	0	0
AC007339.2	3.29572	-0.538439	0.53095	1.0141	0.310533	NA	-0.0319614	0.545162	0.0586273	0.953249	NA	-0.809873	0.537011	1.50811	0.131526	0.230915	-0.303395	0.541142	0.560658	0.575031	0.712893	AC007339.2	5.64299	2.29008	3.20636	2.04345	5.50721	6.16478	5.25698	2.75182	1.80408	2.31434	1.79524	3.83493	3.98892	1.26781	3.61162	1.25092
AC007349.4	0	NA	NA	NA	NA	NA	NA	NA	NA	NA	NA	NA	NA	NA	NA	NA	NA	NA	NA	NA	NA	AC007349.4	0	0	0	0	0	0	0	0	0	0	0	0	0	0	0	0
AC007349.5	0	NA	NA	NA	NA	NA	NA	NA	NA	NA	NA	NA	NA	NA	NA	NA	NA	NA	NA	NA	NA	AC007349.5	0	0	0	0	0	0	0	0	0	0	0	0	0	0	0	0
AC007349.7	0	NA	NA	NA	NA	NA	NA	NA	NA	NA	NA	NA	NA	NA	NA	NA	NA	NA	NA	NA	NA	AC007349.7	0	0	0	0	0	0	0	0	0	0	0	0	0	0	0	0
AC007358.1	0	NA	NA	NA	NA	NA	NA	NA	NA	NA	NA	NA	NA	NA	NA	NA	NA	NA	NA	NA	NA	AC007358.1	0	0	0	0	0	0	0	0	0	0	0	0	0	0	0	0
AC007359.6	1.02122	0.265422	0.435569	-0.609369	0.54228	NA	-0.0613414	0.420708	0.145805	0.884075	NA	0.0030893	0.430145	-0.007182	0.99427	0.996796	-0.323674	0.426034	0.759738	0.447411	NA	AC007359.6	0.74256	0.741575	1.98077	0.619983	0	1.34785	0.879832	2.22472	0	0	0	5.54002	0.402306	0	0	1.85995
AC007362.3	0	NA	NA	NA	NA	NA	NA	NA	NA	NA	NA	NA	NA	NA	NA	NA	NA	NA	NA	NA	NA	AC007362.3	0	0	0	0	0	0	0	0	0	0	0	0	0	0	0	0
AC007364.1	0.29561	-0.167096	0.306095	0.545895	0.585138	NA	0.00325238	0.306095	-0.0106254	0.991522	NA	-0.222902	0.306095	0.72821	0.466485	NA	-0.0525534	0.306095	0.17169	0.863681	NA	AC007364.1	0.906718	0	0.275722	0	0.913537	0.904349	0.902268	0	0	0	0	0	0.827166	0	0	0
AC007365.1	6.75339	-0.416724	0.469977	0.886689	0.375246	NA	-0.182112	0.479533	0.379768	0.704118	NA	-0.0282374	0.468245	0.0603048	0.951913	0.973408	0.206375	0.481127	-0.42894	0.667967	0.785174	AC007365.1	7.72922	7.52408	5.25394	6.50634	7.35966	9.09966	6.72833	7.4521	9.40612	5.71403	4.42033	4.93965	6.40182	7.95604	5.25264	6.31035
AC007365.2	0.226964	0.165802	0.256043	-0.647554	0.517273	NA	0.00220944	0.256043	-0.00862919	0.993115	NA	0.01617	0.256043	-0.0631534	0.949644	NA	-0.147422	0.256043	0.575771	0.56477	NA	AC007365.2	0	0	0.907855	0	0	0	0	0	0	0	2.72357	0	0	0	0	0
AC007365.3	17.1276	-0.721417	0.378381	1.90659	0.0565736	0.159468	-0.371347	0.414616	0.895643	0.370443	NA	-0.845377	0.38718	2.18342	0.0290048	0.0615983	-0.495307	0.40698	1.21703	0.223593	0.35743	AC007365.3	28.3222	14.1219	15.9778	10.0886	23.6119	30.7311	30.6236	11.6964	21.7199	8.94944	17.262	14.9452	15.7263	7.80111	16.2179	6.24674
AC007367.1	0	NA	NA	NA	NA	NA	NA	NA	NA	NA	NA	NA	NA	NA	NA	NA	NA	NA	NA	NA	NA	AC007367.1	0	0	0	0	0	0	0	0	0	0	0	0	0	0	0	0
AC007375.1	0	NA	NA	NA	NA	NA	NA	NA	NA	NA	NA	NA	NA	NA	NA	NA	NA	NA	NA	NA	NA	AC007375.1	0	0	0	0	0	0	0	0	0	0	0	0	0	0	0	0
AC007381.3	0	NA	NA	NA	NA	NA	NA	NA	NA	NA	NA	NA	NA	NA	NA	NA	NA	NA	NA	NA	NA	AC007381.3	0	0	0	0	0	0	0	0	0	0	0	0	0	0	0	0
AC007383.3	95.5414	-0.0756762	0.187601	0.40339	0.686661	0.830245	-0.232643	0.18418	1.26313	0.206543	0.410431	0.567995	0.183735	-3.09138	0.00199226	0.0052661	0.411028	0.188036	-2.1859	0.0288229	0.0623739	AC007383.3	81.0363	121.274	76.5855	103.27	94.3566	68.0572	80.6952	106.572	118.915	138.334	78.0744	70.829	80.853	113.169	95.906	100.735
AC007383.4	55.215	1.20971	0.409441	-2.95454	0.00313137	0.0166232	0.278985	0.407787	-0.684146	0.493883	0.697388	0.823265	0.412576	-1.99543	0.0459965	0.0929749	-0.107457	0.404571	0.265608	0.790541	0.873065	AC007383.4	26.5671	53.3491	73.4628	67.481	24.6351	26.213	28.8532	18.2917	35.2953	106.46	111.702	61.5563	47.13	65.1344	49.4306	87.878
AC007384.1	0	NA	NA	NA	NA	NA	NA	NA	NA	NA	NA	NA	NA	NA	NA	NA	NA	NA	NA	NA	NA	AC007384.1	0	0	0	0	0	0	0	0	0	0	0	0	0	0	0	0
AC007386.2	12.9728	0.389165	0.415574	-0.936451	0.349041	0.562843	-0.322493	0.395471	0.815466	0.414806	NA	1.11075	0.407541	-2.7255	0.00642036	0.015598	0.399097	0.404011	-0.987837	0.323233	0.474531	AC007386.2	7.56883	19.0367	10.5938	14.6919	10.9659	7.23083	4.50978	17.016	19.9099	20.1843	7.2639	12.1184	12.3991	14.3393	16.1652	13.5713
AC007386.4	3.85052	-0.0735341	0.532404	0.138117	0.890148	NA	0.166171	0.540904	-0.30721	0.758683	NA	-0.293223	0.536899	0.546142	0.584968	0.71914	-0.0535178	0.537024	0.0996561	0.920617	0.955312	AC007386.4	4.32375	3.17647	3.96509	3.93679	3.83557	5.00127	4.13441	4.78675	1.66037	3.08227	2.49955	2.5678	6.82792	6.02877	1.6499	4.13172
AC007389.3	55.987	0.0323009	0.229037	-0.141029	0.887847	0.943291	0.192318	0.220603	-0.871781	0.383328	0.606725	0.495347	0.22652	-2.18677	0.0287592	0.0611465	0.655364	0.223201	-2.93621	0.0033225	0.00871013	AC007389.3	43.7985	62.8173	44.7746	72.5577	45.6417	37.0593	48.6945	60.1341	58.8253	69.4926	39.9564	44.7612	49.6064	76.8742	62.8976	77.9012
AC007389.4	0	NA	NA	NA	NA	NA	NA	NA	NA	NA	NA	NA	NA	NA	NA	NA	NA	NA	NA	NA	NA	AC007389.4	0	0	0	0	0	0	0	0	0	0	0	0	0	0	0	0
AC007391.2	0.0756546	0.0540554	0.256043	-0.211118	0.832795	NA	0.00220944	0.256043	-0.00862919	0.993115	NA	0.01617	0.256043	-0.0631534	0.949644	NA	-0.0356759	0.256043	0.139336	0.889185	NA	AC007391.2	0	0	0.302618	0	0	0	0	0	0	0	0.907855	0	0	0	0	0
AC007392.3	4.91518	0.0452423	0.536983	-0.0842528	0.932855	NA	-0.206036	0.537592	0.383256	0.70153	NA	0.521047	0.537167	-0.96999	0.332051	0.481795	0.269769	0.537411	-0.50198	0.615682	0.746776	AC007392.3	3.65823	6.62697	4.11743	5.25807	4.78964	3.26722	2.91783	6.85249	8.19042	4.83801	1.65809	10.0649	0.629286	4.21266	6.36264	5.19891
AC007392.4	1.29648	-0.502834	0.523643	0.960261	0.336924	NA	0.056983	0.51322	-0.11103	0.911592	NA	-0.141921	0.524921	0.270366	0.786879	0.869822	0.417896	0.511904	-0.816356	0.414296	0.568678	AC007392.4	1.67048	1.30201	0.538275	1.67514	0.834171	1.68302	2.49426	1.19393	1.68569	1.02642	0	0.856138	0.758686	1.19304	3.8324	0
AC007395.3	0	NA	NA	NA	NA	NA	NA	NA	NA	NA	NA	NA	NA	NA	NA	NA	NA	NA	NA	NA	NA	AC007395.3	0	0	0	0	0	0	0	0	0	0	0	0	0	0	0	0
AC007402.1	0	NA	NA	NA	NA	NA	NA	NA	NA	NA	NA	NA	NA	NA	NA	NA	NA	NA	NA	NA	NA	AC007402.1	0	0	0	0	0	0	0	0	0	0	0	0	0	0	0	0
AC007403.1	0	NA	NA	NA	NA	NA	NA	NA	NA	NA	NA	NA	NA	NA	NA	NA	NA	NA	NA	NA	NA	AC007403.1	0	0	0	0	0	0	0	0	0	0	0	0	0	0	0	0
AC007403.2	0.631805	-0.541795	0.369699	1.4655	0.142784	NA	0.00513716	0.359544	-0.014288	0.9886	NA	-0.603684	0.366751	1.64603	0.0997577	NA	-0.0567511	0.362438	0.156582	0.875575	NA	AC007403.2	2.29546	0	0.231762	0	4.60544	0.759246	1.52169	0	0	0	0	0	0.695285	0	0	0
AC007403.3	1.3038	0.112763	0.53232	-0.211834	0.832237	NA	0.177948	0.516486	-0.344536	0.730443	NA	-0.326836	0.522818	0.625142	0.531878	0.674831	-0.261651	0.526242	0.497207	0.619043	0.749242	AC007403.3	1.50525	0.73439	1.82459	1.15095	0.907287	1.80755	1.80092	1.29821	0.904963	0	0.908514	3.73726	0.827985	1.2998	0.901569	1.2515
AC007405.4	23.046	-0.344451	0.515835	0.667754	0.504291	0.700583	1.41553	0.522728	-2.70797	0.00676951	NA	-0.76275	0.518297	1.47165	0.141116	0.244887	0.997234	0.520426	-1.91619	0.055341	0.111071	AC007405.4	19.0605	8.28098	13.2505	51.592	24.5992	13.896	18.6862	13.6167	7.22124	4.00502	11.4375	10.0609	18.2531	7.44925	13.2406	134.086
AC007405.6	63.8677	-0.111183	0.232165	0.478898	0.632011	0.79398	-0.407373	0.232575	1.75157	0.079847	0.219031	0.46934	0.228699	-2.05222	0.0401485	0.0825054	0.173151	0.235972	-0.733775	0.463086	0.61497	AC007405.6	58.5562	81.9882	54.0535	60.873	67.736	61.7151	46.2177	63.6639	83.1826	99.118	51.7453	58.9408	51.4744	52.0249	69.7243	60.8696
AC007405.8	0.389656	0.00236038	0.317755	-0.0074283	0.994073	NA	0.095123	0.317355	-0.299737	0.764378	NA	-0.154185	0.317421	0.485744	0.627148	NA	-0.0614227	0.317689	0.193342	0.846691	NA	AC007405.8	0.612138	0	0.65776	0.288726	0.956772	0	0.879642	0	0	0	0	1.97328	0	0	0.866177	0
AC007422.1	0	NA	NA	NA	NA	NA	NA	NA	NA	NA	NA	NA	NA	NA	NA	NA	NA	NA	NA	NA	NA	AC007422.1	0	0	0	0	0	0	0	0	0	0	0	0	0	0	0	0
AC007435.1	0	NA	NA	NA	NA	NA	NA	NA	NA	NA	NA	NA	NA	NA	NA	NA	NA	NA	NA	NA	NA	AC007435.1	0	0	0	0	0	0	0	0	0	0	0	0	0	0	0	0
AC007436.1	0.151427	-0.113564	0.256043	0.443535	0.657378	NA	0.00220944	0.256043	-0.00862919	0.993115	NA	-0.0955764	0.256043	0.373282	0.708938	NA	0.0201973	0.256043	-0.0788823	0.937126	NA	AC007436.1	0.605709	0	0	0	0.909653	0	0.907475	0	0	0	0	0	0	0	0	0
AC007450.1	0.153059	0.0539853	0.256043	-0.210844	0.833009	NA	-0.0537338	0.256043	0.209862	0.833775	NA	0.0721133	0.256043	-0.281645	0.778216	NA	-0.0356058	0.256043	0.139062	0.889401	NA	AC007450.1	0	0.30242	0.309817	0	0	0	0	0	0.907261	0	0	0.92945	0	0	0	0
AC007461.2	0.667619	0.28576	0.442321	-0.646047	0.518249	NA	0.330296	0.432926	-0.762938	0.4455	NA	0.0315104	0.432087	-0.0729261	0.941865	NA	0.076046	0.443175	-0.171594	0.863757	NA	AC007461.2	0.300428	0.301479	0.923684	1.14488	0	0	0.901285	0	0.904438	0	0.907482	1.86357	0	1.30243	0.897758	1.23446
AC007463.2	0	NA	NA	NA	NA	NA	NA	NA	NA	NA	NA	NA	NA	NA	NA	NA	NA	NA	NA	NA	NA	AC007463.2	0	0	0	0	0	0	0	0	0	0	0	0	0	0	0	0
AC007486.1	0.375508	-0.0696879	0.281788	0.247306	0.804671	NA	-0.204396	0.281788	0.725356	0.468234	NA	0.159521	0.281788	-0.566104	0.571323	NA	0.0248127	0.281788	-0.0880547	0.929833	NA	AC007486.1	0.290511	1.21152	0	0	0	0	0.871534	2.73728	0.897276	0	0	0	0	0	0	0
AC007511.1	10.8424	-0.154086	0.447367	0.344429	0.730524	NA	-0.142694	0.468054	0.304867	0.760468	NA	-0.368116	0.456391	0.80658	0.419908	0.572251	-0.356724	0.459712	0.775973	0.437765	0.590516	AC007511.1	13.5582	9.67696	11.8244	8.30992	16.0068	8.15476	16.5131	8.20513	11.7651	9.06063	12.9148	9.51078	13.0475	1.27543	12.0159	11.6384
AC007528.1	0.182264	-0.00181782	0.256043	0.00709968	0.994335	NA	0.113956	0.256043	-0.445065	0.656273	NA	0.01617	0.256043	-0.0631534	0.949644	NA	0.131944	0.256043	-0.515318	0.606331	NA	AC007528.1	0	0	0	0.729055	0	0	0	0	0	0	0	0	0	1.25265	0.934517	0
AC007528.2	0.0754156	-0.00181782	0.256043	0.00709968	0.994335	NA	-0.0536637	0.256043	0.209589	0.833989	NA	0.0720432	0.256043	-0.281371	0.778426	NA	0.0201973	0.256043	-0.0788823	0.937126	NA	AC007528.2	0	0.301663	0	0	0	0	0	0	0.904988	0	0	0	0	0	0	0
AC007535.1	0	NA	NA	NA	NA	NA	NA	NA	NA	NA	NA	NA	NA	NA	NA	NA	NA	NA	NA	NA	NA	AC007535.1	0	0	0	0	0	0	0	0	0	0	0	0	0	0	0	0
AC007551.1	0.109239	-0.00181782	0.256043	0.00709968	0.994335	NA	-0.0536637	0.256043	0.209589	0.833989	NA	0.0720432	0.256043	-0.281371	0.778426	NA	0.0201973	0.256043	-0.0788823	0.937126	NA	AC007551.1	0	0.436954	0	0	0	0	0	1.31086	0	0	0	0	0	0	0	0
AC007556.3	0	NA	NA	NA	NA	NA	NA	NA	NA	NA	NA	NA	NA	NA	NA	NA	NA	NA	NA	NA	NA	AC007556.3	0	0	0	0	0	0	0	0	0	0	0	0	0	0	0	0
AC007557.1	0	NA	NA	NA	NA	NA	NA	NA	NA	NA	NA	NA	NA	NA	NA	NA	NA	NA	NA	NA	NA	AC007557.1	0	0	0	0	0	0	0	0	0	0	0	0	0	0	0	0
AC007557.2	0	NA	NA	NA	NA	NA	NA	NA	NA	NA	NA	NA	NA	NA	NA	NA	NA	NA	NA	NA	NA	AC007557.2	0	0	0	0	0	0	0	0	0	0	0	0	0	0	0	0
AC007557.3	0	NA	NA	NA	NA	NA	NA	NA	NA	NA	NA	NA	NA	NA	NA	NA	NA	NA	NA	NA	NA	AC007557.3	0	0	0	0	0	0	0	0	0	0	0	0	0	0	0	0
AC007557.4	0	NA	NA	NA	NA	NA	NA	NA	NA	NA	NA	NA	NA	NA	NA	NA	NA	NA	NA	NA	NA	AC007557.4	0	0	0	0	0	0	0	0	0	0	0	0	0	0	0	0
AC007557.5	0	NA	NA	NA	NA	NA	NA	NA	NA	NA	NA	NA	NA	NA	NA	NA	NA	NA	NA	NA	NA	AC007557.5	0	0	0	0	0	0	0	0	0	0	0	0	0	0	0	0
AC007560.2	0	NA	NA	NA	NA	NA	NA	NA	NA	NA	NA	NA	NA	NA	NA	NA	NA	NA	NA	NA	NA	AC007560.2	0	0	0	0	0	0	0	0	0	0	0	0	0	0	0	0
AC007563.1	0	NA	NA	NA	NA	NA	NA	NA	NA	NA	NA	NA	NA	NA	NA	NA	NA	NA	NA	NA	NA	AC007563.1	0	0	0	0	0	0	0	0	0	0	0	0	0	0	0	0
AC007563.3	0	NA	NA	NA	NA	NA	NA	NA	NA	NA	NA	NA	NA	NA	NA	NA	NA	NA	NA	NA	NA	AC007563.3	0	0	0	0	0	0	0	0	0	0	0	0	0	0	0	0
AC007563.5	0.884887	-0.557063	0.451335	1.23425	0.217108	NA	-0.492091	0.427265	1.15172	0.249435	NA	-0.131427	0.44804	0.293338	0.769264	NA	-0.0664556	0.430443	0.154389	0.877303	NA	AC007563.5	1.70686	1.57069	0.262001	0	0.788153	1.99658	2.33584	3.73713	0	0.974929	0.786004	0	0	0	0	0
AC007566.10	6.13874	0.145247	0.529107	-0.274512	0.783691	NA	0.529034	0.533326	-0.991952	0.321221	NA	-0.210578	0.533697	0.394564	0.693165	0.802156	0.17321	0.528694	-0.327618	0.7432	0.840605	AC007566.10	5.74842	4.31961	6.56585	7.92108	8.67472	1.72599	6.84456	2.48314	5.16019	5.3155	6.03964	2.66517	10.9927	6.18375	15.1963	2.38322
AC007567.1	3.6043	0.35875	0.541804	-0.66214	0.507881	NA	-0.19136	0.547167	0.349728	0.726543	NA	-0.355407	0.545533	0.651485	0.514733	0.659085	-0.905517	0.54461	1.66269	0.0963747	0.179576	AC007567.1	4.02875	2.4759	6.00251	1.91002	4.7305	6.42216	0.933605	0	1.82328	5.60443	5.57682	6.62368	5.80703	2.57916	0.851704	2.29919
AC007611.1	0.526714	-0.251698	0.413242	0.609082	0.54247	NA	0.145384	0.40019	-0.363288	0.71639	NA	-0.495068	0.40763	1.2145	0.224556	NA	-0.0979854	0.405712	0.241515	0.809156	NA	AC007611.1	1.23342	0	0.587837	0.285601	1.87991	0.904526	0.915818	0	0	0	0	0.949443	0.814068	0	0.856803	0
AC007620.3	26.5053	0.390271	0.454206	-0.859236	0.39021	0.605095	-0.456497	0.450027	1.01438	0.310403	NA	1.36632	0.451894	-3.02355	0.00249832	0.00651188	0.519553	0.452367	-1.14852	0.250753	0.390595	AC007620.3	13.3553	43.807	18.7404	30.1184	29.1875	7.03381	3.8446	27.4908	42.0837	61.8466	20.3468	13.2045	22.6698	40.6404	25.5225	24.1922
AC007631.1	0	NA	NA	NA	NA	NA	NA	NA	NA	NA	NA	NA	NA	NA	NA	NA	NA	NA	NA	NA	NA	AC007631.1	0	0	0	0	0	0	0	0	0	0	0	0	0	0	0	0
AC007652.1	0	NA	NA	NA	NA	NA	NA	NA	NA	NA	NA	NA	NA	NA	NA	NA	NA	NA	NA	NA	NA	AC007652.1	0	0	0	0	0	0	0	0	0	0	0	0	0	0	0	0
AC007679.3	1.42988	-0.539729	0.407114	1.32574	0.184925	NA	-0.160278	0.402409	0.398295	0.690413	NA	-0.171555	0.407584	0.420908	0.673822	0.788447	0.207896	0.401944	-0.517225	0.604999	0.737871	AC007679.3	3.00943	1.81005	0	0.900037	1.81957	0	7.2087	0	5.43014	0	0	0	0	0	2.70011	0
AC007682.1	2.69189	-0.2848	0.546671	0.520971	0.602387	NA	-0.514	0.54246	0.947534	0.343367	NA	-0.193899	0.546179	0.35501	0.722582	0.823175	-0.423099	0.543164	0.778952	0.436008	0.589115	AC007682.1	3.92855	2.93149	2.67463	1.23289	3.65653	5.42307	2.70606	0	5.42997	3.36451	1.8159	3.7283	2.47967	0	0	3.69867
AC007682.2	0	NA	NA	NA	NA	NA	NA	NA	NA	NA	NA	NA	NA	NA	NA	NA	NA	NA	NA	NA	NA	AC007682.2	0	0	0	0	0	0	0	0	0	0	0	0	0	0	0	0
AC007682.3	0	NA	NA	NA	NA	NA	NA	NA	NA	NA	NA	NA	NA	NA	NA	NA	NA	NA	NA	NA	NA	AC007682.3	0	0	0	0	0	0	0	0	0	0	0	0	0	0	0	0
AC007682.4	0	NA	NA	NA	NA	NA	NA	NA	NA	NA	NA	NA	NA	NA	NA	NA	NA	NA	NA	NA	NA	AC007682.4	0	0	0	0	0	0	0	0	0	0	0	0	0	0	0	0
AC007731.1	0.715214	0.0961386	0.431266	-0.222922	0.823596	NA	0.0488937	0.413112	-0.118355	0.905787	NA	-0.0694158	0.420803	0.16496	0.868975	NA	-0.116661	0.423415	0.275523	0.782914	NA	AC007731.1	0.657364	0.582646	1.02529	0.595561	1.32017	0	0.651919	0	1.74794	0	1.31289	1.76297	0	0	0	1.78668
AC007731.2	1.84264	-0.0159006	0.540193	0.0294351	0.976518	NA	-0.142125	0.541988	0.262229	0.793145	NA	0.480748	0.541325	-0.888094	0.37449	0.526758	0.354523	0.540877	-0.65546	0.512172	0.65933	AC007731.2	1.23513	2.7292	1.20272	2.20349	1.87906	0	1.82633	2.73998	0.904523	4.5431	1.84289	0.952042	0.813228	2.54638	1.72534	2.33876
AC007740.1	0	NA	NA	NA	NA	NA	NA	NA	NA	NA	NA	NA	NA	NA	NA	NA	NA	NA	NA	NA	NA	AC007740.1	0	0	0	0	0	0	0	0	0	0	0	0	0	0	0	0
AC007743.1	177.104	-0.273188	0.238316	1.14633	0.25166	0.455214	-0.148314	0.246243	0.602308	0.546969	0.738632	-0.555869	0.241232	2.30429	0.0212061	0.0464765	-0.430995	0.243401	1.77072	0.0766076	0.147573	AC007743.1	229.867	153.202	188.377	136.972	182.103	241.086	266.411	182.532	175.184	101.889	131.687	230.197	203.247	103.207	151.666	156.044
AC007750.1	0.758726	0.164855	0.399442	-0.412712	0.679817	NA	0.022483	0.39431	-0.0570187	0.95453	NA	0.201521	0.39568	-0.509302	0.610541	NA	0.0591491	0.39806	-0.148594	0.881874	NA	AC007750.1	0.308678	0.907523	0.804714	1.01399	0.926033	0	0	0	2.72257	0	0	0	2.41414	0	1.80079	1.24118
AC007750.5	1.34991	-0.129961	0.498282	0.260818	0.794233	NA	0.367433	0.504007	-0.729023	0.465988	NA	0.393703	0.497859	-0.790792	0.429065	0.581154	0.891097	0.50443	-1.76654	0.077305	0.148758	AC007750.5	0.490188	2.19316	0.253001	2.46328	0	0.736021	0.734542	1.06636	0.736959	4.77616	0	0.759002	0	1.0617	5.32426	1.0039
AC007773.1	2.1415	-0.4298	0.529294	0.812026	0.416777	NA	-0.464503	0.525408	0.88408	0.376653	NA	0.121772	0.530846	-0.229393	0.818563	0.89104	0.08707	0.52381	-0.166225	0.86798	0.922197	AC007773.1	2.68495	3.44364	1.1191	1.31829	2.76258	0.884703	4.40757	6.87617	0	3.45475	0	0.956651	2.40066	1.26879	2.68609	0
AC007773.2	30.485	0.334589	0.274787	-1.21763	0.223364	0.422502	0.0806898	0.286729	-0.281415	0.778392	0.885801	0.145957	0.284659	-0.512743	0.608131	0.737856	-0.107943	0.276957	0.389745	0.696725	0.80681	AC007773.2	26.573	29.5885	34.1208	31.6577	30.974	25.3101	23.435	29.9967	30.7706	27.9982	33.6072	37.326	31.4291	35.1489	28.7819	31.0423
AC007787.2	2.57102	0.195015	0.547143	-0.356424	0.721523	NA	0.602541	0.543715	-1.10819	0.267778	NA	-0.497633	0.544295	0.91427	0.360575	0.512529	-0.0901065	0.546819	0.164783	0.869115	0.922901	AC007787.2	2.70993	1.04845	3.49287	3.03281	0.912361	2.71059	4.50685	0	0.904647	2.24069	2.72326	2.79658	4.95878	0	5.3894	3.70904
AC007787.3	12.3886	-0.0413892	0.444559	0.0931016	0.925823	0.96345	-0.0577016	0.444676	0.129761	0.896756	NA	0.325435	0.443578	-0.73366	0.463156	0.612905	0.309123	0.445651	-0.693644	0.487906	0.637725	AC007787.3	10.8355	14.3762	10.5028	13.84	5.44652	11.7495	15.3104	12.9891	14.4796	15.6599	8.17672	15.8811	7.4506	9.10012	9.91374	22.5062
AC007792.1	0.488175	0.0882267	0.336921	-0.261861	0.793428	NA	0.105019	0.332653	-0.315701	0.752229	NA	-0.165119	0.333951	0.494442	0.620994	NA	-0.148327	0.335612	0.44196	0.658518	NA	AC007792.1	0.601949	0	0.917438	0.433313	0	1.80585	0	0	0	0	1.81732	0.934999	0	1.29994	0	0
AC007795.1	0	NA	NA	NA	NA	NA	NA	NA	NA	NA	NA	NA	NA	NA	NA	NA	NA	NA	NA	NA	NA	AC007795.1	0	0	0	0	0	0	0	0	0	0	0	0	0	0	0	0
AC007796.1	0	NA	NA	NA	NA	NA	NA	NA	NA	NA	NA	NA	NA	NA	NA	NA	NA	NA	NA	NA	NA	AC007796.1	0	0	0	0	0	0	0	0	0	0	0	0	0	0	0	0
AC007842.1	0.168477	-0.0580138	0.256043	0.226578	0.820752	NA	-0.0533409	0.256043	0.208328	0.834973	NA	0.0155244	0.256043	-0.060632	0.951652	NA	0.0201973	0.256043	-0.0788823	0.937126	NA	AC007842.1	0.304226	0.36968	0	0	0	0	0.912679	0	0	1.10904	0	0	0	0	0	0
AC007879.1	0.0751829	-0.057691	0.256043	0.225318	0.821732	NA	0.00220944	0.256043	-0.00862919	0.993115	NA	-0.0397032	0.256043	0.155064	0.87677	NA	0.0201973	0.256043	-0.0788823	0.937126	NA	AC007879.1	0.300731	0	0	0	0	0	0.902194	0	0	0	0	0	0	0	0	0
AC007879.2	0.0776487	0.0540554	0.256043	-0.211118	0.832795	NA	0.00220944	0.256043	-0.00862919	0.993115	NA	0.01617	0.256043	-0.0631534	0.949644	NA	-0.0356759	0.256043	0.139336	0.889185	NA	AC007879.2	0	0	0.310595	0	0	0	0	0	0	0	0	0.931785	0	0	0	0
AC007879.3	0.0776487	0.0540554	0.256043	-0.211118	0.832795	NA	0.00220944	0.256043	-0.00862919	0.993115	NA	0.01617	0.256043	-0.0631534	0.949644	NA	-0.0356759	0.256043	0.139336	0.889185	NA	AC007879.3	0	0	0.310595	0	0	0	0	0	0	0	0	0.931785	0	0	0	0
AC007879.4	0	NA	NA	NA	NA	NA	NA	NA	NA	NA	NA	NA	NA	NA	NA	NA	NA	NA	NA	NA	NA	AC007879.4	0	0	0	0	0	0	0	0	0	0	0	0	0	0	0	0
AC007879.5	0.651653	0.119623	0.392444	-0.304816	0.760506	NA	-0.457794	0.395903	1.15633	0.247547	NA	0.667161	0.394638	-1.69057	0.0909198	NA	0.0897441	0.393703	-0.227949	0.819686	NA	AC007879.5	0	1.82246	0.244078	0.540076	0	0	0	3.23525	0.998652	1.23347	0.732234	0	0	1.62023	0	0
AC007879.6	0	NA	NA	NA	NA	NA	NA	NA	NA	NA	NA	NA	NA	NA	NA	NA	NA	NA	NA	NA	NA	AC007879.6	0	0	0	0	0	0	0	0	0	0	0	0	0	0	0	0
AC007879.7	0.246886	-0.00492122	0.256043	0.0192203	0.984665	NA	0.0597558	0.256043	-0.233382	0.815465	NA	-0.0404183	0.256043	0.157857	0.874569	NA	0.0242588	0.256043	-0.0947448	0.924518	NA	AC007879.7	0.309084	0	0.252901	0.425558	0	0.927251	0	0	0	0	0	0	0.758703	0	0	1.27667
AC007880.1	1.29119	-0.527936	0.517151	1.02085	0.307324	NA	-0.105107	0.502008	0.209373	0.834157	NA	-0.45189	0.513726	0.879633	0.379058	0.531452	-0.0290613	0.505477	0.0574927	0.954153	0.974687	AC007880.1	2.41296	1.03922	0.888984	0.823574	1.82629	0.903803	4.5088	1.3078	1.80986	0	0.907986	0.93232	0.826645	0	0	2.47072
AC007880.2	0	NA	NA	NA	NA	NA	NA	NA	NA	NA	NA	NA	NA	NA	NA	NA	NA	NA	NA	NA	NA	AC007880.2	0	0	0	0	0	0	0	0	0	0	0	0	0	0	0	0
AC007881.1	0.515683	0.288852	0.300469	-0.961336	0.336383	NA	0.162367	0.298553	-0.543845	0.586548	NA	0.022452	0.298071	-0.0753245	0.939957	NA	-0.104033	0.300955	0.345677	0.729586	NA	AC007881.1	0	0	1.2329	0.829832	0	0	0	0	0	0	0.894739	2.80396	0	0	0	2.4895
AC007906.1	5.26691	0.697486	0.534313	-1.30539	0.191761	NA	0.0370255	0.534113	-0.0693215	0.944734	NA	0.642381	0.536648	-1.19702	0.231297	0.364993	-0.0180795	0.531603	0.0340094	0.97287	0.984932	AC007906.1	2.70946	5.87411	6.33557	6.1485	0.910436	2.71181	4.50613	5.21309	9.05026	3.35897	9.99189	6.53329	2.48153	1.30147	7.19773	9.9463
AC007919.1	0	NA	NA	NA	NA	NA	NA	NA	NA	NA	NA	NA	NA	NA	NA	NA	NA	NA	NA	NA	NA	AC007919.1	0	0	0	0	0	0	0	0	0	0	0	0	0	0	0	0
AC007919.2	0.170488	0.054886	0.256043	-0.214362	0.830264	NA	0.057252	0.256043	-0.223603	0.823066	NA	0.01617	0.256043	-0.0631534	0.949644	NA	0.018536	0.256043	-0.0723939	0.942288	NA	AC007919.2	0	0	0.283786	0.398164	0	0	0	0	0	0	0	0	0.851358	0	0	1.19449
AC007948.1	0	NA	NA	NA	NA	NA	NA	NA	NA	NA	NA	NA	NA	NA	NA	NA	NA	NA	NA	NA	NA	AC007948.1	0	0	0	0	0	0	0	0	0	0	0	0	0	0	0	0
AC007950.1	0.352479	-0.0906637	0.315224	0.287617	0.77364	NA	-0.0837186	0.315224	0.265584	0.790559	NA	0.112843	0.315224	-0.357977	0.72036	NA	0.119788	0.315224	-0.38001	0.703938	NA	AC007950.1	0.300934	0.807897	0	0.301084	0	0	0.902803	1.30239	0	1.12131	0	0	0	0	0.903252	0
AC007950.2	4.90928	-0.343679	0.50929	0.674821	0.49979	NA	0.307332	0.525583	-0.584745	0.558719	NA	-0.615295	0.517995	1.18784	0.234897	0.369264	0.0357165	0.517827	-0.0689738	0.945011	0.969736	AC007950.2	6.64304	3.29526	4.7286	4.97023	5.48109	8.13477	6.31324	1.30841	6.335	2.24238	3.63209	5.59374	4.95996	3.91013	3.59285	7.40771
AC007952.4	0	NA	NA	NA	NA	NA	NA	NA	NA	NA	NA	NA	NA	NA	NA	NA	NA	NA	NA	NA	NA	AC007952.4	0	0	0	0	0	0	0	0	0	0	0	0	0	0	0	0
AC007952.5	1.12141	0.785403	0.463944	-1.69288	0.0904779	NA	-0.363404	0.43764	0.830371	0.406329	NA	0.23118	0.445786	-0.51859	0.604047	0.734509	-0.917626	0.455564	2.01426	0.043982	NA	AC007952.5	0.412607	1.0583	3.01472	0	0	1.23782	0	0	3.17489	0	3.04894	3.91336	2.08186	0	0	0
AC007952.6	0.0776901	0.0540852	0.256043	-0.211235	0.832704	NA	0.00220944	0.256043	-0.00862919	0.993115	NA	0.0161849	0.256043	-0.0632116	0.949598	NA	-0.0356908	0.256043	0.139394	0.889139	NA	AC007952.6	0	0	0.310761	0	0	0	0	0	0	0	0	0.932282	0	0	0	0
AC007966.1	1.37793	0.27007	0.497409	-0.542953	0.587162	NA	0.0619686	0.494859	-0.125225	0.900346	NA	0.313017	0.492873	-0.635087	0.525372	0.668531	0.104916	0.499396	-0.210085	0.833601	0.899138	AC007966.1	0.665425	1.63559	1.42874	1.78199	0	1.99627	0	2.87164	0.90984	1.12529	2.0062	2.28002	0	0	0.904926	4.44103
AC007998.1	0	NA	NA	NA	NA	NA	NA	NA	NA	NA	NA	NA	NA	NA	NA	NA	NA	NA	NA	NA	NA	AC007998.1	0	0	0	0	0	0	0	0	0	0	0	0	0	0	0	0
AC008041.1	0.0747931	-0.00181782	0.256043	0.00709968	0.994335	NA	0.0580826	0.256043	-0.226847	0.820543	NA	0.01617	0.256043	-0.0631534	0.949644	NA	0.0760704	0.256043	-0.2971	0.76639	NA	AC008041.1	0	0	0	0.299173	0	0	0	0	0	0	0	0	0	0	0.897518	0
AC008045.1	0	NA	NA	NA	NA	NA	NA	NA	NA	NA	NA	NA	NA	NA	NA	NA	NA	NA	NA	NA	NA	AC008045.1	0	0	0	0	0	0	0	0	0	0	0	0	0	0	0	0
AC008060.1	0	NA	NA	NA	NA	NA	NA	NA	NA	NA	NA	NA	NA	NA	NA	NA	NA	NA	NA	NA	NA	AC008060.1	0	0	0	0	0	0	0	0	0	0	0	0	0	0	0	0
AC008060.5	0	NA	NA	NA	NA	NA	NA	NA	NA	NA	NA	NA	NA	NA	NA	NA	NA	NA	NA	NA	NA	AC008060.5	0	0	0	0	0	0	0	0	0	0	0	0	0	0	0	0
AC008060.7	51.2455	-0.340544	0.219744	1.54973	0.121206	0.27835	0.222086	0.299445	-0.741657	0.458295	0.668076	-2.10914	0.265197	7.9531	1.81897e-15	1.21759e-14	-1.54651	0.261769	5.90792	3.46448e-09	1.68642e-08	AC008060.7	91.5109	19.2308	71.7332	22.507	89.4418	99.4279	85.6631	18.2978	18.1001	21.2946	79.0063	70.8761	65.3172	26.057	27.857	13.6068
AC008060.8	0.404733	-0.187337	0.325137	0.57618	0.564494	NA	0.09743	0.324645	-0.300112	0.764092	NA	-0.251154	0.325137	0.772457	0.439844	NA	0.033613	0.324645	-0.103538	0.917536	NA	AC008060.8	0.907392	0	0.276966	0.434574	1.8191	0	0.903076	0	0	0	0	0	0.830897	1.30372	0	0
AC008063.2	16.4018	0.42717	0.372282	-1.14744	0.251201	0.454524	0.142323	0.36213	-0.393017	0.694307	NA	0.662548	0.373713	-1.77288	0.076249	0.145113	0.377701	0.360616	-1.04738	0.294926	0.443108	AC008063.2	10.8491	18.5814	15.3431	20.8335	9.99154	10.8462	11.7097	18.1985	16.2899	21.2559	10.9022	17.7466	17.3806	19.5038	18.018	24.9786
AC008063.3	0.146521	0.109929	0.256043	-0.429336	0.667679	NA	0.00220944	0.256043	-0.00862919	0.993115	NA	0.01617	0.256043	-0.0631534	0.949644	NA	-0.0915491	0.256043	0.357554	0.720677	NA	AC008063.3	0	0	0.586083	0	0	0	0	0	0	0	0	0.932204	0.826045	0	0	0
AC008067.2	0	NA	NA	NA	NA	NA	NA	NA	NA	NA	NA	NA	NA	NA	NA	NA	NA	NA	NA	NA	NA	AC008067.2	0	0	0	0	0	0	0	0	0	0	0	0	0	0	0	0
AC008069.1	0	NA	NA	NA	NA	NA	NA	NA	NA	NA	NA	NA	NA	NA	NA	NA	NA	NA	NA	NA	NA	AC008069.1	0	0	0	0	0	0	0	0	0	0	0	0	0	0	0	0
AC008073.7	6.25964	0.113669	0.496203	-0.229078	0.818808	NA	-0.186287	0.502199	0.370942	0.710681	NA	0.272873	0.498592	-0.547288	0.584181	0.718506	-0.0270828	0.499895	0.0541769	0.956794	0.976065	AC008073.7	5.52939	7.22042	6.21744	6.07133	3.60668	5.68298	7.29849	6.25979	6.51471	8.88676	8.14046	7.20238	3.30948	9.50977	6.29468	2.40954
AC008073.9	0.779799	-0.121369	0.448712	0.270483	0.786789	NA	-0.0254895	0.437785	0.0582238	0.95357	NA	-0.0402208	0.444671	0.0904507	0.927929	NA	0.0556586	0.441779	-0.125987	0.899742	NA	AC008073.9	0.903538	0.86605	0.614984	0.734625	0	1.8094	0.90121	2.59815	0	0	0.909566	0.935385	0	1.30107	0.902811	0
AC008074.1	8.02222	-0.0736321	0.488582	0.150706	0.880208	NA	-0.785913	0.504337	1.55831	0.11916	NA	0.118896	0.490103	-0.242593	0.808321	0.884364	-0.593386	0.503011	1.17967	0.238132	0.37531	AC008074.1	9.08274	10.004	8.41793	4.5842	14.6045	8.13498	4.5087	5.22871	13.5751	11.2082	3.63242	8.39288	13.2285	5.21169	3.59424	4.94667
AC008074.3	4.08515	-0.0729433	0.537776	0.135639	0.892107	NA	-0.0584602	0.543714	0.10752	0.914376	NA	-0.234121	0.540549	0.433117	0.66493	0.782278	-0.219638	0.541395	0.405688	0.684972	0.797309	AC008074.3	4.82015	3.68784	4.43918	3.39343	3.63697	3.61567	7.20782	5.20528	3.62	2.23825	1.81694	6.53614	4.96446	0	2.70094	7.47934
AC008074.4	11.3598	-0.77119	0.446314	1.72791	0.0840049	NA	-0.49376	0.429087	1.15072	0.249847	NA	0.589214	0.424193	-1.38902	0.164826	0.278027	0.866644	0.450623	-1.92321	0.0544534	0.109541	AC008074.4	10.8396	17.5812	5.35875	11.6596	7.25889	12.6532	12.6068	15.5798	22.6245	14.5394	3.63406	7.47434	4.96785	14.298	14.4242	6.25656
AC008079.10	95.4913	0.0475941	0.171855	-0.276944	0.781823	0.889649	0.0515753	0.189108	-0.272729	0.785062	0.889061	-0.371428	0.181201	2.04981	0.0403827	0.0829343	-0.367446	0.180222	2.03885	0.0414647	0.0861417	AC008079.10	106.411	81.125	109.991	84.4381	107.034	103.94	108.259	81.2571	95.9288	66.1891	99.8661	112.753	117.355	84.7723	89.7592	78.7826
AC008079.9	0.0777271	0.0540835	0.256043	-0.211228	0.832709	NA	0.00231076	0.256043	-0.00902489	0.992799	NA	0.0161052	0.256043	-0.0629005	0.949846	NA	-0.0356675	0.256043	0.139303	0.889211	NA	AC008079.9	0	0	0.310908	0	0	0	0	0	0	0	0	0.932725	0	0	0	0
AC008085.1	0	NA	NA	NA	NA	NA	NA	NA	NA	NA	NA	NA	NA	NA	NA	NA	NA	NA	NA	NA	NA	AC008085.1	0	0	0	0	0	0	0	0	0	0	0	0	0	0	0	0
AC008088.4	7.97545	0.215135	0.450631	-0.477409	0.633071	NA	-0.222507	0.472352	0.471062	0.637597	NA	0.0164023	0.460915	-0.0355864	0.971612	0.984255	-0.42124	0.462853	0.910094	0.362773	0.515962	AC008088.4	7.84169	7.98398	9.46686	6.60926	7.28183	7.23149	9.01176	10.4235	9.0503	4.47819	10.9006	8.40059	9.09941	9.10935	4.4991	6.21935
AC008103.3	0	NA	NA	NA	NA	NA	NA	NA	NA	NA	NA	NA	NA	NA	NA	NA	NA	NA	NA	NA	NA	AC008103.3	0	0	0	0	0	0	0	0	0	0	0	0	0	0	0	0
AC008103.4	0	NA	NA	NA	NA	NA	NA	NA	NA	NA	NA	NA	NA	NA	NA	NA	NA	NA	NA	NA	NA	AC008103.4	0	0	0	0	0	0	0	0	0	0	0	0	0	0	0	0
AC008132.15	8.70977	0.0614735	0.486021	-0.126483	0.899349	NA	-0.0595543	0.492095	0.121022	0.903674	NA	0.149676	0.488915	-0.306139	0.759499	0.850376	0.028648	0.48928	-0.0585513	0.95331	0.9741	AC008132.15	8.13276	9.40299	8.66057	8.64278	2.74044	11.7303	9.92757	11.7633	10.8633	5.58244	8.18018	11.1814	6.62015	7.82398	14.3903	3.71408
AC008154.4	0	NA	NA	NA	NA	NA	NA	NA	NA	NA	NA	NA	NA	NA	NA	NA	NA	NA	NA	NA	NA	AC008154.4	0	0	0	0	0	0	0	0	0	0	0	0	0	0	0	0
AC008154.5	0	NA	NA	NA	NA	NA	NA	NA	NA	NA	NA	NA	NA	NA	NA	NA	NA	NA	NA	NA	NA	AC008154.5	0	0	0	0	0	0	0	0	0	0	0	0	0	0	0	0
AC008163.4	0	NA	NA	NA	NA	NA	NA	NA	NA	NA	NA	NA	NA	NA	NA	NA	NA	NA	NA	NA	NA	AC008163.4	0	0	0	0	0	0	0	0	0	0	0	0	0	0	0	0
AC008166.1	0	NA	NA	NA	NA	NA	NA	NA	NA	NA	NA	NA	NA	NA	NA	NA	NA	NA	NA	NA	NA	AC008166.1	0	0	0	0	0	0	0	0	0	0	0	0	0	0	0	0
AC008169.1	0	NA	NA	NA	NA	NA	NA	NA	NA	NA	NA	NA	NA	NA	NA	NA	NA	NA	NA	NA	NA	AC008169.1	0	0	0	0	0	0	0	0	0	0	0	0	0	0	0	0
AC008268.1	0.228744	-0.169437	0.256043	0.661753	0.508129	NA	0.00220944	0.256043	-0.00862919	0.993115	NA	-0.15145	0.256043	0.5915	0.554185	NA	0.0201973	0.256043	-0.0788823	0.937126	NA	AC008268.1	0.914977	0	0	0	2.74493	0	0	0	0	0	0	0	0	0	0	0
AC008269.2	0.260596	-0.00161078	0.257198	0.0062628	0.995003	NA	0.058646	0.257198	-0.228018	0.819632	NA	-0.0399723	0.257198	0.155414	0.876495	NA	0.0202844	0.257198	-0.0788669	0.937139	NA	AC008269.2	0.303764	0	0.303809	0.43481	0.911292	0	0	0	0	0	0.911427	0	0	1.30443	0	0
AC008271.1	0.271662	-0.059576	0.260337	0.228842	0.818992	NA	0.00309294	0.260337	-0.0118805	0.990521	NA	0.0166518	0.260337	-0.0639622	0.949	NA	0.0793207	0.260337	-0.304684	0.760607	NA	AC008271.1	0.299203	0.370094	0	0.41735	0	0.897608	0	0	0	1.11028	0	0	0	0	0	1.25205
AC008277.1	0.655481	-0.174429	0.272031	0.641211	0.521386	NA	-0.033389	0.272745	0.122418	0.902568	NA	-0.116088	0.272745	0.42563	0.670378	NA	0.0249522	0.272031	-0.0917252	0.926916	NA	AC008277.1	2.35752	0.264402	0	0	0	7.07256	0	0	0.793207	0	0	0	0	0	0	0
AC008278.2	0.102545	-0.00181782	0.256043	0.00709968	0.994335	NA	0.0580826	0.256043	-0.226847	0.820543	NA	0.01617	0.256043	-0.0631534	0.949644	NA	0.0760704	0.256043	-0.2971	0.76639	NA	AC008278.2	0	0	0	0.41018	0	0	0	0	0	0	0	0	0	0	0	1.23054
AC008278.3	1.65261	0.0668824	0.460988	-0.145085	0.884644	NA	0.388063	0.456762	-0.849596	0.39555	NA	-0.055073	0.456836	0.120553	0.904045	0.944632	0.266107	0.460913	-0.577348	0.563704	0.703252	AC008278.3	1.20393	0.904972	1.5142	2.98733	0	2.71134	0.900462	0	2.71492	0	4.5426	0	0	0	2.70467	6.25731
AC008281.1	0	NA	NA	NA	NA	NA	NA	NA	NA	NA	NA	NA	NA	NA	NA	NA	NA	NA	NA	NA	NA	AC008281.1	0	0	0	0	0	0	0	0	0	0	0	0	0	0	0	0
AC008391.1	1.84844	0.371739	0.538951	-0.689745	0.490355	NA	-0.0259968	0.527161	0.0493148	0.960668	NA	-0.221788	0.531991	0.416901	0.676751	0.790748	-0.619523	0.534443	1.15919	0.246377	0.384947	AC008391.1	1.84467	1.26195	3.15341	1.13372	0.936705	1.81976	2.77754	2.67666	0	1.10918	2.76894	0.935668	5.75563	2.55661	0.844551	0
AC008410.1	0	NA	NA	NA	NA	NA	NA	NA	NA	NA	NA	NA	NA	NA	NA	NA	NA	NA	NA	NA	NA	AC008410.1	0	0	0	0	0	0	0	0	0	0	0	0	0	0	0	0
AC008440.10	6.55506	-0.225382	0.484162	0.465509	0.641567	NA	-0.248827	0.509758	0.488128	0.625459	NA	-0.483048	0.493581	0.978659	0.327749	0.477654	-0.506493	0.501756	1.00944	0.312763	0.46342	AC008440.10	9.02621	5.64629	7.30941	4.23833	4.53546	9.0375	13.5057	3.89386	6.33467	6.71033	5.45134	6.54013	9.93675	3.89918	6.31197	2.50383
AC008440.5	0.527522	-0.000168834	0.262513	0.000643146	0.999487	NA	-0.133587	0.262392	0.509111	0.610674	NA	0.255042	0.262556	-0.971381	0.331359	NA	0.121624	0.262348	-0.463598	0.642936	NA	AC008440.5	0	1.50766	0	0.602423	0	0	0	0	4.52299	0	0	0	0	0	1.80727	0
AC008449.1	0.0747931	-0.00181782	0.256043	0.00709968	0.994335	NA	0.0580826	0.256043	-0.226847	0.820543	NA	0.01617	0.256043	-0.0631534	0.949644	NA	0.0760704	0.256043	-0.2971	0.76639	NA	AC008449.1	0	0	0	0.299173	0	0	0	0	0	0	0	0	0	0	0.897518	0
AC008463.1	0	NA	NA	NA	NA	NA	NA	NA	NA	NA	NA	NA	NA	NA	NA	NA	NA	NA	NA	NA	NA	AC008463.1	0	0	0	0	0	0	0	0	0	0	0	0	0	0	0	0
AC008464.1	0.18417	-0.057902	0.256043	0.226141	0.821091	NA	-0.0534528	0.256043	0.208765	0.834632	NA	0.0157481	0.256043	-0.0615056	0.950957	NA	0.0201973	0.256043	-0.0788823	0.937126	NA	AC008464.1	0.303011	0.433667	0	0	0	0	0.909033	1.301	0	0	0	0	0	0	0	0
AC008521.1	0.0776487	0.0540554	0.256043	-0.211118	0.832795	NA	0.00220944	0.256043	-0.00862919	0.993115	NA	0.01617	0.256043	-0.0631534	0.949644	NA	-0.0356759	0.256043	0.139336	0.889185	NA	AC008521.1	0	0	0.310595	0	0	0	0	0	0	0	0	0.931785	0	0	0	0
AC008522.1	459.058	-0.146613	0.117514	1.24761	0.212172	0.40795	0.326181	0.107086	-3.04597	0.0023193	0.015042	1.10837	0.112509	-9.8514	6.75928e-23	6.25239e-22	1.58117	0.112344	-14.0744	5.45777e-45	1.15404e-43	AC008522.1	269.659	586.362	243.081	737.128	296.989	275.676	236.312	558.903	552.048	648.136	262.409	217.199	249.636	763.888	702.292	745.206
AC008536.1	1.30895	-0.0890245	0.418787	0.212577	0.831657	NA	0.0925382	0.419873	-0.220396	0.825563	NA	0.270743	0.419234	-0.645803	0.518407	0.662322	0.452305	0.419425	-1.07839	0.280859	0.426886	AC008536.1	0.617441	1.88313	0.279155	2.45606	0	1.85232	0	0	0	5.6494	0	0	0.837465	6.50821	0.859972	0
AC008547.1	2.49107	-0.2225	0.544388	0.408716	0.682748	NA	0.138517	0.538065	-0.257435	0.796843	NA	-0.56013	0.541221	1.03494	0.300698	0.44778	-0.199113	0.541544	0.367676	0.713115	0.81869	AC008547.1	3.70763	1.48547	2.72651	2.04467	3.76345	4.56958	2.78987	0	0	4.45641	3.70831	2.81946	1.65176	3.85193	0	2.28209
AC008562.1	0	NA	NA	NA	NA	NA	NA	NA	NA	NA	NA	NA	NA	NA	NA	NA	NA	NA	NA	NA	NA	AC008562.1	0	0	0	0	0	0	0	0	0	0	0	0	0	0	0	0
AC008581.1	0.60907	0.14797	0.346642	-0.426867	0.669476	NA	-0.00210802	0.338646	0.00622486	0.995033	NA	-0.0733315	0.34171	0.214602	0.830078	NA	-0.22341	0.343536	0.650324	0.515483	NA	AC008581.1	0.616951	0.304179	1.23064	0.284509	0	0	1.85085	0	0.912536	0	3.69193	0	0	0	0.853527	0
AC008592.4	1.95728	-0.103512	0.478364	0.216388	0.828685	NA	-0.0349241	0.485114	0.0719916	0.942609	NA	0.634789	0.482601	-1.31535	0.188392	0.309909	0.703377	0.480869	-1.46272	0.143544	0.250454	AC008592.4	0.602244	3.51451	0.276343	3.43603	0	1.80673	0	0	2.71435	7.82918	0	0	0.829029	7.7963	0	2.51179
AC008592.5	0.475782	0.121754	0.366694	-0.332031	0.739866	NA	-0.109434	0.364234	0.300449	0.763835	NA	0.144772	0.364669	-0.396996	0.69137	NA	-0.0864153	0.366256	0.235942	0.813478	NA	AC008592.5	0.304302	0.655971	0.639682	0.303174	0	0.912907	0	0	0.914007	1.05391	0	1.91905	0	0	0.909523	0
AC008592.7	0.102545	-0.00181782	0.256043	0.00709968	0.994335	NA	0.0580826	0.256043	-0.226847	0.820543	NA	0.01617	0.256043	-0.0631534	0.949644	NA	0.0760704	0.256043	-0.2971	0.76639	NA	AC008592.7	0	0	0	0.41018	0	0	0	0	0	0	0	0	0	0	0	1.23054
AC008592.8	9.8725	-0.31187	0.430328	0.724726	0.46862	NA	-0.366485	0.441272	0.830519	0.406245	NA	0.100587	0.427841	-0.235103	0.814129	0.888043	0.045972	0.443574	-0.10364	0.917455	0.9535	AC008592.8	10.8438	11.736	8.29788	8.61233	10.8832	10.8448	10.8034	7.78666	11.7642	15.6571	7.26868	9.34377	8.2812	5.19873	8.11606	12.5222
AC008598.1	0	NA	NA	NA	NA	NA	NA	NA	NA	NA	NA	NA	NA	NA	NA	NA	NA	NA	NA	NA	NA	AC008598.1	0	0	0	0	0	0	0	0	0	0	0	0	0	0	0	0
AC008622.1	0	NA	NA	NA	NA	NA	NA	NA	NA	NA	NA	NA	NA	NA	NA	NA	NA	NA	NA	NA	NA	AC008622.1	0	0	0	0	0	0	0	0	0	0	0	0	0	0	0	0
AC008623.1	0.168644	-0.0577423	0.256043	0.225518	0.821576	NA	-0.0536124	0.256043	0.209388	0.834145	NA	0.0160674	0.256043	-0.0627526	0.949964	NA	0.0201973	0.256043	-0.0788823	0.937126	NA	AC008623.1	0.301284	0.37329	0	0	0	0	0.903853	0	0	1.11987	0	0	0	0	0	0
AC008625.1	0	NA	NA	NA	NA	NA	NA	NA	NA	NA	NA	NA	NA	NA	NA	NA	NA	NA	NA	NA	NA	AC008625.1	0	0	0	0	0	0	0	0	0	0	0	0	0	0	0	0
AC008641.1	0	NA	NA	NA	NA	NA	NA	NA	NA	NA	NA	NA	NA	NA	NA	NA	NA	NA	NA	NA	NA	AC008641.1	0	0	0	0	0	0	0	0	0	0	0	0	0	0	0	0
AC008671.1	0	NA	NA	NA	NA	NA	NA	NA	NA	NA	NA	NA	NA	NA	NA	NA	NA	NA	NA	NA	NA	AC008671.1	0	0	0	0	0	0	0	0	0	0	0	0	0	0	0	0
AC008674.1	0	NA	NA	NA	NA	NA	NA	NA	NA	NA	NA	NA	NA	NA	NA	NA	NA	NA	NA	NA	NA	AC008674.1	0	0	0	0	0	0	0	0	0	0	0	0	0	0	0	0
AC008686.1	11.4111	0.230058	0.443258	-0.519016	0.60375	NA	-0.374768	0.474272	0.790197	0.429413	NA	-0.352676	0.456642	0.772326	0.439921	0.59114	-0.957503	0.462421	2.07063	0.0383935	0.0805921	AC008686.1	13.2195	9.63947	16.1119	6.67346	13.5473	10.8334	15.2778	14.2325	13.567	1.11892	16.3555	18.6967	13.2833	6.49796	7.23597	6.28646
AC008691.1	0	NA	NA	NA	NA	NA	NA	NA	NA	NA	NA	NA	NA	NA	NA	NA	NA	NA	NA	NA	NA	AC008691.1	0	0	0	0	0	0	0	0	0	0	0	0	0	0	0	0
AC008694.3	0	NA	NA	NA	NA	NA	NA	NA	NA	NA	NA	NA	NA	NA	NA	NA	NA	NA	NA	NA	NA	AC008694.3	0	0	0	0	0	0	0	0	0	0	0	0	0	0	0	0
AC008697.1	77.8918	-0.31452	0.216479	1.45289	0.146254	0.317625	-0.175225	0.212355	0.825148	0.409287	0.628955	0.323946	0.211674	-1.5304	0.125918	0.222719	0.463241	0.217142	-2.13335	0.0328956	0.070245	AC008697.1	74.409	94.7187	59.409	83.0304	70.7931	81.1455	71.2883	123.996	84.3991	75.7605	64.0621	60.4561	53.709	77.911	78.0745	93.1058
AC008703.1	0.520605	-0.00629597	0.379876	0.0165737	0.986777	NA	0.122276	0.36965	-0.330787	0.740805	NA	-0.306922	0.37422	0.820165	0.412122	NA	-0.17835	0.375243	0.475293	0.634578	NA	AC008703.1	0.902309	0	0.880735	0.299378	0	0.903665	1.80326	0	0	0	1.81569	0	0.826515	0	0.898134	0
AC008703.2	0	NA	NA	NA	NA	NA	NA	NA	NA	NA	NA	NA	NA	NA	NA	NA	NA	NA	NA	NA	NA	AC008703.2	0	0	0	0	0	0	0	0	0	0	0	0	0	0	0	0
AC008737.1	0	NA	NA	NA	NA	NA	NA	NA	NA	NA	NA	NA	NA	NA	NA	NA	NA	NA	NA	NA	NA	AC008737.1	0	0	0	0	0	0	0	0	0	0	0	0	0	0	0	0
AC008740.1	3.57076	0.798372	0.547109	-1.45926	0.144495	NA	0.731038	0.541914	-1.34899	0.177339	NA	-0.823846	0.542815	1.51773	0.129083	0.227384	-0.891179	0.546773	1.62989	0.103125	0.19002	AC008740.1	3.11375	0.304465	8.03836	2.82645	4.74653	4.59473	0	0	0.913396	0	5.58838	8.58602	9.94067	6.46146	0.855291	1.1626
AC008746.12	15.5631	0.242003	0.362136	-0.668265	0.503964	0.700349	0.167968	0.412199	-0.407493	0.683646	NA	-0.793336	0.392521	2.02113	0.0432666	0.0880859	-0.86737	0.384844	2.25382	0.0242075	0.0533589	AC008746.12	18.7058	9.64712	22.6304	11.2693	17.2993	21.6945	17.1235	9.12356	10.8603	8.95747	21.8002	27.066	19.0248	6.50751	9.89658	17.4037
AC008746.3	2.67835	-0.677857	0.546935	1.23938	0.215207	NA	0.259653	0.547236	-0.47448	0.635158	NA	-0.18858	0.547108	0.344684	0.730332	0.828849	0.74893	0.546984	-1.3692	0.170937	0.288549	AC008746.3	3.3156	2.65832	1.13145	3.60802	4.53397	2.71176	2.70106	2.59542	0.905241	4.4743	0.908809	0	2.48553	1.29986	4.51111	5.01309
AC008752.1	0.297002	0.16004	0.304419	-0.525721	0.599082	NA	0.00293252	0.304419	-0.00963316	0.992314	NA	0.104831	0.304419	-0.344363	0.730573	NA	-0.0522763	0.304419	0.171725	0.863654	NA	AC008752.1	0	0.302082	0.588401	0.297526	0	0	0	0	0.906247	0	0	0.958477	0.806725	0	0.892578	0
AC008753.4	0.277945	-0.00192828	0.263213	0.00732594	0.994155	NA	-0.175461	0.263213	0.666612	0.50502	NA	0.194957	0.263213	-0.740683	0.458886	NA	0.0214245	0.263213	-0.0813961	0.935127	NA	AC008753.4	0	1.11178	0	0	0	0	0	1.30096	0.909407	1.12498	0	0	0	0	0	0
AC008753.6	9.97017	-0.764839	0.414611	1.84471	0.0650791	NA	-0.4609	0.444741	1.03633	0.300046	NA	-0.48441	0.415074	1.16705	0.243191	0.379826	-0.180472	0.44435	0.406148	0.684634	0.797121	AC008753.6	15.0447	10.1973	7.95603	6.68272	18.0892	14.4523	12.5925	10.3604	9.0469	11.1845	7.2691	7.47784	9.12116	7.79692	7.22618	5.02507
AC008756.1	0	NA	NA	NA	NA	NA	NA	NA	NA	NA	NA	NA	NA	NA	NA	NA	NA	NA	NA	NA	NA	AC008756.1	0	0	0	0	0	0	0	0	0	0	0	0	0	0	0	0
AC008759.1	0.838897	0.0677646	0.403203	-0.168066	0.866532	NA	0.0960086	0.392296	-0.244735	0.806662	NA	-0.142185	0.396365	0.358722	0.719803	NA	-0.113941	0.399071	0.285515	0.77525	NA	AC008759.1	0.938211	0.454212	1.19004	0.773123	2.81463	0	0	1.36264	0	0	2.75757	0	0.812557	0	0	2.31937
AC008780.1	0.543645	0.183678	0.382246	-0.480523	0.630855	NA	-0.12505	0.372316	0.33587	0.736969	NA	-0.0785924	0.376137	0.208946	0.83449	NA	-0.387321	0.378367	1.02366	0.305995	NA	AC008780.1	0.604294	0.434126	1.13616	0	0.909783	0.903101	0	1.30238	0	0	0.914156	0	2.49433	0	0	0
AC008781.1	0.185554	0.0548259	0.256043	-0.214127	0.830448	NA	0.0573121	0.256043	-0.223838	0.822884	NA	0.01617	0.256043	-0.0631534	0.949644	NA	0.0186563	0.256043	-0.0728637	0.941915	NA	AC008781.1	0	0	0.31928	0.422935	0	0	0	0	0	0	0	0.957841	0	1.26881	0	0
AC008781.7	2.02154	-0.101492	0.54253	0.187072	0.851604	NA	-0.0527547	0.537009	0.098238	0.921743	NA	-0.146662	0.540449	0.271372	0.786105	0.869321	-0.0979248	0.539256	0.181592	0.855903	0.914631	AC008781.7	2.41025	1.98495	2.05616	1.63479	2.72421	0.903848	3.60269	2.59884	0	3.35601	1.8171	1.86821	2.48317	1.30017	3.60419	0
AC008798.1	0.444669	0.276881	0.328327	-0.84331	0.399055	NA	-0.188586	0.327436	0.575946	0.564652	NA	0.220021	0.327436	-0.67195	0.501615	NA	-0.245446	0.328327	0.747567	0.454721	NA	AC008798.1	0	0.896882	0.881795	0	0	0	0	2.69065	0	0	0.907513	0.935639	0.802233	0	0	0
AC008834.1	0	NA	NA	NA	NA	NA	NA	NA	NA	NA	NA	NA	NA	NA	NA	NA	NA	NA	NA	NA	NA	AC008834.1	0	0	0	0	0	0	0	0	0	0	0	0	0	0	0	0
AC008836.1	4.80342	0.795096	0.536136	-1.48301	0.138071	NA	-0.0083754	0.514019	0.0162939	0.987	NA	1.63755	0.531372	-3.08173	0.00205801	0.00542558	0.834074	0.520579	-1.60221	0.10911	0.199299	AC008836.1	0.901838	7.5964	3.22457	7.49086	1.83141	0	0.8741	6.86336	8.99918	6.92668	5.37304	1.91295	2.38771	6.32412	9.90856	6.23989
AC008865.1	0	NA	NA	NA	NA	NA	NA	NA	NA	NA	NA	NA	NA	NA	NA	NA	NA	NA	NA	NA	NA	AC008865.1	0	0	0	0	0	0	0	0	0	0	0	0	0	0	0	0
AC008869.1	2.93168	-0.0262964	0.532781	0.049357	0.960635	NA	0.728611	0.52778	-1.38052	0.167426	NA	-0.486358	0.527745	0.921579	0.356748	0.508342	0.268549	0.532814	-0.50402	0.614247	0.745534	AC008869.1	3.15773	0.91488	3.00781	4.64629	7.60148	0	1.8717	0	2.74464	0	6.52769	0	2.49574	3.88235	4.27322	5.7833
AC008869.2	0	NA	NA	NA	NA	NA	NA	NA	NA	NA	NA	NA	NA	NA	NA	NA	NA	NA	NA	NA	NA	AC008869.2	0	0	0	0	0	0	0	0	0	0	0	0	0	0	0	0
AC008906.1	0.330943	0.259614	0.314459	-0.825588	0.409038	NA	-0.0833154	0.314459	0.264948	0.791049	NA	0.112034	0.314459	-0.356277	0.721633	NA	-0.230895	0.314459	0.73426	0.462791	NA	AC008906.1	0	0.431605	0.892166	0	0	0	0	1.29482	0	0	0.911714	0.930659	0.834125	0	0	0
AC008914.1	2.1549	0.558666	0.543206	-1.02846	0.303733	NA	0.142614	0.536983	-0.265583	0.79056	NA	0.0368334	0.538607	-0.0683864	0.945478	0.969934	-0.379219	0.541763	0.699972	0.483945	0.634213	AC008914.1	1.46422	1.63153	3.45181	2.07203	0.895709	0	3.49695	2.64439	0	2.25018	5.14994	2.8312	2.3743	2.59045	0.941967	2.68368
AC008937.2	0.108498	-0.00142322	0.256043	0.00555851	0.995565	NA	0.0583926	0.256043	-0.228058	0.819601	NA	0.0161018	0.256043	-0.0628872	0.949856	NA	0.0759176	0.256043	-0.296503	0.766846	NA	AC008937.2	0	0	0	0.433992	0	0	0	0	0	0	0	0	0	1.30198	0	0
AC008937.3	0.485486	0.0830826	0.336603	-0.246827	0.805042	NA	-0.096504	0.3324	0.290325	0.771568	NA	-0.0659687	0.334044	0.197485	0.843448	NA	-0.245555	0.334947	0.733117	0.463487	NA	AC008937.3	0.60787	0.435098	0.898976	0	1.82361	0	0	1.30529	0	0	0	1.86878	0.828144	0	0	0
AC008938.1	1.00953	0.7966	0.43841	-1.81702	0.0692144	NA	-0.487985	0.425773	1.14612	0.251747	NA	0.512915	0.431046	-1.18993	0.234074	0.368237	-0.77167	0.433064	1.78188	0.0747682	NA	AC008938.1	0	1.48172	2.55642	0	0	0	0	1.33517	0.899834	2.21015	2.75478	0	4.91448	0	0	0
AC008940.1	0	NA	NA	NA	NA	NA	NA	NA	NA	NA	NA	NA	NA	NA	NA	NA	NA	NA	NA	NA	NA	AC008940.1	0	0	0	0	0	0	0	0	0	0	0	0	0	0	0	0
AC008949.1	0	NA	NA	NA	NA	NA	NA	NA	NA	NA	NA	NA	NA	NA	NA	NA	NA	NA	NA	NA	NA	AC008949.1	0	0	0	0	0	0	0	0	0	0	0	0	0	0	0	0
AC008967.1	0	NA	NA	NA	NA	NA	NA	NA	NA	NA	NA	NA	NA	NA	NA	NA	NA	NA	NA	NA	NA	AC008967.1	0	0	0	0	0	0	0	0	0	0	0	0	0	0	0	0
AC008982.2	17.2727	0.135934	0.40175	-0.338355	0.735095	0.862003	-0.0496866	0.412179	0.120546	0.90405	NA	0.0883513	0.407246	-0.216948	0.828249	0.897942	-0.0972695	0.406823	0.239095	0.811032	0.885863	AC008982.2	16.2497	17.7836	18.1072	16.9501	9.05781	23.4931	16.1981	25.9314	11.7633	15.6561	15.4463	14.0179	24.8576	16.8925	12.6336	21.3242
AC008984.2	1.4682	0.102674	0.539843	-0.190193	0.849158	NA	0.454137	0.530032	-0.85681	0.39155	NA	-0.329873	0.531945	0.620126	0.535175	0.677727	0.0215901	0.538105	-0.0401225	0.967996	0.982386	AC008984.2	1.508	0.73757	1.77011	1.85712	0.913126	1.80759	1.80329	1.30757	0.905143	0	2.72447	0.932512	1.65334	1.30318	1.79669	2.47148
AC008985.1	13.2327	0.467846	0.386609	-1.21013	0.22623	0.425425	0.516869	0.410673	-1.25859	0.208179	NA	-0.242485	0.409701	0.591859	0.553945	0.692837	-0.193462	0.387702	0.498997	0.617782	0.748251	AC008985.1	11.7856	9.25911	17.2128	14.6733	12.7881	9.94253	12.6263	5.23311	13.575	8.96923	19.9767	16.7817	14.8801	13.0333	16.1685	14.818
AC008991.1	0	NA	NA	NA	NA	NA	NA	NA	NA	NA	NA	NA	NA	NA	NA	NA	NA	NA	NA	NA	NA	AC008991.1	0	0	0	0	0	0	0	0	0	0	0	0	0	0	0	0
AC008992.1	0	NA	NA	NA	NA	NA	NA	NA	NA	NA	NA	NA	NA	NA	NA	NA	NA	NA	NA	NA	NA	AC008992.1	0	0	0	0	0	0	0	0	0	0	0	0	0	0	0	0
AC008993.2	77.1921	-0.49133	0.244355	2.01072	0.0443553	0.133156	-0.0703573	0.257236	0.273512	0.784459	0.888952	-0.538134	0.248246	2.16774	0.0301781	0.0638514	-0.117162	0.253519	0.462142	0.643979	0.767246	AC008993.2	102.219	69.3222	71.3394	65.8873	86.426	116.607	103.625	95.0548	71.4964	41.4153	65.4058	70.0178	78.5946	76.7617	54.9037	65.9965
AC008993.3	0	NA	NA	NA	NA	NA	NA	NA	NA	NA	NA	NA	NA	NA	NA	NA	NA	NA	NA	NA	NA	AC008993.3	0	0	0	0	0	0	0	0	0	0	0	0	0	0	0	0
AC009005.2	22.1505	0.346517	0.329897	-1.05038	0.293545	0.502242	0.344779	0.349147	-0.98749	0.323402	NA	-0.00101087	0.346953	0.00291356	0.997675	0.998442	-0.00274833	0.332273	0.00827129	0.993401	0.99663	AC009005.2	19.2341	19.2006	25.2443	24.9231	14.6098	25.7252	17.3673	20.8819	20.0512	16.6686	29.2235	26.1442	20.3652	22.5346	30.8485	21.3864
AC009009.1	0.423247	-0.292755	0.328126	0.892203	0.372284	NA	0.000585957	0.327799	-0.00178755	0.998574	NA	-0.165852	0.328126	0.505451	0.613242	NA	0.127489	0.327799	-0.388926	0.697331	NA	AC009009.1	0.931214	0.376021	0	0.385752	0	0.92098	1.87266	0	0	1.12806	0	0	0	0	0	1.15726
AC009014.3	168.173	-0.216047	0.163498	1.3214	0.186367	0.374878	-0.982693	0.162555	6.04528	1.49146e-09	6.67927e-08	0.842003	0.157936	-5.3313	9.75122e-08	4.00872e-07	0.0753569	0.167951	-0.448685	0.653659	0.77491	AC009014.3	147.117	266.806	126.171	132.597	152.446	146.429	142.477	228.775	244.351	327.29	129.858	122.16	126.496	112.055	141.069	144.668
AC009022.1	5.97594	0.152588	0.329161	-0.463566	0.642959	NA	-0.115349	0.328023	0.351649	0.725101	NA	-0.0698816	0.328629	0.212646	0.831603	0.900417	-0.337819	0.328554	1.0282	0.303857	0.453562	AC009022.1	6.62082	3.91936	13.3636	0	9.93237	9.93008	0	0	11.7581	0	0	31.7866	8.30424	0	0	0
AC009035.1	0	NA	NA	NA	NA	NA	NA	NA	NA	NA	NA	NA	NA	NA	NA	NA	NA	NA	NA	NA	NA	AC009035.1	0	0	0	0	0	0	0	0	0	0	0	0	0	0	0	0
AC009052.12	0	NA	NA	NA	NA	NA	NA	NA	NA	NA	NA	NA	NA	NA	NA	NA	NA	NA	NA	NA	NA	AC009052.12	0	0	0	0	0	0	0	0	0	0	0	0	0	0	0	0
AC009060.1	13.7803	0.134103	0.419275	-0.319845	0.749086	0.870607	-0.153967	0.436926	0.352386	0.724549	NA	-0.11226	0.428554	0.261951	0.793359	0.874277	-0.400329	0.428082	0.93517	0.349701	0.502072	AC009060.1	14.5278	12.7457	16.1776	11.6699	15.0856	13.6905	14.8072	6.7783	23.5869	7.8719	13.876	13.2652	21.3917	14.1186	9.34425	11.5469
AC009060.2	142.532	0.172638	0.164956	-1.04657	0.295299	0.504013	0.0810684	0.169831	-0.477348	0.633115	0.799244	0.100068	0.168315	-0.594526	0.55216	0.691502	0.0084982	0.166506	-0.0510384	0.959295	0.97758	AC009060.2	131.305	140.136	148.288	150.4	135.462	118.264	140.188	116.448	157.373	146.588	147.204	137.422	160.239	166.353	123.918	160.928
AC009060.3	40.9548	0.420499	0.316312	-1.32938	0.183722	0.370994	-0.418618	0.328817	1.2731	0.202981	0.40677	0.243627	0.321491	-0.757804	0.448568	0.59944	-0.595491	0.323814	1.83899	0.0659168	0.129443	AC009060.3	36.6694	44.2561	50.4702	32.4236	42.4447	36.1112	31.4524	45.2855	41.6043	45.8786	64.5152	34.5893	52.3061	53.2848	22.6128	21.3733
AC009065.1	0.287447	0.0576056	0.264621	-0.217691	0.82767	NA	0.000595896	0.264621	-0.00225188	0.998203	NA	0.0783832	0.264621	-0.296209	0.767071	NA	0.0213734	0.264621	-0.0807699	0.935625	NA	AC009065.1	0	0.453046	0.271881	0.424859	0	0	0	1.35914	0	0	0	0	0.815643	1.27458	0	0
AC009065.2	0	NA	NA	NA	NA	NA	NA	NA	NA	NA	NA	NA	NA	NA	NA	NA	NA	NA	NA	NA	NA	AC009065.2	0	0	0	0	0	0	0	0	0	0	0	0	0	0	0	0
AC009065.3	0	NA	NA	NA	NA	NA	NA	NA	NA	NA	NA	NA	NA	NA	NA	NA	NA	NA	NA	NA	NA	AC009065.3	0	0	0	0	0	0	0	0	0	0	0	0	0	0	0	0
AC009065.4	51.643	-0.300178	0.543873	0.551927	0.580998	0.756834	0.627703	0.54432	-1.15319	0.248834	0.462749	-0.842579	0.544173	1.54837	0.121534	0.216326	0.0853019	0.544024	-0.156798	0.875404	0.92675	AC009065.4	73.4695	24.7397	51.3484	57.0145	38.0815	124.713	57.614	27.249	0	46.9701	55.424	58.8667	39.7545	46.7849	54.1135	70.1452
AC009080.1	0	NA	NA	NA	NA	NA	NA	NA	NA	NA	NA	NA	NA	NA	NA	NA	NA	NA	NA	NA	NA	AC009080.1	0	0	0	0	0	0	0	0	0	0	0	0	0	0	0	0
AC009081.1	0	NA	NA	NA	NA	NA	NA	NA	NA	NA	NA	NA	NA	NA	NA	NA	NA	NA	NA	NA	NA	AC009081.1	0	0	0	0	0	0	0	0	0	0	0	0	0	0	0	0
AC009084.1	0	NA	NA	NA	NA	NA	NA	NA	NA	NA	NA	NA	NA	NA	NA	NA	NA	NA	NA	NA	NA	AC009084.1	0	0	0	0	0	0	0	0	0	0	0	0	0	0	0	0
AC009095.4	16.1085	-0.00133815	0.383243	0.00349164	0.997214	0.998504	-0.3215	0.388158	0.82827	0.407517	NA	0.364334	0.382155	-0.953366	0.340405	0.490906	0.0441723	0.389214	-0.113491	0.909641	0.948773	AC009095.4	14.7778	19.5661	14.763	15.3269	9.12222	18.982	16.2292	16.981	27.1503	14.567	16.347	13.0583	14.8837	13.0257	14.3813	18.5738
AC009108.1	0.15245	0.0541322	0.256043	-0.211418	0.832561	NA	0.0580058	0.256043	-0.226547	0.820776	NA	0.01617	0.256043	-0.0631534	0.949644	NA	0.0200436	0.256043	-0.0782822	0.937604	NA	AC009108.1	0	0	0.31145	0.298351	0	0	0	0	0	0	0	0.93435	0	0	0.895053	0
AC009108.2	0	NA	NA	NA	NA	NA	NA	NA	NA	NA	NA	NA	NA	NA	NA	NA	NA	NA	NA	NA	NA	AC009108.2	0	0	0	0	0	0	0	0	0	0	0	0	0	0	0	0
AC009110.1	0	NA	NA	NA	NA	NA	NA	NA	NA	NA	NA	NA	NA	NA	NA	NA	NA	NA	NA	NA	NA	AC009110.1	0	0	0	0	0	0	0	0	0	0	0	0	0	0	0	0
AC009120.10	7.61176	0.138389	0.45793	-0.302206	0.762495	NA	-0.0711907	0.478603	0.148747	0.881753	NA	-0.0941766	0.468617	0.200967	0.840724	0.906992	-0.303756	0.46867	0.648124	0.516904	0.663464	AC009120.10	7.82634	7.12314	8.8184	6.67916	10.8635	4.51785	8.09762	5.18428	7.23848	8.94666	7.26926	8.41187	10.7741	7.79635	7.22155	5.01958
AC009120.11	11.4412	-0.027579	0.424445	0.0649767	0.948193	0.974044	-0.13359	0.428123	0.312037	0.755012	NA	0.280576	0.424458	-0.66102	0.508599	0.653867	0.174564	0.42811	-0.407755	0.683453	0.796014	AC009120.11	10.5667	13.1394	10.3053	11.7535	10.0376	9.03895	12.6236	6.53357	17.1951	15.6896	9.08137	10.259	11.5756	10.422	16.1765	8.6621
AC009120.4	2.50941	-0.390056	0.54709	0.712965	0.475868	NA	0.541448	0.543327	-0.996542	0.318987	NA	-0.461371	0.544237	0.847738	0.396584	0.548823	0.470134	0.546526	-0.860223	0.389666	0.543846	AC009120.4	3.21446	1.42567	1.81246	3.58508	2.35494	2.08738	5.20105	0	2.7886	1.48841	1.98762	1.63692	1.81284	5.18755	5.56768	0
AC009120.5	5.39129	-0.527762	0.484944	1.08829	0.276465	NA	-1.13613	0.531958	2.13576	0.0326994	NA	-0.827497	0.496685	1.66604	0.0957053	0.176405	-1.43587	0.524802	2.73601	0.00621883	0.0155333	AC009120.5	9.93001	4.6674	6.24939	0.718369	8.1532	10.8401	10.7967	3.88967	4.52312	5.58942	8.17418	5.605	4.96899	0	0.901881	1.25323
AC009120.6	36.1997	-0.446274	0.323057	1.38141	0.167153	0.347914	0.576814	0.360433	-1.60034	0.109524	0.271774	-0.96666	0.342909	2.819	0.00481738	0.0119843	0.0564287	0.342215	-0.164892	0.869029	0.922886	AC009120.6	49.3086	23.6094	35.1871	36.6937	44.2739	54.3169	49.3349	31.103	21.6987	18.0264	35.9479	18.5086	51.1048	27.8432	34.8644	47.3736
AC009120.9	0.0751829	-0.057691	0.256043	0.225318	0.821732	NA	0.00220944	0.256043	-0.00862919	0.993115	NA	-0.0397032	0.256043	0.155064	0.87677	NA	0.0201973	0.256043	-0.0788823	0.937126	NA	AC009120.9	0.300731	0	0	0	0	0	0.902194	0	0	0	0	0	0	0	0	0
AC009121.1	0	NA	NA	NA	NA	NA	NA	NA	NA	NA	NA	NA	NA	NA	NA	NA	NA	NA	NA	NA	NA	AC009121.1	0	0	0	0	0	0	0	0	0	0	0	0	0	0	0	0
AC009121.2	0	NA	NA	NA	NA	NA	NA	NA	NA	NA	NA	NA	NA	NA	NA	NA	NA	NA	NA	NA	NA	AC009121.2	0	0	0	0	0	0	0	0	0	0	0	0	0	0	0	0
AC009127.1	1.29259	-0.0856772	0.472527	0.181317	0.856119	NA	0.0219536	0.464198	-0.0472935	0.962279	NA	-0.119491	0.468325	0.255145	0.798611	0.877798	-0.01186	0.468379	0.0253214	0.979799	0.988408	AC009127.1	1.55636	1.11734	1.25673	1.23992	1.88719	0.916571	1.86531	0	0	3.35202	0	3.7702	0	2.57541	0	1.14436
AC009133.12	694.356	-0.346137	0.0854399	4.05123	5.09489e-05	0.000528857	-0.244302	0.085707	2.85043	0.00436605	0.0246881	0.208609	0.0843555	-2.47298	0.0133993	0.0306755	0.310444	0.0867741	-3.57762	0.000346744	0.00105355	AC009133.12	708.617	820.512	555.865	692.428	670.86	720.05	734.94	855.449	779.55	826.537	526.751	541.593	599.25	732.565	641.915	702.806
AC009133.15	898.919	0.286138	0.112399	-2.54575	0.0109045	0.0445667	-0.353547	0.114093	3.09876	0.00194335	0.0130293	0.286823	0.11303	-2.53758	0.0111621	0.0258913	-0.352863	0.113468	3.10979	0.00187218	0.00510897	AC009133.15	817.428	998.85	999.297	780.102	792.661	811.554	848.068	925.315	1009.91	1061.33	1181.16	967.08	849.651	846.094	785.455	708.756
AC009133.17	71.6097	-0.392158	0.246932	1.58812	0.112258	0.264118	-0.387111	0.229096	1.68973	0.0910793	0.239097	1.0283	0.233189	-4.40974	1.03496e-05	3.58225e-05	1.03335	0.243122	-4.25033	2.13455e-05	7.47083e-05	AC009133.17	52.5334	111.218	39.3433	83.344	46.5545	55.137	55.9085	122.883	103.171	107.601	26.3349	50.3563	41.3386	85.9949	99.7376	64.2994
AC009133.21	72.0389	1.08203	0.323761	-3.34207	0.000831561	0.00551678	-0.455449	0.316527	1.43889	0.150181	0.334847	1.47949	0.323274	-4.57659	4.72623e-06	1.68561e-05	-0.0579864	0.317029	0.182906	0.854872	0.913968	AC009133.21	33.4256	104.278	77.2789	73.1734	19.051	50.6111	30.6147	83.0774	102.259	127.496	91.7606	81.2863	58.7899	50.6906	110	58.83
AC009133.22	0.212517	-0.00143854	0.256043	0.00561835	0.995517	NA	0.114748	0.256043	-0.448158	0.65404	NA	0.0161017	0.256043	-0.0628865	0.949857	NA	0.132288	0.256043	-0.516662	0.605392	NA	AC009133.22	0	0	0	0.850066	0	0	0	0	0	0	0	0	0	1.30019	0	1.25001
AC009133.23	15.1112	-0.27031	0.436321	0.619521	0.535573	0.723891	-0.31242	0.438814	0.711965	0.476486	NA	0.258367	0.433262	-0.59633	0.550955	0.69069	0.216257	0.441775	-0.489518	0.624475	0.753556	AC009133.23	15.0955	18.8226	11.9787	14.5479	10.9614	24.4044	9.92066	14.3912	16.29	25.7866	7.26424	19.5786	9.09338	20.8534	11.6772	11.1132
AC009133.24	0.925111	0.306837	0.343822	-0.892428	0.372163	NA	-0.384867	0.339178	1.13471	0.256498	NA	0.392723	0.342218	-1.14758	0.251141	NA	-0.298981	0.340768	0.877374	0.380284	NA	AC009133.24	0	2.16001	1.54043	0	0	0	0	6.48002	0	0	1.81729	2.80401	0	0	0	0
AC009134.1	0	NA	NA	NA	NA	NA	NA	NA	NA	NA	NA	NA	NA	NA	NA	NA	NA	NA	NA	NA	NA	AC009134.1	0	0	0	0	0	0	0	0	0	0	0	0	0	0	0	0
AC009158.1	6.74796	-0.355308	0.513216	0.692316	0.488739	NA	0.283515	0.51593	-0.549523	0.582646	NA	-0.364081	0.512167	0.710863	0.477169	0.62577	0.274742	0.516928	-0.53149	0.595079	0.730368	AC009158.1	7.9757	5.83971	5.53927	7.63714	7.17957	9.49923	7.24831	4.50665	2.30089	10.7116	3.16733	7.61977	5.83072	6.34919	3.29234	13.2699
AC009159.1	0	NA	NA	NA	NA	NA	NA	NA	NA	NA	NA	NA	NA	NA	NA	NA	NA	NA	NA	NA	NA	AC009159.1	0	0	0	0	0	0	0	0	0	0	0	0	0	0	0	0
AC009166.5	0	NA	NA	NA	NA	NA	NA	NA	NA	NA	NA	NA	NA	NA	NA	NA	NA	NA	NA	NA	NA	AC009166.5	0	0	0	0	0	0	0	0	0	0	0	0	0	0	0	0
AC009166.7	11.6003	-0.0123745	0.470644	0.0262928	0.979024	0.989812	0.346723	0.46085	-0.752356	0.451837	NA	0.488349	0.46792	-1.04366	0.296643	0.443211	0.847447	0.46371	-1.82754	0.0676189	0.132468	AC009166.7	8.15952	12.866	8.11698	17.2588	9.13782	3.61542	11.7253	19.6328	14.48	4.48531	10.8959	9.32197	4.13308	15.6425	18.8598	17.2742
AC009196.1	0	NA	NA	NA	NA	NA	NA	NA	NA	NA	NA	NA	NA	NA	NA	NA	NA	NA	NA	NA	NA	AC009196.1	0	0	0	0	0	0	0	0	0	0	0	0	0	0	0	0
AC009227.2	15.3545	0.48177	0.398127	-1.21009	0.226244	0.425425	-0.14221	0.411004	0.346007	0.729337	NA	0.265273	0.407029	-0.651731	0.514575	0.659011	-0.358707	0.402287	0.89167	0.37257	0.525926	AC009227.2	12.6686	15.7087	18.7925	14.248	8.22172	9.9425	19.8417	11.7758	16.29	19.0603	16.3444	17.7134	22.3198	20.8541	10.7785	11.1113
AC009227.3	0	NA	NA	NA	NA	NA	NA	NA	NA	NA	NA	NA	NA	NA	NA	NA	NA	NA	NA	NA	NA	AC009227.3	0	0	0	0	0	0	0	0	0	0	0	0	0	0	0	0
AC009228.1	0.157134	-0.00281909	0.256043	0.0110102	0.991215	NA	0.00307376	0.256043	-0.0120049	0.990422	NA	-0.0412147	0.256043	0.160968	0.872119	NA	-0.0353218	0.256043	0.137953	0.890278	NA	AC009228.1	0.31941	0	0.309125	0	0	0.958231	0	0	0	0	0	0.927376	0	0	0	0
AC009229.5	0	NA	NA	NA	NA	NA	NA	NA	NA	NA	NA	NA	NA	NA	NA	NA	NA	NA	NA	NA	NA	AC009229.5	0	0	0	0	0	0	0	0	0	0	0	0	0	0	0	0
AC009229.6	3.14752	-0.0776809	0.546851	0.142051	0.887039	NA	-0.567518	0.545819	1.03975	0.298454	NA	-0.197419	0.547128	0.360827	0.718229	0.820621	-0.687255	0.546075	1.25854	0.208198	0.336865	AC009229.6	4.20782	3.3167	3.80848	1.25708	9.02162	1.8055	1.79633	3.87957	2.71321	3.35732	3.63359	2.80523	4.9866	0	0	3.77125
AC009236.2	2.62012	-0.38527	0.544894	0.707056	0.479532	NA	0.657896	0.539065	-1.22044	0.222298	NA	-1.68153	0.541682	3.10427	0.0019075	0.00505643	-0.638361	0.546261	1.1686	0.242564	0.380547	AC009236.2	5.41187	0	3.61877	1.44982	4.52937	4.51283	7.19341	0	0	0	4.53688	4.66547	1.65398	1.29802	1.80108	1.25035
AC009260.1	0.411024	-0.192321	0.325724	0.590441	0.554895	NA	-0.0914672	0.325724	0.280812	0.778854	NA	0.0271698	0.325724	-0.0834135	0.933523	NA	0.128023	0.325724	-0.393042	0.694288	NA	AC009260.1	0.60859	0.605869	0	0.429638	0.918834	0.906935	0	0	1.81761	0	0	0	0	1.28891	0	0
AC009262.2	0.62256	-0.131769	0.416696	0.316224	0.751833	NA	-0.361109	0.412018	0.876441	0.38079	NA	0.260292	0.418149	-0.622487	0.533622	NA	0.0309526	0.410583	-0.0753869	0.939907	NA	AC009262.2	0.601001	1.27723	0.311379	0.300634	0	0.903325	0.899676	0	2.71382	1.11786	0	0.934138	0	0	0.901901	0
AC009264.1	7.41166	-0.21268	0.480284	0.442821	0.657895	NA	0.798467	0.50744	-1.57352	0.115598	NA	-1.04886	0.500093	2.09733	0.0359648	0.0748232	-0.0377095	0.489059	0.0771063	0.938539	0.966189	AC009264.1	9.98506	3.07524	8.53782	8.04852	13.3972	8.82355	7.73441	1.51918	4.80651	2.90003	5.67077	14.7794	5.1633	5.82403	9.28794	9.03359
AC009276.4	0.102545	-0.00181782	0.256043	0.00709968	0.994335	NA	0.0580826	0.256043	-0.226847	0.820543	NA	0.01617	0.256043	-0.0631534	0.949644	NA	0.0760704	0.256043	-0.2971	0.76639	NA	AC009276.4	0	0	0	0.41018	0	0	0	0	0	0	0	0	0	0	0	1.23054
AC009286.1	0	NA	NA	NA	NA	NA	NA	NA	NA	NA	NA	NA	NA	NA	NA	NA	NA	NA	NA	NA	NA	AC009286.1	0	0	0	0	0	0	0	0	0	0	0	0	0	0	0	0
AC009297.1	0	NA	NA	NA	NA	NA	NA	NA	NA	NA	NA	NA	NA	NA	NA	NA	NA	NA	NA	NA	NA	AC009297.1	0	0	0	0	0	0	0	0	0	0	0	0	0	0	0	0
AC009299.1	0.0762481	-0.057691	0.256043	0.225318	0.821732	NA	0.00220944	0.256043	-0.00862919	0.993115	NA	-0.0397032	0.256043	0.155064	0.87677	NA	0.0201973	0.256043	-0.0788823	0.937126	NA	AC009299.1	0.304992	0	0	0	0.914977	0	0	0	0	0	0	0	0	0	0	0
AC009299.2	0.718186	-0.109471	0.415438	0.263508	0.792159	NA	0.0259356	0.405127	-0.0640185	0.948956	NA	0.136902	0.414934	-0.329936	0.741448	NA	0.272308	0.40562	-0.671339	0.502005	NA	AC009299.2	0.45523	1.07954	0.22779	1.11019	0.685673	0.680018	0	2.39593	0	0.842677	0.683369	0	0	0	3.33057	0
AC009299.3	0.0756546	0.0540554	0.256043	-0.211118	0.832795	NA	0.00220944	0.256043	-0.00862919	0.993115	NA	0.01617	0.256043	-0.0631534	0.949644	NA	-0.0356759	0.256043	0.139336	0.889185	NA	AC009299.3	0	0	0.302618	0	0	0	0	0	0	0	0.907855	0	0	0	0	0
AC009303.1	0.678673	-0.338967	0.440417	0.769652	0.441507	NA	-0.0183455	0.434205	0.0422508	0.966299	NA	-0.132901	0.438944	0.302774	0.762062	NA	0.187721	0.435665	-0.430884	0.666553	NA	AC009303.1	1.12894	0.692047	0.265578	0.628127	0.790328	1.81408	0.782412	1.13132	0.944817	0	0	0	0.796733	0	0	1.88438
AC009303.2	2.59832	0.139294	0.544158	-0.255981	0.797965	NA	0.329895	0.547119	-0.602968	0.54653	NA	-0.48547	0.546478	0.888362	0.374346	0.526613	-0.29487	0.545766	0.540286	0.589	0.725325	AC009303.2	3.01584	1.48443	3.54858	2.34444	1.82517	3.61557	3.60679	1.30684	0.905007	2.24144	4.54064	2.79783	3.30726	1.3028	4.49328	1.23723
AC009305.1	0	NA	NA	NA	NA	NA	NA	NA	NA	NA	NA	NA	NA	NA	NA	NA	NA	NA	NA	NA	NA	AC009305.1	0	0	0	0	0	0	0	0	0	0	0	0	0	0	0	0
AC009305.2	0.0747931	-0.00181782	0.256043	0.00709968	0.994335	NA	0.0580826	0.256043	-0.226847	0.820543	NA	0.01617	0.256043	-0.0631534	0.949644	NA	0.0760704	0.256043	-0.2971	0.76639	NA	AC009305.2	0	0	0	0.299173	0	0	0	0	0	0	0	0	0	0	0.897518	0
AC009312.1	1.12749	0.0624894	0.471421	-0.132555	0.894545	NA	-0.255851	0.448154	0.570901	0.568067	NA	-0.334665	0.461896	0.724547	0.46873	0.618073	-0.653006	0.457496	1.42735	0.15348	NA	AC009312.1	1.80178	0.673117	2.03507	0	0	3.60788	1.79747	0	0.903134	1.11622	3.62666	0	2.47855	0	0	0
AC009313.1	0	NA	NA	NA	NA	NA	NA	NA	NA	NA	NA	NA	NA	NA	NA	NA	NA	NA	NA	NA	NA	AC009313.1	0	0	0	0	0	0	0	0	0	0	0	0	0	0	0	0
AC009336.1	0	NA	NA	NA	NA	NA	NA	NA	NA	NA	NA	NA	NA	NA	NA	NA	NA	NA	NA	NA	NA	AC009336.1	0	0	0	0	0	0	0	0	0	0	0	0	0	0	0	0
AC009336.19	23.1673	-0.394109	0.323033	1.22003	0.222454	0.421459	-0.298662	0.3665	0.814902	0.415128	NA	-0.828008	0.338687	2.44476	0.0144948	0.0329203	-0.732561	0.352826	2.07627	0.0378692	0.0796298	AC009336.19	34.4132	18.259	25.5886	14.4086	26.5068	30.7308	46.0019	19.639	17.1949	17.9432	24.515	30.7597	21.4909	19.5555	12.5716	11.0987
AC009365.4	0	NA	NA	NA	NA	NA	NA	NA	NA	NA	NA	NA	NA	NA	NA	NA	NA	NA	NA	NA	NA	AC009365.4	0	0	0	0	0	0	0	0	0	0	0	0	0	0	0	0
AC009403.2	78.4574	0.358334	0.254898	-1.40579	0.159785	0.337004	0.156646	0.263142	-0.595289	0.551651	0.742415	-0.00495253	0.260601	0.0190043	0.984838	0.991436	-0.206641	0.257512	0.802454	0.42229	0.575788	AC009403.2	70.6659	69.9287	91.8489	81.3862	61.8497	61.3443	88.8037	70.8371	73.1019	65.847	68.7055	111.501	95.3402	116.923	68.4751	58.7604
AC009404.2	31.6025	0.00735189	0.389242	-0.0188877	0.984931	0.992637	-0.279942	0.39404	0.71044	0.477431	0.683693	0.170545	0.39395	-0.432911	0.665079	0.782346	-0.116749	0.389335	0.299867	0.764279	0.855405	AC009404.2	30.8119	35.4074	30.9793	29.2114	22.6236	38.5782	31.2338	34.2207	35.9485	36.0531	26.9033	32.5393	33.4953	18.0329	12.7139	56.8874
AC009410.1	0	NA	NA	NA	NA	NA	NA	NA	NA	NA	NA	NA	NA	NA	NA	NA	NA	NA	NA	NA	NA	AC009410.1	0	0	0	0	0	0	0	0	0	0	0	0	0	0	0	0
AC009411.1	0.109239	-0.00181782	0.256043	0.00709968	0.994335	NA	-0.0536637	0.256043	0.209589	0.833989	NA	0.0720432	0.256043	-0.281371	0.778426	NA	0.0201973	0.256043	-0.0788823	0.937126	NA	AC009411.1	0	0.436954	0	0	0	0	0	1.31086	0	0	0	0	0	0	0	0
AC009411.2	0.3732	0.219525	0.356056	-0.616545	0.537535	NA	0.11952	0.354774	-0.336891	0.736199	NA	-0.0809862	0.354774	0.228275	0.819432	NA	-0.180991	0.356056	0.508321	0.611228	NA	AC009411.2	0.302157	0	0.890111	0.300532	0.906472	0	0	0	0	0	0.908301	0.934099	0.827933	0	0.901597	0
AC009473.1	0.593767	0.335207	0.428121	-0.782972	0.433643	NA	-0.140396	0.409639	0.34273	0.731801	NA	-0.110221	0.41628	0.264775	0.791183	NA	-0.585823	0.42132	1.39045	0.164393	NA	AC009473.1	0.603664	0.301861	1.46954	0	0.909503	0	0.901489	0	0.905582	0	1.81816	0.934447	1.65602	0	0	0
AC009478.1	22.8824	0.521452	0.362006	-1.44045	0.149739	0.322367	0.341219	0.386537	-0.882758	0.377367	NA	-0.369422	0.380795	0.970132	0.331981	0.481746	-0.549656	0.368286	1.49247	0.135576	0.238961	AC009478.1	21.671	16.066	32.6829	21.1096	14.5153	19.8829	30.6149	14.2792	12.6694	21.2494	35.4321	33.6359	28.9807	10.3982	21.639	31.2916
AC009478.2	0	NA	NA	NA	NA	NA	NA	NA	NA	NA	NA	NA	NA	NA	NA	NA	NA	NA	NA	NA	NA	AC009478.2	0	0	0	0	0	0	0	0	0	0	0	0	0	0	0	0
AC009480.1	0.300975	-0.00189673	0.266556	0.00711572	0.994323	NA	-0.119094	0.266556	0.446788	0.655028	NA	0.0781319	0.266556	-0.293117	0.769433	NA	-0.0390652	0.266556	0.146556	0.883483	NA	AC009480.1	0.301718	0.597725	0.304454	0	0	0	0.905155	0	1.79318	0	0.913363	0	0	0	0	0
AC009480.3	0.150556	-0.0574473	0.256043	0.224366	0.822473	NA	-0.053359	0.256043	0.208399	0.834918	NA	0.0161929	0.256043	-0.0632431	0.949573	NA	0.0202812	0.256043	-0.0792103	0.936865	NA	AC009480.3	0.300849	0.301375	0	0	0	0.902547	0	0	0.904126	0	0	0	0	0	0	0
AC009487.4	0	NA	NA	NA	NA	NA	NA	NA	NA	NA	NA	NA	NA	NA	NA	NA	NA	NA	NA	NA	NA	AC009487.4	0	0	0	0	0	0	0	0	0	0	0	0	0	0	0	0
AC009487.5	0	NA	NA	NA	NA	NA	NA	NA	NA	NA	NA	NA	NA	NA	NA	NA	NA	NA	NA	NA	NA	AC009487.5	0	0	0	0	0	0	0	0	0	0	0	0	0	0	0	0
AC009491.1	0	NA	NA	NA	NA	NA	NA	NA	NA	NA	NA	NA	NA	NA	NA	NA	NA	NA	NA	NA	NA	AC009491.1	0	0	0	0	0	0	0	0	0	0	0	0	0	0	0	0
AC009491.2	0	NA	NA	NA	NA	NA	NA	NA	NA	NA	NA	NA	NA	NA	NA	NA	NA	NA	NA	NA	NA	AC009491.2	0	0	0	0	0	0	0	0	0	0	0	0	0	0	0	0
AC009495.1	0.150975	-0.0015981	0.256043	0.00624154	0.99502	NA	0.00220944	0.256043	-0.00862919	0.993115	NA	-0.0395933	0.256043	0.154635	0.877109	NA	-0.0357858	0.256043	0.139765	0.888846	NA	AC009495.1	0.30009	0	0.303811	0	0	0.90027	0	0	0	0	0.911432	0	0	0	0	0
AC009495.2	12.5172	0.223835	0.408981	-0.5473	0.584173	0.758805	-0.306384	0.432507	0.70839	0.478703	NA	-0.00575972	0.419077	0.0137438	0.989034	0.993656	-0.535979	0.423141	1.26667	0.205275	0.333318	AC009495.2	12.6806	12.5968	15.1724	9.6191	16.3759	12.6551	9.01087	13.0216	13.5753	11.1935	17.2599	8.4021	19.8553	6.50529	9.9005	12.4515
AC009495.3	2.51092	0.383416	0.5454	-0.702999	0.482056	NA	-0.000448093	0.546969	0.000819228	0.999346	NA	-0.166761	0.547046	0.304839	0.760488	0.850986	-0.550625	0.546223	1.00806	0.313426	0.46403	AC009495.3	2.40766	1.97124	3.79417	1.8706	1.81211	2.71094	2.69994	3.8905	0.90493	1.11828	4.5426	1.869	4.9709	1.29948	1.80455	2.50777
AC009495.4	8.4735	-0.344403	0.437113	0.787903	0.430754	NA	0.488172	0.479576	-1.01792	0.308714	NA	-1.0996	0.462847	2.37572	0.0175145	0.0391099	-0.267022	0.456762	0.584598	0.558818	0.699082	AC009495.4	12.6187	4.45154	9.41444	7.40933	13.5426	11.7357	12.5778	3.88111	7.23547	2.23805	10.902	6.54464	10.7967	7.79871	8.14304	6.28624
AC009498.1	0	NA	NA	NA	NA	NA	NA	NA	NA	NA	NA	NA	NA	NA	NA	NA	NA	NA	NA	NA	NA	AC009498.1	0	0	0	0	0	0	0	0	0	0	0	0	0	0	0	0
AC009499.1	0.0776487	0.0540554	0.256043	-0.211118	0.832795	NA	0.00220944	0.256043	-0.00862919	0.993115	NA	0.01617	0.256043	-0.0631534	0.949644	NA	-0.0356759	0.256043	0.139336	0.889185	NA	AC009499.1	0	0	0.310595	0	0	0	0	0	0	0	0	0.931785	0	0	0	0
AC009501.4	15.5789	0.0052765	0.406453	-0.0129818	0.989642	0.994563	-0.711904	0.432813	1.64483	0.100005	NA	0.0279042	0.415811	-0.0671078	0.946496	0.970575	-0.689276	0.424299	1.62451	0.104267	0.191722	AC009501.4	17.2174	18.3667	17.2381	9.49317	20.1364	13.6105	17.9054	22.1479	8.69345	24.2589	11.9738	20.2489	19.4916	13.6541	10.1512	4.67422
AC009502.4	23.0199	-0.0574654	0.308155	0.186482	0.852067	0.92466	-0.176926	0.327795	0.539747	0.589372	NA	-0.233591	0.313688	0.744658	0.456478	0.606719	-0.353052	0.322619	1.09433	0.27381	0.418728	AC009502.4	26.1018	21.8546	25.0189	19.1043	22.7129	29.5574	26.0351	22.5724	24.6619	18.3294	25.1918	22.3941	27.4709	16.5725	18.2952	22.4453
AC009505.2	1.94625	0.583187	0.544668	-1.07072	0.284295	NA	-1.15944	0.533133	2.17476	0.0296483	NA	0.512721	0.543748	-0.942939	0.345712	0.496388	-1.2299	0.53437	2.30159	0.0213582	0.0476828	AC009505.2	1.40778	3.13142	3.24578	0	1.77353	1.45161	0.998204	5.43807	1.76648	2.18973	3.56128	2.64983	3.52623	0	0	0
AC009505.4	0	NA	NA	NA	NA	NA	NA	NA	NA	NA	NA	NA	NA	NA	NA	NA	NA	NA	NA	NA	NA	AC009505.4	0	0	0	0	0	0	0	0	0	0	0	0	0	0	0	0
AC009506.1	51.3847	0.0415637	0.217586	-0.191022	0.848508	0.92318	-0.0351867	0.25239	0.139414	0.889123	0.946642	-0.664385	0.235287	2.82372	0.00474692	0.011826	-0.741136	0.236258	3.13697	0.00170703	0.00468853	AC009506.1	63.1341	39.0911	65.0452	38.2684	64.7926	72.3115	52.2984	40.5115	35.2953	41.4665	66.2935	64.3504	64.4917	40.3865	32.3518	42.067
AC009508.1	0	NA	NA	NA	NA	NA	NA	NA	NA	NA	NA	NA	NA	NA	NA	NA	NA	NA	NA	NA	NA	AC009508.1	0	0	0	0	0	0	0	0	0	0	0	0	0	0	0	0
AC009518.4	0.450807	-0.14407	0.290902	0.495254	0.620421	NA	0.131366	0.290489	-0.452222	0.651109	NA	-0.0508457	0.290805	0.174845	0.861202	NA	0.22459	0.290586	-0.772888	0.439589	NA	AC009518.4	0.602608	0.30167	0	0.898949	0	1.80782	0	0	0.905011	0	0	0	0	0	2.69685	0
AC009518.8	0.462236	-0.00394024	0.364261	0.0108171	0.991369	NA	-0.117278	0.36433	0.3219	0.747529	NA	0.15725	0.36433	-0.431614	0.666022	NA	0.0439126	0.364261	-0.120553	0.904045	NA	AC009518.8	0.301938	0.808959	0.303429	0.434616	0	0.905813	0	1.30514	0	1.12174	0.910287	0	0	1.30385	0	0
AC009531.2	0	NA	NA	NA	NA	NA	NA	NA	NA	NA	NA	NA	NA	NA	NA	NA	NA	NA	NA	NA	NA	AC009531.2	0	0	0	0	0	0	0	0	0	0	0	0	0	0	0	0
AC009542.2	1.06609	-0.310553	0.476118	0.65226	0.514234	NA	0.433182	0.45603	-0.9499	0.342163	NA	-0.421938	0.468533	0.900551	0.367827	0.520184	0.321797	0.463496	-0.694283	0.487505	NA	AC009542.2	1.87293	0.280593	0.577082	1.53376	0.269953	0.840743	4.5081	0	0.841779	0	0.845062	0.886182	0	0	2.27342	2.32785
AC009677.1	0	NA	NA	NA	NA	NA	NA	NA	NA	NA	NA	NA	NA	NA	NA	NA	NA	NA	NA	NA	NA	AC009677.1	0	0	0	0	0	0	0	0	0	0	0	0	0	0	0	0
AC009695.1	0.572217	-0.221694	0.379487	0.584194	0.55909	NA	-0.106159	0.372657	0.284871	0.775743	NA	-0.0641537	0.377641	0.16988	0.865105	NA	0.0513809	0.37448	-0.137206	0.890868	NA	AC009695.1	0.90259	0.687097	0.27223	0.426952	0	2.70777	0	0	0.909868	1.15142	0	0	0.816689	1.28086	0	0
AC009729.1	0	NA	NA	NA	NA	NA	NA	NA	NA	NA	NA	NA	NA	NA	NA	NA	NA	NA	NA	NA	NA	AC009729.1	0	0	0	0	0	0	0	0	0	0	0	0	0	0	0	0
AC009758.1	0	NA	NA	NA	NA	NA	NA	NA	NA	NA	NA	NA	NA	NA	NA	NA	NA	NA	NA	NA	NA	AC009758.1	0	0	0	0	0	0	0	0	0	0	0	0	0	0	0	0
AC009784.1	0	NA	NA	NA	NA	NA	NA	NA	NA	NA	NA	NA	NA	NA	NA	NA	NA	NA	NA	NA	NA	AC009784.1	0	0	0	0	0	0	0	0	0	0	0	0	0	0	0	0
AC009784.3	1.47309	-0.00953937	0.528078	0.0180643	0.985588	NA	0.367171	0.515825	-0.711814	0.47658	NA	-0.398784	0.519667	0.767383	0.442854	0.593832	-0.0220732	0.524344	0.0420969	0.966421	0.981729	AC009784.3	1.8051	0.674878	1.7791	1.6333	0	2.71167	2.70362	0	0.904986	1.11965	1.81658	1.86649	1.65422	1.30146	3.59845	0
AC009800.1	0	NA	NA	NA	NA	NA	NA	NA	NA	NA	NA	NA	NA	NA	NA	NA	NA	NA	NA	NA	NA	AC009800.1	0	0	0	0	0	0	0	0	0	0	0	0	0	0	0	0
AC009831.1	0.0756546	0.0540554	0.256043	-0.211118	0.832795	NA	0.00220944	0.256043	-0.00862919	0.993115	NA	0.01617	0.256043	-0.0631534	0.949644	NA	-0.0356759	0.256043	0.139336	0.889185	NA	AC009831.1	0	0	0.302618	0	0	0	0	0	0	0	0.907855	0	0	0	0	0
AC009835.1	0	NA	NA	NA	NA	NA	NA	NA	NA	NA	NA	NA	NA	NA	NA	NA	NA	NA	NA	NA	NA	AC009835.1	0	0	0	0	0	0	0	0	0	0	0	0	0	0	0	0
AC009878.2	0	NA	NA	NA	NA	NA	NA	NA	NA	NA	NA	NA	NA	NA	NA	NA	NA	NA	NA	NA	NA	AC009878.2	0	0	0	0	0	0	0	0	0	0	0	0	0	0	0	0
AC009892.10	0	NA	NA	NA	NA	NA	NA	NA	NA	NA	NA	NA	NA	NA	NA	NA	NA	NA	NA	NA	NA	AC009892.10	0	0	0	0	0	0	0	0	0	0	0	0	0	0	0	0
AC009892.8	0	NA	NA	NA	NA	NA	NA	NA	NA	NA	NA	NA	NA	NA	NA	NA	NA	NA	NA	NA	NA	AC009892.8	0	0	0	0	0	0	0	0	0	0	0	0	0	0	0	0
AC009941.1	0	NA	NA	NA	NA	NA	NA	NA	NA	NA	NA	NA	NA	NA	NA	NA	NA	NA	NA	NA	NA	AC009941.1	0	0	0	0	0	0	0	0	0	0	0	0	0	0	0	0
AC009948.5	93.0887	-0.382859	0.180994	2.11531	0.0344034	0.109663	-0.569304	0.242794	2.34481	0.019037	0.0767172	-1.70534	0.210012	8.12023	4.65314e-16	3.20962e-15	-1.89179	0.218922	8.64137	5.55412e-18	4.53527e-17	AC009948.5	165.542	48.8202	126.333	31.6601	165.287	172.242	159.096	49.8234	43.7982	52.8391	98.4055	132.481	148.112	32.391	33.8383	28.751
AC009950.1	28.0963	0.30371	0.442804	-0.685878	0.49279	0.691346	0.160877	0.466407	-0.344929	0.730148	0.858208	-1.16114	0.456471	2.54374	0.0109673	0.0254799	-1.30397	0.45362	2.8746	0.00404539	0.0104584	AC009950.1	36.7511	13.0171	47.5785	15.0386	10.0414	49.7136	50.4982	15.6875	5.43003	17.9337	28.151	69.9389	44.6456	20.8474	14.3765	9.89183
AC009950.2	29.1249	-0.0189945	0.31669	0.0599783	0.952173	0.975813	0.547749	0.356332	-1.53719	0.124247	0.295624	-1.12451	0.34311	3.27742	0.00104762	0.00287358	-0.55777	0.331592	1.6821	0.0925501	0.17334	AC009950.2	38.3593	16.2419	37.6732	24.2253	30.1209	31.236	53.7209	24.841	14.3752	9.50957	38.044	38.0644	36.9112	19.7054	27.9084	25.062
AC009955.8	0.365899	0.0588191	0.277642	-0.211853	0.832222	NA	0.00262372	0.277399	-0.00945829	0.992453	NA	-0.113278	0.277399	0.408359	0.68301	NA	-0.169474	0.277642	0.610404	0.541594	NA	AC009955.8	0.598583	0	0.865012	0	0	1.79575	0	0	0	0	0	0.932452	1.66258	0	0	0
AC009961.3	27.9667	-0.0871443	0.367097	0.237388	0.812356	0.905405	0.349071	0.358888	-0.972645	0.33073	NA	0.470742	0.363444	-1.29523	0.195243	0.318881	0.906957	0.362621	-2.50112	0.0123802	0.0291431	AC009961.3	21.3823	30.5007	19.7174	40.2663	14.2965	20.9513	28.8991	19.4929	50.8248	21.1845	20.771	21.2149	17.1664	35.415	42.0483	43.3355
AC009965.2	1.21671	0.138075	0.483892	-0.285342	0.775382	NA	-0.0666689	0.490371	0.135956	0.891856	NA	0.637435	0.486669	-1.30979	0.190267	0.312301	0.432691	0.487588	-0.887412	0.374857	NA	AC009965.2	0.302496	2.07251	0.62297	1.86887	0.907488	0	0	2.597	3.62055	0	0	1.86891	0	1.30003	1.80337	2.50321
AC009970.1	0.371058	-0.0905801	0.318837	0.284095	0.776338	NA	0.0035452	0.318229	-0.0111404	0.991111	NA	-0.239937	0.318606	0.753085	0.451399	NA	-0.145812	0.31846	0.457865	0.647049	NA	AC009970.1	0.9034	0	0.580831	0	0.906698	0	1.8035	0	0	0	0.911005	0	0.831489	0	0	0
AC009973.1	0	NA	NA	NA	NA	NA	NA	NA	NA	NA	NA	NA	NA	NA	NA	NA	NA	NA	NA	NA	NA	AC009973.1	0	0	0	0	0	0	0	0	0	0	0	0	0	0	0	0
AC009977.1	0.519761	-0.108837	0.339715	0.320378	0.748682	NA	-0.115728	0.341193	0.339188	0.734468	NA	0.228576	0.340536	-0.671223	0.502078	NA	0.221684	0.340371	-0.651302	0.514851	NA	AC009977.1	0.313704	1.20053	0	0.564809	0.941113	0	0	2.69476	0.906835	0	0	0	0	0	1.69443	0
AC009987.1	0	NA	NA	NA	NA	NA	NA	NA	NA	NA	NA	NA	NA	NA	NA	NA	NA	NA	NA	NA	NA	AC009987.1	0	0	0	0	0	0	0	0	0	0	0	0	0	0	0	0
AC010082.2	0.800705	0.342271	0.463804	-0.737966	0.460535	NA	0.19932	0.445182	-0.447727	0.65435	NA	-0.114623	0.449874	0.25479	0.798885	NA	-0.257575	0.459013	0.561149	0.574696	NA	AC010082.2	0.602331	0.301038	1.4663	0.833151	0.905084	0.901909	0	0	0.903115	0	1.8135	0.932493	1.65291	0	0	2.49945
AC010084.1	1.71735	0.385519	0.533451	-0.722688	0.469871	NA	0.317635	0.53644	-0.592116	0.553773	NA	0.502367	0.531779	-0.944692	0.344816	0.495496	0.434483	0.538027	-0.807548	0.419351	0.573011	AC010084.1	0.60028	1.85272	1.51317	2.90322	0	0	1.80084	1.29804	0.904946	3.35517	0.908532	2.80294	0.828041	2.59949	3.60665	2.50353
AC010086.2	0.0688681	0.0540554	0.256043	-0.211118	0.832795	NA	0.00220944	0.256043	-0.00862919	0.993115	NA	0.01617	0.256043	-0.0631534	0.949644	NA	-0.0356759	0.256043	0.139336	0.889185	NA	AC010086.2	0	0	0.275472	0	0	0	0	0	0	0	0	0	0.826417	0	0	0
AC010091.1	57.6654	-0.551916	0.211114	2.6143	0.00894096	0.0381915	0.0235446	0.494399	-0.0476226	0.962017	0.98279	-5.20888	0.399941	13.0241	8.92343e-39	1.41165e-37	-4.63342	0.402023	11.5253	9.84226e-31	1.37332e-29	AC010091.1	136.255	1.04576	92.1974	1.16329	118.739	140.328	149.699	1.31698	1.82031	0	86.0114	100.846	89.735	2.58696	0.90292	0
AC010092.1	0	NA	NA	NA	NA	NA	NA	NA	NA	NA	NA	NA	NA	NA	NA	NA	NA	NA	NA	NA	NA	AC010092.1	0	0	0	0	0	0	0	0	0	0	0	0	0	0	0	0
AC010096.1	1.55493	-0.233454	0.533378	0.437689	0.661612	NA	0.571434	0.52657	-1.0852	0.277833	NA	-0.384754	0.527824	0.728944	0.466036	0.615722	0.420133	0.532171	-0.789469	0.429838	0.583355	AC010096.1	1.81237	0.871591	1.19181	2.34394	1.82582	1.80777	1.80353	2.61477	0	0	1.81618	0.932499	0.82676	1.303	4.49251	1.23632
AC010096.2	1.29876	-0.642191	0.528671	1.21473	0.22447	NA	-0.107666	0.521218	0.206566	0.836349	NA	-0.265753	0.529656	0.501747	0.615845	0.74451	0.268771	0.520196	-0.516673	0.605385	0.738235	AC010096.2	2.11154	1.34866	0.586627	1.14822	2.72694	1.80673	1.80095	0	1.8089	2.23708	0	0.933046	0.826834	1.30011	0.899585	1.24496
AC010103.1	0.109239	-0.00181782	0.256043	0.00709968	0.994335	NA	-0.0536637	0.256043	0.209589	0.833989	NA	0.0720432	0.256043	-0.281371	0.778426	NA	0.0201973	0.256043	-0.0788823	0.937126	NA	AC010103.1	0	0.436954	0	0	0	0	0	1.31086	0	0	0	0	0	0	0	0
AC010105.1	0	NA	NA	NA	NA	NA	NA	NA	NA	NA	NA	NA	NA	NA	NA	NA	NA	NA	NA	NA	NA	AC010105.1	0	0	0	0	0	0	0	0	0	0	0	0	0	0	0	0
AC010127.3	26.8895	0.236098	0.354894	-0.665262	0.505883	0.701953	0.333124	0.371321	-0.897133	0.369648	NA	-0.30149	0.366618	0.822355	0.410875	0.563508	-0.204464	0.359864	0.568169	0.56992	0.708667	AC010127.3	26.8037	21.3756	32.1008	27.278	33.4088	20.2571	26.7451	27.2921	26.3812	10.4536	19.5881	36.3428	40.3716	23.9693	29.4251	28.4395
AC010132.10	0.109239	-0.00181782	0.256043	0.00709968	0.994335	NA	-0.0536637	0.256043	0.209589	0.833989	NA	0.0720432	0.256043	-0.281371	0.778426	NA	0.0201973	0.256043	-0.0788823	0.937126	NA	AC010132.10	0	0.436954	0	0	0	0	0	1.31086	0	0	0	0	0	0	0	0
AC010136.2	0.183794	-0.0572521	0.256043	0.223603	0.823066	NA	-0.0528051	0.256043	0.206235	0.836607	NA	0.0161017	0.256043	-0.0628866	0.949857	NA	0.0205487	0.256043	-0.0802547	0.936035	NA	AC010136.2	0.302434	0.432743	0	0	0.907301	0	0	1.29823	0	0	0	0	0	0	0	0
AC010139.1	0.699966	0.706758	0.381932	-1.85048	0.0642441	NA	-0.121104	0.370407	0.326948	0.743707	NA	0.153437	0.371971	-0.412496	0.679976	NA	-0.674425	0.380329	1.77327	0.0761841	NA	AC010139.1	0	0.370317	2.42955	0	0	0	0	0	0	1.11095	4.59428	1.87465	0.819717	0	0	0
AC010145.4	0.786291	-0.00332292	0.484395	0.00685994	0.994527	NA	0.0349176	0.45625	-0.0765318	0.938996	NA	-0.400438	0.470068	0.851872	0.394285	NA	-0.362197	0.47035	0.77006	0.441265	NA	AC010145.4	1.20602	0.302022	1.20343	0.433692	0.907376	1.80952	0.901152	0	0.906065	0	0.909678	1.87119	0.829433	1.30108	0	0
AC010146.1	0	NA	NA	NA	NA	NA	NA	NA	NA	NA	NA	NA	NA	NA	NA	NA	NA	NA	NA	NA	NA	AC010146.1	0	0	0	0	0	0	0	0	0	0	0	0	0	0	0	0
AC010148.1	8.93953	-0.487671	0.44213	1.103	0.270026	NA	-0.0394469	0.461124	0.0855451	0.931828	NA	-0.723834	0.447906	1.61604	0.106086	0.192728	-0.27561	0.455817	0.604652	0.54541	0.687687	AC010148.1	13.134	7.03121	8.76741	6.8255	14.8172	12.4012	12.1835	5.10628	10.8167	5.17061	7.94804	10.9343	7.4199	7.37126	8.20939	4.89585
AC010149.4	1.69001	-0.0928962	0.537048	0.172976	0.862671	NA	-0.0386912	0.523724	0.0738771	0.941108	NA	-0.424971	0.531082	0.800198	0.423596	0.57574	-0.370766	0.530016	0.699537	0.484216	0.63436	AC010149.4	2.46483	1.10585	2.1299	1.05948	1.65552	3.28196	2.45701	0	3.31754	0	1.07058	2.30954	3.00958	2.36002	0.818427	0
AC010150.2	0	NA	NA	NA	NA	NA	NA	NA	NA	NA	NA	NA	NA	NA	NA	NA	NA	NA	NA	NA	NA	AC010150.2	0	0	0	0	0	0	0	0	0	0	0	0	0	0	0	0
AC010168.1	0.914977	-0.37228	0.263688	1.41182	0.158003	NA	0.000288456	0.259771	-0.00111043	0.999114	NA	-0.370172	0.26238	1.41082	0.158297	NA	0.00239694	0.261066	-0.00918136	0.992674	NA	AC010168.1	3.65991	0	0	0	10.9797	0	0	0	0	0	0	0	0	0	0	0
AC010184.1	0	NA	NA	NA	NA	NA	NA	NA	NA	NA	NA	NA	NA	NA	NA	NA	NA	NA	NA	NA	NA	AC010184.1	0	0	0	0	0	0	0	0	0	0	0	0	0	0	0	0
AC010196.1	0	NA	NA	NA	NA	NA	NA	NA	NA	NA	NA	NA	NA	NA	NA	NA	NA	NA	NA	NA	NA	AC010196.1	0	0	0	0	0	0	0	0	0	0	0	0	0	0	0	0
AC010203.1	0.750649	-0.46734	0.440423	1.06112	0.288637	NA	-0.470292	0.425455	1.10538	0.268993	NA	-0.107059	0.440291	0.243154	0.807886	NA	-0.11001	0.425583	0.258493	0.796026	NA	AC010203.1	1.46624	1.2396	0.296759	0	0.914664	1.75292	1.73113	1.37745	0	2.34134	0.890277	0	0	0	0	0
AC010207.1	0	NA	NA	NA	NA	NA	NA	NA	NA	NA	NA	NA	NA	NA	NA	NA	NA	NA	NA	NA	NA	AC010207.1	0	0	0	0	0	0	0	0	0	0	0	0	0	0	0	0
AC010209.1	0	NA	NA	NA	NA	NA	NA	NA	NA	NA	NA	NA	NA	NA	NA	NA	NA	NA	NA	NA	NA	AC010209.1	0	0	0	0	0	0	0	0	0	0	0	0	0	0	0	0
AC010226.4	14.4877	0.871078	0.452686	-1.92424	0.0543243	0.154617	0.0352316	0.437052	-0.0806119	0.935751	NA	1.10443	0.451749	-2.44478	0.0144941	0.0329203	0.26858	0.438077	-0.61309	0.539817	0.682668	AC010226.4	6.62653	18.0161	14.8447	18.4634	2.46897	11.7704	5.64024	19.7494	23.5608	10.7381	21.5111	8.20053	14.8225	18.557	21.8718	14.9614
AC010235.1	0	NA	NA	NA	NA	NA	NA	NA	NA	NA	NA	NA	NA	NA	NA	NA	NA	NA	NA	NA	NA	AC010235.1	0	0	0	0	0	0	0	0	0	0	0	0	0	0	0	0
AC010287.1	9.64214	-0.498387	0.446825	1.1154	0.26468	NA	-0.53258	0.464619	1.14627	0.251682	NA	-0.127122	0.445484	0.285356	0.775371	0.861601	-0.161315	0.465804	0.346315	0.729106	0.830081	AC010287.1	12.3547	11.2995	7.99454	6.91978	13.6163	9.03811	14.4098	11.6902	5.42986	16.7784	9.99377	6.53926	7.4506	9.10012	5.4075	6.25173
AC010295.1	0	NA	NA	NA	NA	NA	NA	NA	NA	NA	NA	NA	NA	NA	NA	NA	NA	NA	NA	NA	NA	AC010295.1	0	0	0	0	0	0	0	0	0	0	0	0	0	0	0	0
AC010297.1	1.44523	-0.818471	0.530555	1.54267	0.122911	NA	-0.460732	0.521242	0.883912	0.376744	NA	-0.300079	0.533154	0.562838	0.573545	0.709811	0.0576592	0.518487	-0.111207	0.911452	0.949632	AC010297.1	2.76715	1.85818	0.587883	0.56769	3.71644	1.81941	2.76561	2.64731	1.81794	1.10928	0	0.93283	0.830817	0	1.70307	0
AC010311.1	0.329826	-0.0893697	0.312008	0.286434	0.774545	NA	0.0900229	0.312008	-0.288528	0.772943	NA	-0.146747	0.312008	0.47033	0.638119	NA	0.0326459	0.312008	-0.104632	0.916668	NA	AC010311.1	0.605699	0	0.270371	0.443234	0.930242	0	0.886854	0	0	0	0	0	0.811112	1.3297	0	0
AC010319.1	0.442204	-0.145766	0.287154	0.507621	0.611719	NA	0.0736759	0.287154	-0.256573	0.797508	NA	-0.0511112	0.287154	0.177992	0.858729	NA	0.16833	0.287154	-0.586202	0.55774	NA	AC010319.1	0.609635	0.302693	0	0.856486	0	1.82891	0	0	0.90808	0	0	0	0	2.56946	0	0
AC010323.1	0.801028	-0.194415	0.411823	0.472083	0.636867	NA	0.274044	0.396459	-0.691228	0.489422	NA	-0.472871	0.403122	1.17302	0.240787	NA	-0.00441256	0.405033	0.0108943	0.991308	NA	AC010323.1	1.52684	0	0.816744	0.860524	1.87632	0.90268	1.80153	0	0	0	0	0	2.45023	2.58157	0	0
AC010329.1	0.316631	-0.00181782	0.256043	0.00709968	0.994335	NA	0.169829	0.256043	-0.663283	0.507149	NA	0.01617	0.256043	-0.0631534	0.949644	NA	0.187817	0.256043	-0.733536	0.463232	NA	AC010329.1	0	0	0	1.26653	0	0	0	0	0	0	0	0	0	1.26794	0	2.53164
AC010331.1	0.102545	-0.00181782	0.256043	0.00709968	0.994335	NA	0.0580826	0.256043	-0.226847	0.820543	NA	0.01617	0.256043	-0.0631534	0.949644	NA	0.0760704	0.256043	-0.2971	0.76639	NA	AC010331.1	0	0	0	0.41018	0	0	0	0	0	0	0	0	0	0	0	1.23054
AC010364.1	0.405921	-0.00620761	0.357968	0.0173412	0.986164	NA	-0.111687	0.357545	0.312372	0.754758	NA	-0.0838172	0.357545	0.234424	0.814656	NA	-0.189297	0.357968	0.528809	0.596938	NA	AC010364.1	0.603599	0.433199	0.586886	0	0	0.902248	0.908549	1.2996	0	0	0	0.928843	0.831816	0	0	0
AC010368.1	0	NA	NA	NA	NA	NA	NA	NA	NA	NA	NA	NA	NA	NA	NA	NA	NA	NA	NA	NA	NA	AC010368.1	0	0	0	0	0	0	0	0	0	0	0	0	0	0	0	0
AC010376.1	0.0688681	0.0540554	0.256043	-0.211118	0.832795	NA	0.00220944	0.256043	-0.00862919	0.993115	NA	0.01617	0.256043	-0.0631534	0.949644	NA	-0.0356759	0.256043	0.139336	0.889185	NA	AC010376.1	0	0	0.275472	0	0	0	0	0	0	0	0	0	0.826417	0	0	0
AC010455.1	0.0688681	0.0540554	0.256043	-0.211118	0.832795	NA	0.00220944	0.256043	-0.00862919	0.993115	NA	0.01617	0.256043	-0.0631534	0.949644	NA	-0.0356759	0.256043	0.139336	0.889185	NA	AC010455.1	0	0	0.275472	0	0	0	0	0	0	0	0	0	0.826417	0	0	0
AC010458.1	0.895888	-0.00948709	0.42989	0.0220687	0.982393	NA	-0.0675022	0.425649	0.158587	0.873994	NA	0.20619	0.428067	-0.481677	0.630035	NA	0.148175	0.427462	-0.346639	0.728863	NA	AC010458.1	0.61202	1.37101	0.583823	1.0167	1.83606	0	0	4.11302	0	0	0	0.95371	0.797759	1.26489	1.78522	0
AC010468.2	0	NA	NA	NA	NA	NA	NA	NA	NA	NA	NA	NA	NA	NA	NA	NA	NA	NA	NA	NA	NA	AC010468.2	0	0	0	0	0	0	0	0	0	0	0	0	0	0	0	0
AC010480.1	0.436989	-0.00432432	0.364932	0.0118496	0.990546	NA	0.36198	0.365895	-0.9893	0.322516	NA	-0.0899482	0.364932	0.246479	0.805311	NA	0.276356	0.365895	-0.755288	0.450076	NA	AC010480.1	0.319729	0	0.315493	1.11273	0.959188	0	0	0	0	0	0.94648	0	0	1.31001	0.864874	1.16331
AC010504.2	15.4598	0.135744	0.371024	-0.365862	0.714468	0.847774	-0.0264444	0.400252	0.0660694	0.947323	NA	-0.285078	0.386023	0.738501	0.46021	0.610246	-0.447267	0.386307	1.1578	0.246946	0.385658	AC010504.2	16.9328	13.3422	18.7909	12.7736	19.5013	19.8565	11.4405	10.1601	12.3804	17.4862	19.5267	18.2515	18.5943	7.46402	14.9717	15.885
AC010524.2	159.944	-0.0969855	0.137247	0.706649	0.479784	0.679739	-0.0591892	0.13521	0.437758	0.661562	0.817915	0.393839	0.135365	-2.90947	0.00362043	0.00919731	0.431635	0.137095	-3.14845	0.00164139	0.00452047	AC010524.2	141.4	186.872	132.04	179.464	137.092	133.77	153.337	187.206	178.284	195.125	133.472	129.567	133.081	174.689	168.825	194.878
AC010524.4	4.5415	0.21338	0.547029	-0.390072	0.696484	NA	0.240098	0.538395	-0.445951	0.655633	NA	1.38869	0.544371	-2.551	0.0107415	0.0249909	1.41541	0.542906	-2.60709	0.00913145	0.0220683	AC010524.4	0.903884	6.9605	1.45167	8.84996	1.8117	0	0.899956	11.67	3.61971	5.59177	0	1.86913	2.48587	10.3961	3.60977	12.544
AC010525.1	0.647126	0.152491	0.396535	-0.384559	0.700564	NA	0.494547	0.401142	-1.23285	0.217633	NA	0.194114	0.394398	-0.492177	0.622594	NA	0.53617	0.403311	-1.32942	0.18371	NA	AC010525.1	0	0.439195	0.315698	1.83361	0	0	0	1.31758	0	0	0	0.947093	0	1.31744	1.78474	2.39866
AC010525.4	2.22881	0.320591	0.543574	-0.589783	0.555336	NA	0.294946	0.543709	-0.54247	0.587495	NA	0.337713	0.542256	-0.622793	0.533421	0.676229	0.312068	0.544932	-0.572673	0.566866	0.706149	AC010525.4	1.20393	2.21216	2.17229	3.32686	1.80901	0.90329	0.899495	2.59016	1.80941	2.2369	0.908619	5.60826	0	2.59897	3.61297	3.76865
AC010528.1	0	NA	NA	NA	NA	NA	NA	NA	NA	NA	NA	NA	NA	NA	NA	NA	NA	NA	NA	NA	NA	AC010528.1	0	0	0	0	0	0	0	0	0	0	0	0	0	0	0	0
AC010543.1	0	NA	NA	NA	NA	NA	NA	NA	NA	NA	NA	NA	NA	NA	NA	NA	NA	NA	NA	NA	NA	AC010543.1	0	0	0	0	0	0	0	0	0	0	0	0	0	0	0	0
AC010546.1	0	NA	NA	NA	NA	NA	NA	NA	NA	NA	NA	NA	NA	NA	NA	NA	NA	NA	NA	NA	NA	AC010546.1	0	0	0	0	0	0	0	0	0	0	0	0	0	0	0	0
AC010547.9	26.9246	-0.155489	0.332179	0.468089	0.639721	0.799447	0.428118	0.358703	-1.19352	0.232666	NA	-0.77066	0.349055	2.20784	0.0272551	0.0582674	-0.187052	0.342602	0.545975	0.585083	0.721805	AC010547.9	33.5476	18.1568	29.7423	26.2518	33.8206	36.1539	30.6682	15.712	20.8149	17.9435	18.1592	36.3518	34.7159	33.8968	15.2651	29.5936
AC010608.1	0	NA	NA	NA	NA	NA	NA	NA	NA	NA	NA	NA	NA	NA	NA	NA	NA	NA	NA	NA	NA	AC010608.1	0	0	0	0	0	0	0	0	0	0	0	0	0	0	0	0
AC010609.1	0	NA	NA	NA	NA	NA	NA	NA	NA	NA	NA	NA	NA	NA	NA	NA	NA	NA	NA	NA	NA	AC010609.1	0	0	0	0	0	0	0	0	0	0	0	0	0	0	0	0
AC010633.1	0.261308	-0.0021546	0.257404	0.00837049	0.993321	NA	-0.0544092	0.257404	0.211377	0.832593	NA	0.0163989	0.257404	-0.0637088	0.949202	NA	-0.0358557	0.257404	0.139297	0.889215	NA	AC010633.1	0.305969	0.439054	0.30021	0	0.917907	0	0	1.31716	0	0	0.90063	0	0	0	0	0
AC010641.1	0.96781	-0.818968	0.463581	1.76661	0.0772935	NA	0.00422854	0.442259	-0.00956123	0.992371	NA	-0.750721	0.458965	1.63568	0.101906	NA	0.0724755	0.446758	-0.162225	0.871128	NA	AC010641.1	2.72504	0.434149	0.277179	0.434869	5.46063	0.907221	1.80728	1.30245	0	0	0	0	0.831536	1.30461	0	0
AC010642.1	28.6858	-0.367436	0.320021	1.14816	0.250903	0.454076	0.436502	0.347991	-1.25435	0.209715	0.414487	-0.916402	0.336544	2.72298	0.00646967	0.0157105	-0.112464	0.332361	0.338379	0.735077	0.834183	AC010642.1	38.9276	19.0405	29.3996	27.3755	24.6832	46.096	46.0037	17.0241	19.9099	20.1876	33.594	22.3693	32.2354	29.9874	18.8557	33.2835
AC010646.3	0.835261	0.162535	0.407019	-0.399329	0.689651	NA	-0.453889	0.396584	1.1445	0.252417	NA	0.259126	0.404451	-0.640686	0.521727	NA	-0.357298	0.399108	0.895242	0.370658	NA	AC010646.3	0.602434	1.59869	1.13992	0	0	1.8073	0	3.89113	0.90495	0	0	0.934463	2.48528	0	0	0
AC010649.1	0.0904627	-0.0628963	0.256043	0.245647	0.805955	NA	0.00306926	0.256043	-0.0119873	0.990436	NA	-0.0435956	0.256043	0.170266	0.864801	NA	0.02237	0.256043	-0.0873681	0.930379	NA	AC010649.1	0.361851	0	0	0	0	1.08555	0	0	0	0	0	0	0	0	0	0
AC010655.1	0	NA	NA	NA	NA	NA	NA	NA	NA	NA	NA	NA	NA	NA	NA	NA	NA	NA	NA	NA	NA	AC010655.1	0	0	0	0	0	0	0	0	0	0	0	0	0	0	0	0
AC010723.1	0.799954	-0.277174	0.478803	0.578889	0.562664	NA	0.311839	0.46307	-0.673418	0.500682	NA	-0.375239	0.47031	0.797854	0.424955	NA	0.213775	0.471493	-0.453399	0.650261	NA	AC010723.1	1.2049	0.372815	0.587566	1.03453	0.906848	1.80758	0.900289	0	0	1.11844	0	0.934457	0.828241	1.29971	1.80388	0
AC010723.2	0.0688681	0.0540554	0.256043	-0.211118	0.832795	NA	0.00220944	0.256043	-0.00862919	0.993115	NA	0.01617	0.256043	-0.0631534	0.949644	NA	-0.0356759	0.256043	0.139336	0.889185	NA	AC010723.2	0	0	0.275472	0	0	0	0	0	0	0	0	0	0.826417	0	0	0
AC010729.1	0	NA	NA	NA	NA	NA	NA	NA	NA	NA	NA	NA	NA	NA	NA	NA	NA	NA	NA	NA	NA	AC010729.1	0	0	0	0	0	0	0	0	0	0	0	0	0	0	0	0
AC010729.2	0.0688681	0.0540554	0.256043	-0.211118	0.832795	NA	0.00220944	0.256043	-0.00862919	0.993115	NA	0.01617	0.256043	-0.0631534	0.949644	NA	-0.0356759	0.256043	0.139336	0.889185	NA	AC010729.2	0	0	0.275472	0	0	0	0	0	0	0	0	0	0.826417	0	0	0
AC010729.3	0	NA	NA	NA	NA	NA	NA	NA	NA	NA	NA	NA	NA	NA	NA	NA	NA	NA	NA	NA	NA	AC010729.3	0	0	0	0	0	0	0	0	0	0	0	0	0	0	0	0
AC010731.2	0.0756546	0.0540554	0.256043	-0.211118	0.832795	NA	0.00220944	0.256043	-0.00862919	0.993115	NA	0.01617	0.256043	-0.0631534	0.949644	NA	-0.0356759	0.256043	0.139336	0.889185	NA	AC010731.2	0	0	0.302618	0	0	0	0	0	0	0	0.907855	0	0	0	0	0
AC010731.3	0	NA	NA	NA	NA	NA	NA	NA	NA	NA	NA	NA	NA	NA	NA	NA	NA	NA	NA	NA	NA	AC010731.3	0	0	0	0	0	0	0	0	0	0	0	0	0	0	0	0
AC010731.4	0	NA	NA	NA	NA	NA	NA	NA	NA	NA	NA	NA	NA	NA	NA	NA	NA	NA	NA	NA	NA	AC010731.4	0	0	0	0	0	0	0	0	0	0	0	0	0	0	0	0
AC010739.1	0	NA	NA	NA	NA	NA	NA	NA	NA	NA	NA	NA	NA	NA	NA	NA	NA	NA	NA	NA	NA	AC010739.1	0	0	0	0	0	0	0	0	0	0	0	0	0	0	0	0
AC010744.1	0.0762481	-0.057691	0.256043	0.225318	0.821732	NA	0.00220944	0.256043	-0.00862919	0.993115	NA	-0.0397032	0.256043	0.155064	0.87677	NA	0.0201973	0.256043	-0.0788823	0.937126	NA	AC010744.1	0.304992	0	0	0	0.914977	0	0	0	0	0	0	0	0	0	0	0
AC010745.1	0	NA	NA	NA	NA	NA	NA	NA	NA	NA	NA	NA	NA	NA	NA	NA	NA	NA	NA	NA	NA	AC010745.1	0	0	0	0	0	0	0	0	0	0	0	0	0	0	0	0
AC010745.2	0	NA	NA	NA	NA	NA	NA	NA	NA	NA	NA	NA	NA	NA	NA	NA	NA	NA	NA	NA	NA	AC010745.2	0	0	0	0	0	0	0	0	0	0	0	0	0	0	0	0
AC010745.3	0	NA	NA	NA	NA	NA	NA	NA	NA	NA	NA	NA	NA	NA	NA	NA	NA	NA	NA	NA	NA	AC010745.3	0	0	0	0	0	0	0	0	0	0	0	0	0	0	0	0
AC010745.4	0	NA	NA	NA	NA	NA	NA	NA	NA	NA	NA	NA	NA	NA	NA	NA	NA	NA	NA	NA	NA	AC010745.4	0	0	0	0	0	0	0	0	0	0	0	0	0	0	0	0
AC010746.3	0.0747931	-0.00181782	0.256043	0.00709968	0.994335	NA	0.0580826	0.256043	-0.226847	0.820543	NA	0.01617	0.256043	-0.0631534	0.949644	NA	0.0760704	0.256043	-0.2971	0.76639	NA	AC010746.3	0	0	0	0.299173	0	0	0	0	0	0	0	0	0	0	0.897518	0
AC010754.1	0.258979	-0.113117	0.256043	0.441788	0.658643	NA	-0.0541112	0.256043	0.211336	0.832625	NA	-0.0388084	0.256043	0.15157	0.879526	NA	0.0201973	0.256043	-0.0788823	0.937126	NA	AC010754.1	0.591907	0.444009	0	0	0	0	1.77572	1.33203	0	0	0	0	0	0	0	0
AC010761.10	0	NA	NA	NA	NA	NA	NA	NA	NA	NA	NA	NA	NA	NA	NA	NA	NA	NA	NA	NA	NA	AC010761.10	0	0	0	0	0	0	0	0	0	0	0	0	0	0	0	0
AC010761.13	6.63532	-0.229944	0.475774	0.483304	0.62888	NA	0.248638	0.501529	-0.49576	0.620063	NA	-0.646485	0.489813	1.31986	0.186882	0.307989	-0.167902	0.488921	0.343414	0.731287	0.831599	AC010761.13	8.7224	4.657	7.07099	6.09087	5.4354	8.13251	12.5993	5.18678	5.4294	3.35483	5.4514	7.47618	8.28539	9.09617	5.41412	3.76233
AC010761.14	5.20495	-0.135102	0.523825	0.257914	0.796473	NA	-0.582196	0.53596	1.08627	0.27736	NA	-0.153943	0.526736	0.292258	0.770089	0.857708	-0.601037	0.53361	1.12636	0.260013	0.401744	AC010761.14	6.60623	5.56841	5.78385	2.86129	4.50575	9.91186	5.40109	5.17265	8.14685	3.38572	9.10862	6.56341	1.67952	5.2326	0.900918	2.45035
AC010761.6	1.51268	0.618331	0.497638	-1.24253	0.21404	NA	0.511946	0.493348	-1.0377	0.299412	NA	0.216832	0.489993	-0.44252	0.658113	0.777851	0.110447	0.500997	-0.220454	0.825518	0.894217	AC010761.6	0.318535	0.918373	2.17579	2.63804	0	0	0.955604	2.75512	0	0	3.87399	0	2.65337	1.38167	3.85572	2.67674
AC010761.8	135.17	0.152805	0.142837	-1.06979	0.284715	0.491697	-0.017962	0.160782	0.111717	0.911048	0.958068	-0.407943	0.152379	2.67716	0.00742502	0.0178473	-0.57871	0.151812	3.81202	0.000137837	0.000439911	AC010761.8	149.984	112.975	166.828	110.893	155.713	144.63	149.611	117.32	99.5534	122.051	152.601	164.257	183.626	108.03	111.554	113.095
AC010761.9	22.465	-0.210313	0.319366	0.658533	0.510196	0.705541	-0.153164	0.346722	0.441749	0.658671	NA	-0.366874	0.32924	1.1143	0.265149	0.406202	-0.309725	0.337639	0.917326	0.358972	0.511968	AC010761.9	27.4068	20.7793	23.3287	18.3451	31.723	23.4954	27.0021	20.7551	18.0993	23.4833	15.4457	28.0329	26.5074	18.1934	18.0423	18.7996
AC010872.1	0	NA	NA	NA	NA	NA	NA	NA	NA	NA	NA	NA	NA	NA	NA	NA	NA	NA	NA	NA	NA	AC010872.1	0	0	0	0	0	0	0	0	0	0	0	0	0	0	0	0
AC010874.1	0	NA	NA	NA	NA	NA	NA	NA	NA	NA	NA	NA	NA	NA	NA	NA	NA	NA	NA	NA	NA	AC010874.1	0	0	0	0	0	0	0	0	0	0	0	0	0	0	0	0
AC010880.1	0	NA	NA	NA	NA	NA	NA	NA	NA	NA	NA	NA	NA	NA	NA	NA	NA	NA	NA	NA	NA	AC010880.1	0	0	0	0	0	0	0	0	0	0	0	0	0	0	0	0
AC010883.5	3.54538	-0.719098	0.536055	1.34146	0.179771	NA	0.397911	0.546622	-0.727946	0.466647	NA	-1.25429	0.541358	2.31693	0.0205075	0.0450818	-0.137279	0.543417	0.252623	0.80056	0.878689	AC010883.5	6.90924	1.34879	3.18297	2.74051	5.42138	5.41733	9.889	0	1.80899	2.23737	3.63429	0.934861	4.97976	3.89904	1.80825	2.51423
AC010884.1	1.59622	0.234083	0.52897	-0.442527	0.658108	NA	0.527029	0.526929	-1.00019	0.317218	NA	0.0903033	0.523855	-0.172382	0.863137	0.918593	0.383249	0.531958	-0.72045	0.471248	0.623044	AC010884.1	0.901189	1.10716	1.49475	2.88179	0	0.903254	1.80031	1.29907	0.904391	1.11801	2.72374	0.933409	0.827087	6.49705	0.900285	1.24805
AC010884.2	4.53548	0.104947	0.525547	-0.199691	0.841722	NA	-0.138759	0.534167	0.259768	0.795043	NA	0.0854038	0.529534	-0.161281	0.871872	0.924451	-0.158303	0.530581	0.298357	0.765431	0.856372	AC010884.2	4.39969	4.8416	4.91917	3.98144	7.21641	1.72502	4.25766	6.80046	5.38794	2.33641	6.06589	4.77611	3.9155	1.2837	6.63946	4.02116
AC010887.1	0.0753181	-0.057691	0.256043	0.225318	0.821732	NA	0.00220944	0.256043	-0.00862919	0.993115	NA	-0.0397032	0.256043	0.155064	0.87677	NA	0.0201973	0.256043	-0.0788823	0.937126	NA	AC010887.1	0.301272	0	0	0	0	0.903817	0	0	0	0	0	0	0	0	0	0
AC010888.1	0.102545	-0.00181782	0.256043	0.00709968	0.994335	NA	0.0580826	0.256043	-0.226847	0.820543	NA	0.01617	0.256043	-0.0631534	0.949644	NA	0.0760704	0.256043	-0.2971	0.76639	NA	AC010888.1	0	0	0	0.41018	0	0	0	0	0	0	0	0	0	0	0	1.23054
AC010890.1	0.999954	-0.330031	0.47697	0.691931	0.488981	NA	0.00423689	0.441144	-0.00960432	0.992337	NA	-0.90697	0.461604	1.96482	0.0494347	0.0991549	-0.572703	0.45607	1.25574	0.209212	NA	AC010890.1	2.57639	0	1.42343	0	0.981186	5.10519	1.64278	0	0	0	0.990029	1.01947	2.26079	0	0	0
AC010891.2	0	NA	NA	NA	NA	NA	NA	NA	NA	NA	NA	NA	NA	NA	NA	NA	NA	NA	NA	NA	NA	AC010891.2	0	0	0	0	0	0	0	0	0	0	0	0	0	0	0	0
AC010894.3	14.5575	0.603882	0.397724	-1.51834	0.128928	0.290531	-0.0176343	0.408186	0.0432016	0.965541	NA	0.272092	0.408365	-0.666296	0.505222	0.651132	-0.349424	0.397534	0.878979	0.379413	0.533094	AC010894.3	11.4073	14.1362	18.6539	14.0326	16.1547	7.88056	10.1865	12.0391	16.4675	13.9022	19.3837	17.5517	19.0261	6.84201	15.4917	19.7642
AC010894.5	0	NA	NA	NA	NA	NA	NA	NA	NA	NA	NA	NA	NA	NA	NA	NA	NA	NA	NA	NA	NA	AC010894.5	0	0	0	0	0	0	0	0	0	0	0	0	0	0	0	0
AC010900.1	0.0751829	-0.057691	0.256043	0.225318	0.821732	NA	0.00220944	0.256043	-0.00862919	0.993115	NA	-0.0397032	0.256043	0.155064	0.87677	NA	0.0201973	0.256043	-0.0788823	0.937126	NA	AC010900.1	0.300731	0	0	0	0	0	0.902194	0	0	0	0	0	0	0	0	0
AC010907.2	3.26688	0.382829	0.54705	-0.699807	0.484048	NA	0.777664	0.544919	-1.42712	0.153546	NA	-0.713267	0.545271	1.3081	0.190841	0.313027	-0.318433	0.547087	0.582051	0.560532	0.700524	AC010907.2	3.318	0.867228	5.3025	3.57979	3.63572	3.61555	2.70273	2.60168	0	0	1.81699	7.47074	6.61977	0	4.50255	6.23681
AC010907.5	0	NA	NA	NA	NA	NA	NA	NA	NA	NA	NA	NA	NA	NA	NA	NA	NA	NA	NA	NA	NA	AC010907.5	0	0	0	0	0	0	0	0	0	0	0	0	0	0	0	0
AC010928.1	0	NA	NA	NA	NA	NA	NA	NA	NA	NA	NA	NA	NA	NA	NA	NA	NA	NA	NA	NA	NA	AC010928.1	0	0	0	0	0	0	0	0	0	0	0	0	0	0	0	0
AC010930.1	0.0754156	-0.00181782	0.256043	0.00709968	0.994335	NA	-0.0536637	0.256043	0.209589	0.833989	NA	0.0720432	0.256043	-0.281371	0.778426	NA	0.0201973	0.256043	-0.0788823	0.937126	NA	AC010930.1	0	0.301663	0	0	0	0	0	0	0.904988	0	0	0	0	0	0	0
AC010931.1	5.90882	-0.531038	0.515799	1.02955	0.303223	NA	-1.44902	0.534125	2.71289	0.00667	NA	-0.0431069	0.51459	0.0837695	0.93324	0.962154	-0.961088	0.534955	1.79658	0.0724028	0.140517	AC010931.1	8.80632	8.43556	5.19764	1.19576	4.54479	9.57688	12.2973	9.44151	13.549	2.31616	4.31565	5.69284	5.58442	2.61861	0.968667	0
AC010967.2	0	NA	NA	NA	NA	NA	NA	NA	NA	NA	NA	NA	NA	NA	NA	NA	NA	NA	NA	NA	NA	AC010967.2	0	0	0	0	0	0	0	0	0	0	0	0	0	0	0	0
AC010967.3	0	NA	NA	NA	NA	NA	NA	NA	NA	NA	NA	NA	NA	NA	NA	NA	NA	NA	NA	NA	NA	AC010967.3	0	0	0	0	0	0	0	0	0	0	0	0	0	0	0	0
AC010969.1	1.25832	-0.403173	0.511515	0.788194	0.430583	NA	-0.264591	0.492025	0.537759	0.590743	NA	-0.432734	0.506605	0.854184	0.393003	0.545258	-0.294152	0.496956	0.591907	0.553913	0.694957	AC010969.1	2.4119	1.04929	1.13757	0.434528	0.913684	3.61595	2.70608	0	0.905125	2.24274	0	0.932404	2.4803	1.30359	0	0
AC010970.1	0	NA	NA	NA	NA	NA	NA	NA	NA	NA	NA	NA	NA	NA	NA	NA	NA	NA	NA	NA	NA	AC010970.1	0	0	0	0	0	0	0	0	0	0	0	0	0	0	0	0
AC010971.1	0.295731	-0.00213991	0.303869	0.00704221	0.994381	NA	0.00418812	0.303869	-0.0137826	0.989003	NA	-0.138539	0.303869	0.455918	0.648449	NA	-0.132211	0.303869	0.435093	0.663495	NA	AC010971.1	0.604267	0	0.578657	0	0.908917	0.903884	0	0	0	0	0.908495	0	0.827475	0	0	0
AC010974.1	0	NA	NA	NA	NA	NA	NA	NA	NA	NA	NA	NA	NA	NA	NA	NA	NA	NA	NA	NA	NA	AC010974.1	0	0	0	0	0	0	0	0	0	0	0	0	0	0	0	0
AC010974.3	0	NA	NA	NA	NA	NA	NA	NA	NA	NA	NA	NA	NA	NA	NA	NA	NA	NA	NA	NA	NA	AC010974.3	0	0	0	0	0	0	0	0	0	0	0	0	0	0	0	0
AC010975.1	0	NA	NA	NA	NA	NA	NA	NA	NA	NA	NA	NA	NA	NA	NA	NA	NA	NA	NA	NA	NA	AC010975.1	0	0	0	0	0	0	0	0	0	0	0	0	0	0	0	0
AC010976.2	13.5466	0.245614	0.38282	-0.641591	0.521139	0.713165	0.16732	0.388393	-0.4308	0.666614	NA	-0.00286093	0.390786	0.00732097	0.994159	0.996734	-0.0811552	0.38033	0.213381	0.83103	0.89747	AC010976.2	12.2992	12.4571	15.2011	14.229	15.1369	11.6704	10.0904	11.5766	12.3784	13.4164	11.7073	16.6443	17.2518	15.1874	14.1527	13.347
AC010982.2	0	NA	NA	NA	NA	NA	NA	NA	NA	NA	NA	NA	NA	NA	NA	NA	NA	NA	NA	NA	NA	AC010982.2	0	0	0	0	0	0	0	0	0	0	0	0	0	0	0	0
AC010983.1	1.71503	-0.216311	0.531903	0.406673	0.684248	NA	0.255092	0.528209	-0.482938	0.62914	NA	-0.111068	0.529838	0.209627	0.833959	0.901955	0.360335	0.530297	-0.679497	0.496823	0.645791	AC010983.1	1.80918	1.48301	1.20029	2.36765	0.911116	3.61515	0.901277	1.30441	0.904869	2.23974	0.908131	1.86583	0.826899	0	0.89914	6.2038
AC010987.5	0	NA	NA	NA	NA	NA	NA	NA	NA	NA	NA	NA	NA	NA	NA	NA	NA	NA	NA	NA	NA	AC010987.5	0	0	0	0	0	0	0	0	0	0	0	0	0	0	0	0
AC010987.6	0	NA	NA	NA	NA	NA	NA	NA	NA	NA	NA	NA	NA	NA	NA	NA	NA	NA	NA	NA	NA	AC010987.6	0	0	0	0	0	0	0	0	0	0	0	0	0	0	0	0
AC010999.1	0	NA	NA	NA	NA	NA	NA	NA	NA	NA	NA	NA	NA	NA	NA	NA	NA	NA	NA	NA	NA	AC010999.1	0	0	0	0	0	0	0	0	0	0	0	0	0	0	0	0
AC011043.1	641.826	-0.0455911	0.0807558	0.564555	0.572377	0.750095	-0.129142	0.0855047	1.51035	0.130954	0.304852	-0.170778	0.0826803	2.06552	0.0388739	0.0801645	-0.254329	0.0836467	3.04051	0.00236175	0.00634205	AC011043.1	700.59	620.278	678.605	567.83	693.274	714.959	693.537	559.918	646.17	654.744	718.256	640.509	677.049	560.423	581.177	561.891
AC011043.2	1.49043	-0.258075	0.538659	0.479107	0.631863	NA	0.0376401	0.532684	-0.0706611	0.943667	NA	-0.145935	0.536724	0.2719	0.785699	0.869052	0.14978	0.534719	-0.28011	0.779393	0.866315	AC011043.2	1.81207	1.41248	1.15664	1.58053	1.82505	1.80779	1.80337	1.30674	1.81001	1.12069	1.81627	0	1.65365	2.60552	0.898685	1.2374
AC011073.1	2.62716	-0.33668	0.545563	0.617124	0.537153	NA	0.743411	0.545666	-1.36239	0.173074	NA	-1.01614	0.545381	1.86317	0.0624382	0.121904	0.0639532	0.546797	-0.11696	0.906892	0.947614	AC011073.1	4.00958	0.752604	2.70236	3.0441	2.82865	6.40552	2.79456	1.34879	0.909018	0	1.85526	3.7695	2.48232	5.14424	1.69936	2.2887
AC011155.1	0	NA	NA	NA	NA	NA	NA	NA	NA	NA	NA	NA	NA	NA	NA	NA	NA	NA	NA	NA	NA	AC011155.1	0	0	0	0	0	0	0	0	0	0	0	0	0	0	0	0
AC011193.1	0	NA	NA	NA	NA	NA	NA	NA	NA	NA	NA	NA	NA	NA	NA	NA	NA	NA	NA	NA	NA	AC011193.1	0	0	0	0	0	0	0	0	0	0	0	0	0	0	0	0
AC011196.3	0.228722	0.109959	0.256043	-0.429456	0.667591	NA	-0.0536329	0.256043	0.209468	0.834083	NA	0.0720124	0.256043	-0.281251	0.778518	NA	-0.0915799	0.256043	0.357674	0.720587	NA	AC011196.3	0	0.30133	0.613559	0	0	0	0	0	0.903991	0	0.907519	0.933158	0	0	0	0
AC011239.1	0	NA	NA	NA	NA	NA	NA	NA	NA	NA	NA	NA	NA	NA	NA	NA	NA	NA	NA	NA	NA	AC011239.1	0	0	0	0	0	0	0	0	0	0	0	0	0	0	0	0
AC011239.2	0.271529	0.0553529	0.258798	-0.213884	0.830637	NA	-0.112018	0.258798	0.432837	0.665133	NA	0.130821	0.258798	-0.505496	0.613211	NA	-0.0365489	0.258798	0.141226	0.887692	NA	AC011239.2	0	0.810171	0.275946	0	0	0	0	1.30842	0	1.12209	0	0	0.827838	0	0	0
AC011243.1	0	NA	NA	NA	NA	NA	NA	NA	NA	NA	NA	NA	NA	NA	NA	NA	NA	NA	NA	NA	NA	AC011243.1	0	0	0	0	0	0	0	0	0	0	0	0	0	0	0	0
AC011247.3	0.919452	0.588853	0.47348	-1.24367	0.213621	NA	0.332924	0.460001	-0.723745	0.469222	NA	0.0515545	0.458863	-0.112353	0.910544	NA	-0.204375	0.474639	0.430589	0.666767	NA	AC011247.3	0.2981	0.373695	1.74913	1.25688	0	0	0.894301	0	0	1.12109	1.81261	0.933297	2.50148	1.30031	0	2.47034
AC011284.3	2.14496	0.397516	0.543274	-0.731705	0.464348	NA	0.0342796	0.546847	-0.0626859	0.950017	NA	0.929571	0.544092	-1.70848	0.0875474	0.163451	0.566334	0.54628	-1.03671	0.299871	0.448799	AC011284.3	0.603853	3.13391	1.5119	3.33017	0.910347	0	0.901213	1.30313	3.62014	4.47847	0.908381	2.80013	0.827205	3.90426	3.59911	2.48715
AC011286.1	0	NA	NA	NA	NA	NA	NA	NA	NA	NA	NA	NA	NA	NA	NA	NA	NA	NA	NA	NA	NA	AC011286.1	0	0	0	0	0	0	0	0	0	0	0	0	0	0	0	0
AC011288.2	17.0196	-0.32964	0.36754	0.896881	0.369783	0.584866	0.0311158	0.35761	-0.0870106	0.930663	NA	0.34601	0.358781	-0.964403	0.334844	0.484837	0.706765	0.366417	-1.92886	0.0537486	0.108295	AC011288.2	15.4205	20.1983	11.7935	20.6662	17.2048	18.2754	10.7811	16.8409	19.204	24.5501	11.7939	11.1874	12.3991	22.0431	22.4776	17.4779
AC011290.4	0.708638	0.318636	0.432471	-0.736779	0.461256	NA	-0.289285	0.414775	0.697451	0.48552	NA	0.0488396	0.423133	-0.115424	0.908109	NA	-0.559081	0.423959	1.31872	0.187264	NA	AC011290.4	0.602624	0.73376	1.49817	0	0	1.80787	0	1.29579	0.90549	0	2.72827	0.935783	0.830452	0	0	0
AC011294.3	13.7569	0.103202	0.382933	-0.269504	0.787542	0.891777	0.173094	0.429914	-0.402625	0.687224	NA	-0.805315	0.407022	1.97855	0.0478665	0.0962691	-0.735423	0.40869	1.79946	0.0719455	0.139801	AC011294.3	17.3834	8.77505	18.7413	10.1279	18.5593	19.6458	13.9452	8.83763	9.80548	7.68205	20.5153	13.6745	22.0342	5.92358	15.6062	8.85406
AC011295.1	1.87393	-0.586533	0.47599	1.23224	0.217861	NA	0.340448	0.4602	-0.739783	0.459431	NA	-0.958289	0.468415	2.04581	0.0407748	0.0836078	-0.0313083	0.4677	0.066941	0.946629	0.970906	AC011295.1	4.81537	0	1.38091	1.29945	2.71763	7.2288	4.49969	0	0	0	0	0	4.14274	3.89836	0	0
AC011298.2	165.978	-0.829554	0.129217	6.41986	1.36401e-10	6.94468e-09	-1.3749	0.246571	5.57608	2.46005e-08	8.32445e-07	-2.9227	0.167369	17.4627	2.75703e-68	8.63904e-67	-3.46805	0.223982	15.4836	4.47583e-54	1.16818e-52	AC011298.2	383.645	48.5732	214.542	17.1513	351.886	383.232	415.818	49.7498	48.8698	47.1002	207.925	212.525	223.177	18.2514	13.4698	19.7326
AC011306.1	0	NA	NA	NA	NA	NA	NA	NA	NA	NA	NA	NA	NA	NA	NA	NA	NA	NA	NA	NA	NA	AC011306.1	0	0	0	0	0	0	0	0	0	0	0	0	0	0	0	0
AC011309.1	0.320616	0.0836457	0.31108	-0.268888	0.788016	NA	0.0856968	0.31108	-0.275481	0.782946	NA	0.110772	0.31108	-0.356087	0.721776	NA	0.112823	0.31108	-0.36268	0.716844	NA	AC011309.1	0	0.30785	0.283213	0.6914	0	0	0	0	0.92355	0	0	0	0.849639	0	0.885709	1.18849
AC011313.1	0	NA	NA	NA	NA	NA	NA	NA	NA	NA	NA	NA	NA	NA	NA	NA	NA	NA	NA	NA	NA	AC011313.1	0	0	0	0	0	0	0	0	0	0	0	0	0	0	0	0
AC011330.13	56.6477	-0.0651933	0.225877	0.288623	0.77287	0.883773	-0.318836	0.210417	1.51525	0.129708	0.30312	0.902185	0.215166	-4.19296	2.75332e-05	9.07516e-05	0.648543	0.2214	-2.92928	0.00339745	0.00889375	AC011330.13	41.9033	80.6964	39.9656	64.0257	41.7801	47.0002	36.9295	85.7861	72.3998	83.9033	42.7002	38.2963	38.9003	63.711	62.1646	66.2015
AC011343.1	0	NA	NA	NA	NA	NA	NA	NA	NA	NA	NA	NA	NA	NA	NA	NA	NA	NA	NA	NA	NA	AC011343.1	0	0	0	0	0	0	0	0	0	0	0	0	0	0	0	0
AC011357.1	0	NA	NA	NA	NA	NA	NA	NA	NA	NA	NA	NA	NA	NA	NA	NA	NA	NA	NA	NA	NA	AC011357.1	0	0	0	0	0	0	0	0	0	0	0	0	0	0	0	0
AC011363.1	0.144164	-0.00266858	0.256043	0.0104224	0.991684	NA	0.00220944	0.256043	-0.00862919	0.993115	NA	-0.0401286	0.256043	0.156726	0.875461	NA	-0.0352506	0.256043	0.137674	0.890498	NA	AC011363.1	0.305346	0	0.27131	0	0	0	0.916037	0	0	0	0	0	0.813929	0	0	0
AC011366.3	0.0756546	0.0540554	0.256043	-0.211118	0.832795	NA	0.00220944	0.256043	-0.00862919	0.993115	NA	0.01617	0.256043	-0.0631534	0.949644	NA	-0.0356759	0.256043	0.139336	0.889185	NA	AC011366.3	0	0	0.302618	0	0	0	0	0	0	0	0.907855	0	0	0	0	0
AC011372.1	0	NA	NA	NA	NA	NA	NA	NA	NA	NA	NA	NA	NA	NA	NA	NA	NA	NA	NA	NA	NA	AC011372.1	0	0	0	0	0	0	0	0	0	0	0	0	0	0	0	0
AC011376.1	0	NA	NA	NA	NA	NA	NA	NA	NA	NA	NA	NA	NA	NA	NA	NA	NA	NA	NA	NA	NA	AC011376.1	0	0	0	0	0	0	0	0	0	0	0	0	0	0	0	0
AC011379.1	0.366675	-0.00140687	0.277497	0.00506986	0.995955	NA	0.134564	0.277497	-0.484921	0.627733	NA	-0.0472383	0.277497	0.17023	0.864829	NA	0.0887327	0.277497	-0.319761	0.74915	NA	AC011379.1	0.301226	0	0.318246	0.847227	0	0	0.903677	0	0	0	0	0.954739	0	2.54168	0	0
AC011380.1	0	NA	NA	NA	NA	NA	NA	NA	NA	NA	NA	NA	NA	NA	NA	NA	NA	NA	NA	NA	NA	AC011380.1	0	0	0	0	0	0	0	0	0	0	0	0	0	0	0	0
AC011404.1	0.0762481	-0.057691	0.256043	0.225318	0.821732	NA	0.00220944	0.256043	-0.00862919	0.993115	NA	-0.0397032	0.256043	0.155064	0.87677	NA	0.0201973	0.256043	-0.0788823	0.937126	NA	AC011404.1	0.304992	0	0	0	0.914977	0	0	0	0	0	0	0	0	0	0	0
AC011410.1	0.225864	0.0540936	0.256043	-0.211267	0.832679	NA	0.00226931	0.256043	-0.008863	0.992928	NA	0.0719941	0.256043	-0.28118	0.778573	NA	0.0201699	0.256043	-0.0787753	0.937211	NA	AC011410.1	0	0.301134	0.303033	0.299289	0	0	0	0	0.903401	0	0.909098	0	0	0	0.897866	0
AC011431.2	0	NA	NA	NA	NA	NA	NA	NA	NA	NA	NA	NA	NA	NA	NA	NA	NA	NA	NA	NA	NA	AC011431.2	0	0	0	0	0	0	0	0	0	0	0	0	0	0	0	0
AC011450.1	0.805044	0.0754647	0.43624	-0.172989	0.86266	NA	-0.42385	0.419785	1.00968	0.312647	NA	0.0842311	0.431001	-0.195432	0.845055	NA	-0.415084	0.424913	0.976868	0.328634	NA	AC011450.1	0.898237	1.21965	1.10229	0	0.922382	1.77233	0	2.75501	0.903945	0	0.902236	0	2.40462	0	0	0
AC011453.1	3.32618	-0.441814	0.547021	0.807674	0.419278	NA	0.682285	0.544092	-1.25399	0.209846	NA	-0.927409	0.544834	1.70218	0.0887209	0.165416	0.196691	0.546553	-0.359875	0.718941	0.822838	AC011453.1	5.3228	1.12218	2.94277	3.91697	6.63376	1.84108	7.49356	0	0	3.36653	4.66898	0	4.15933	2.58656	3.41779	5.74656
AC011453.2	0	NA	NA	NA	NA	NA	NA	NA	NA	NA	NA	NA	NA	NA	NA	NA	NA	NA	NA	NA	NA	AC011453.2	0	0	0	0	0	0	0	0	0	0	0	0	0	0	0	0
AC011453.3	0	NA	NA	NA	NA	NA	NA	NA	NA	NA	NA	NA	NA	NA	NA	NA	NA	NA	NA	NA	NA	AC011453.3	0	0	0	0	0	0	0	0	0	0	0	0	0	0	0	0
AC011453.4	0	NA	NA	NA	NA	NA	NA	NA	NA	NA	NA	NA	NA	NA	NA	NA	NA	NA	NA	NA	NA	AC011453.4	0	0	0	0	0	0	0	0	0	0	0	0	0	0	0	0
AC011456.1	0.371303	-0.115758	0.355709	0.32543	0.744856	NA	0.00452435	0.354359	-0.0127677	0.989813	NA	-0.305203	0.355277	0.859056	0.39031	NA	-0.18492	0.354791	0.521208	0.602222	NA	AC011456.1	0.907903	0	0.577309	0	0.913019	0.899191	0.911498	0	0	0	0.909114	0	0.822814	0	0	0
AC011465.1	0	NA	NA	NA	NA	NA	NA	NA	NA	NA	NA	NA	NA	NA	NA	NA	NA	NA	NA	NA	NA	AC011465.1	0	0	0	0	0	0	0	0	0	0	0	0	0	0	0	0
AC011467.1	0	NA	NA	NA	NA	NA	NA	NA	NA	NA	NA	NA	NA	NA	NA	NA	NA	NA	NA	NA	NA	AC011467.1	0	0	0	0	0	0	0	0	0	0	0	0	0	0	0	0
AC011477.1	0.213388	0.165802	0.256043	-0.647554	0.517273	NA	0.00220944	0.256043	-0.00862919	0.993115	NA	0.01617	0.256043	-0.0631534	0.949644	NA	-0.147422	0.256043	0.575771	0.56477	NA	AC011477.1	0	0	0.853551	0	0	0	0	0	0	0	0	0.965444	1.59521	0	0	0
AC011498.1	0.542532	0.178681	0.381883	-0.467894	0.639861	NA	0.134835	0.372068	-0.362394	0.717058	NA	-0.211898	0.375012	0.565042	0.572045	NA	-0.255744	0.378888	0.674984	0.499686	NA	AC011498.1	0.614101	0	1.13112	0.424902	0.936052	0.90625	0	0	0	0	0	0.938776	2.4546	1.27471	0	0
AC011499.1	1.76982	0.285972	0.527636	-0.541987	0.587827	NA	-0.158683	0.515324	0.307928	0.758137	NA	-0.122372	0.521216	0.234782	0.814378	0.888155	-0.567027	0.521867	1.08654	0.277242	0.422755	AC011499.1	1.84895	1.41822	2.96809	0.844017	0.936602	0.908978	3.70126	1.33981	1.80592	1.10892	0	5.61657	3.28771	0	2.53205	0
AC011509.1	0.183594	-0.00100688	0.256043	0.00393245	0.996862	NA	0.114767	0.256043	-0.448232	0.653986	NA	0.0169809	0.256043	-0.0663206	0.947123	NA	0.132755	0.256043	-0.518485	0.60412	NA	AC011509.1	0	0	0	0.734378	0	0	0	0	0	0	0	0	0	0	0.916858	1.28628
AC011513.3	0	NA	NA	NA	NA	NA	NA	NA	NA	NA	NA	NA	NA	NA	NA	NA	NA	NA	NA	NA	NA	AC011513.3	0	0	0	0	0	0	0	0	0	0	0	0	0	0	0	0
AC011513.4	0.0688681	0.0540554	0.256043	-0.211118	0.832795	NA	0.00220944	0.256043	-0.00862919	0.993115	NA	0.01617	0.256043	-0.0631534	0.949644	NA	-0.0356759	0.256043	0.139336	0.889185	NA	AC011513.4	0	0	0.275472	0	0	0	0	0	0	0	0	0	0.826417	0	0	0
AC011516.1	0	NA	NA	NA	NA	NA	NA	NA	NA	NA	NA	NA	NA	NA	NA	NA	NA	NA	NA	NA	NA	AC011516.1	0	0	0	0	0	0	0	0	0	0	0	0	0	0	0	0
AC011516.2	0.0747931	-0.00181782	0.256043	0.00709968	0.994335	NA	0.0580826	0.256043	-0.226847	0.820543	NA	0.01617	0.256043	-0.0631534	0.949644	NA	0.0760704	0.256043	-0.2971	0.76639	NA	AC011516.2	0	0	0	0.299173	0	0	0	0	0	0	0	0	0	0	0.897518	0
AC011518.1	2.72813	-0.319429	0.546742	0.584242	0.559058	NA	0.444509	0.545014	-0.815593	0.414733	NA	-0.401887	0.545576	0.736629	0.461348	0.61123	0.362051	0.546296	-0.662739	0.507498	0.65494	AC011518.1	3.33674	1.7776	2.11571	3.68248	6.3967	2.71156	0.901954	2.61782	2.71499	0	2.72396	2.79656	0.82661	5.21426	0.89807	4.93512
AC011518.2	0	NA	NA	NA	NA	NA	NA	NA	NA	NA	NA	NA	NA	NA	NA	NA	NA	NA	NA	NA	NA	AC011518.2	0	0	0	0	0	0	0	0	0	0	0	0	0	0	0	0
AC011523.2	90.3555	0.330138	0.292957	-1.12692	0.259777	0.4641	0.00203537	0.179878	-0.0113153	0.990972	0.995523	3.45981	0.251429	-13.7606	4.40015e-43	7.9456e-42	3.1317	0.237463	-13.1882	1.02602e-39	1.87722e-38	AC011523.2	12.9237	165.446	17.0197	166.033	9.03373	17.1535	12.5839	143.625	178.18	174.533	15.4453	21.5024	14.1115	157.274	173.623	167.202
AC011524.1	0	NA	NA	NA	NA	NA	NA	NA	NA	NA	NA	NA	NA	NA	NA	NA	NA	NA	NA	NA	NA	AC011524.1	0	0	0	0	0	0	0	0	0	0	0	0	0	0	0	0
AC011524.2	0.295218	0.118598	0.264809	-0.447862	0.654253	NA	0.00237425	0.264809	-0.00896588	0.992846	NA	-0.0424298	0.264809	0.160228	0.872702	NA	-0.158654	0.264809	0.599124	0.54909	NA	AC011524.2	0.298388	0	0.882483	0	0	0	0.895163	0	0	0	1.81354	0	0.833904	0	0	0
AC011524.3	0.152496	-0.113564	0.256043	0.443535	0.657378	NA	0.00220944	0.256043	-0.00862919	0.993115	NA	-0.0955764	0.256043	0.373282	0.708938	NA	0.0201973	0.256043	-0.0788823	0.937126	NA	AC011524.3	0.609985	0	0	0	1.82995	0	0	0	0	0	0	0	0	0	0	0
AC011525.2	9.49061	-0.730156	0.417457	1.74905	0.0802816	NA	-0.17758	0.472883	0.375527	0.707269	NA	-1.20653	0.438465	2.75172	0.00592839	0.0144859	-0.653955	0.456095	1.43381	0.151626	0.262066	AC011525.2	17.2122	6.1642	9.52048	5.06557	13.716	17.1729	20.7477	6.54946	6.33495	5.60819	11.803	9.31984	7.43862	5.21571	6.28455	3.69645
AC011525.4	9.65443	0.562227	0.468343	-1.20046	0.229961	NA	0.166825	0.523737	-0.318529	0.750084	NA	-1.5494	0.50001	3.09873	0.00194354	0.00514464	-1.9448	0.4997	3.89193	9.94499e-05	0.000322669	AC011525.4	12.2768	2.38986	21.0221	2.92896	8.06171	13.7942	14.9746	3.24653	2.95593	0.967116	25.7555	28.6105	8.70025	2.36006	4.31471	2.1121
AC011530.4	0	NA	NA	NA	NA	NA	NA	NA	NA	NA	NA	NA	NA	NA	NA	NA	NA	NA	NA	NA	NA	AC011530.4	0	0	0	0	0	0	0	0	0	0	0	0	0	0	0	0
AC011551.3	6.12694	-0.253797	0.511804	0.495887	0.619974	NA	-0.289524	0.519206	0.557628	0.577098	NA	0.0138077	0.512198	-0.0269577	0.978493	0.98833	-0.0219198	0.518848	0.042247	0.966302	0.981726	AC011551.3	6.90726	7.13298	5.32264	5.14488	4.53311	9.8099	6.37876	10.3311	5.46237	5.6055	5.46794	4.7034	5.79658	0	5.48497	9.94968
AC011558.5	4.32531	0.0535069	0.271831	-0.196839	0.843953	NA	0.0385156	0.271382	-0.141924	0.88714	NA	0.0543164	0.271592	-0.199993	0.841486	0.907349	0.039325	0.27162	-0.144779	0.884885	0.933283	AC011558.5	2.10429	4.47801	4.43438	6.28458	6.31286	0	0	0	0	13.434	0	0	13.3031	0	0	18.8537
AC011591.1	0	NA	NA	NA	NA	NA	NA	NA	NA	NA	NA	NA	NA	NA	NA	NA	NA	NA	NA	NA	NA	AC011591.1	0	0	0	0	0	0	0	0	0	0	0	0	0	0	0	0
AC011625.1	0	NA	NA	NA	NA	NA	NA	NA	NA	NA	NA	NA	NA	NA	NA	NA	NA	NA	NA	NA	NA	AC011625.1	0	0	0	0	0	0	0	0	0	0	0	0	0	0	0	0
AC011648.1	0	NA	NA	NA	NA	NA	NA	NA	NA	NA	NA	NA	NA	NA	NA	NA	NA	NA	NA	NA	NA	AC011648.1	0	0	0	0	0	0	0	0	0	0	0	0	0	0	0	0
AC011718.2	4.14382	-0.27505	0.543894	0.505705	0.613064	NA	-0.454232	0.546281	0.8315	0.405691	NA	-0.196285	0.543791	0.360957	0.718131	0.820602	-0.375468	0.546351	0.687228	0.491939	0.641215	AC011718.2	5.59636	4.49809	3.98312	2.49773	7.79762	6.13449	2.85696	1.22821	1.6559	10.6102	2.74876	4.35296	4.84763	5.51736	0.866672	1.10916
AC011718.3	0	NA	NA	NA	NA	NA	NA	NA	NA	NA	NA	NA	NA	NA	NA	NA	NA	NA	NA	NA	NA	AC011718.3	0	0	0	0	0	0	0	0	0	0	0	0	0	0	0	0
AC011738.1	0	NA	NA	NA	NA	NA	NA	NA	NA	NA	NA	NA	NA	NA	NA	NA	NA	NA	NA	NA	NA	AC011738.1	0	0	0	0	0	0	0	0	0	0	0	0	0	0	0	0
AC011738.4	0.102545	-0.00181782	0.256043	0.00709968	0.994335	NA	0.0580826	0.256043	-0.226847	0.820543	NA	0.01617	0.256043	-0.0631534	0.949644	NA	0.0760704	0.256043	-0.2971	0.76639	NA	AC011738.4	0	0	0	0.41018	0	0	0	0	0	0	0	0	0	0	0	1.23054
AC011747.3	0.630651	-0.357659	0.418856	0.853894	0.393164	NA	0.152767	0.406248	-0.376045	0.706884	NA	-0.330438	0.414652	0.796904	0.425507	NA	0.179988	0.410378	-0.438591	0.660958	NA	AC011747.3	1.20631	0.301326	0.30241	0.712558	0.910252	2.70868	0	0	0.903977	0	0.907231	0	0	0	0.898237	1.23944
AC011747.4	141.974	-0.374081	0.489021	0.764959	0.444296	0.651671	-0.209701	0.489978	0.427981	0.668665	0.822387	-0.351592	0.489497	0.718271	0.47259	0.621692	-0.187212	0.489503	0.382453	0.702125	0.810071	AC011747.4	188.375	135.598	132.386	111.537	229.878	124.669	210.578	56.6488	140.815	209.33	67.0927	194.02	136.046	52.1388	62.4084	220.065
AC011747.6	1.6527	0.187484	0.534466	-0.350788	0.725748	NA	0.524008	0.525384	-0.997382	0.318579	NA	-0.285119	0.526282	0.541761	0.587983	0.721716	0.0514047	0.533617	-0.0963326	0.923256	0.956554	AC011747.6	1.50365	0.744789	2.06291	2.29946	1.81252	0	2.69842	0	0	2.23437	0.907523	2.79992	2.48128	2.59675	1.80122	2.50041
AC011748.1	0	NA	NA	NA	NA	NA	NA	NA	NA	NA	NA	NA	NA	NA	NA	NA	NA	NA	NA	NA	NA	AC011748.1	0	0	0	0	0	0	0	0	0	0	0	0	0	0	0	0
AC011752.1	0	NA	NA	NA	NA	NA	NA	NA	NA	NA	NA	NA	NA	NA	NA	NA	NA	NA	NA	NA	NA	AC011752.1	0	0	0	0	0	0	0	0	0	0	0	0	0	0	0	0
AC011753.5	7.1356	0.0658689	0.474367	-0.138856	0.889564	NA	0.429564	0.486788	-0.882445	0.377536	NA	-0.194771	0.485149	0.401467	0.688076	0.798504	0.168923	0.47615	-0.354769	0.722763	0.825393	AC011753.5	6.92279	5.64806	7.3348	8.63674	2.72377	9.0383	9.00631	3.89754	6.33492	6.71171	6.35973	6.53895	9.10573	7.80062	8.11022	9.99938
AC011754.1	0	NA	NA	NA	NA	NA	NA	NA	NA	NA	NA	NA	NA	NA	NA	NA	NA	NA	NA	NA	NA	AC011754.1	0	0	0	0	0	0	0	0	0	0	0	0	0	0	0	0
AC011841.1	1.49043	-0.258075	0.538659	0.479107	0.631863	NA	0.0376401	0.532684	-0.0706611	0.943667	NA	-0.145935	0.536724	0.2719	0.785699	0.869052	0.14978	0.534719	-0.28011	0.779393	0.866315	AC011841.1	1.81207	1.41248	1.15664	1.58053	1.82505	1.80779	1.80337	1.30674	1.81001	1.12069	1.81627	0	1.65365	2.60552	0.898685	1.2374
AC011841.2	0.155297	0.109929	0.256043	-0.429336	0.667679	NA	0.00220944	0.256043	-0.00862919	0.993115	NA	0.01617	0.256043	-0.0631534	0.949644	NA	-0.0915491	0.256043	0.357554	0.720677	NA	AC011841.2	0	0	0.62119	0	0	0	0	0	0	0	0	1.86357	0	0	0	0
AC011841.3	0.0688681	0.0540554	0.256043	-0.211118	0.832795	NA	0.00220944	0.256043	-0.00862919	0.993115	NA	0.01617	0.256043	-0.0631534	0.949644	NA	-0.0356759	0.256043	0.139336	0.889185	NA	AC011841.3	0	0	0.275472	0	0	0	0	0	0	0	0	0	0.826417	0	0	0
AC011841.4	0	NA	NA	NA	NA	NA	NA	NA	NA	NA	NA	NA	NA	NA	NA	NA	NA	NA	NA	NA	NA	AC011841.4	0	0	0	0	0	0	0	0	0	0	0	0	0	0	0	0
AC011841.5	1.396	-0.223144	0.492526	0.453061	0.650505	NA	0.119848	0.491172	-0.244004	0.807228	NA	0.11802	0.492535	-0.239618	0.810627	0.885845	0.461012	0.491163	-0.938614	0.347929	0.500086	AC011841.5	1.20185	1.67199	0.583602	2.12654	2.7327	0.872853	0	4.11535	0.90063	0	0	0.95874	0.792066	2.53999	0	3.83962
AC011841.6	0.423529	-0.124487	0.360754	0.345074	0.730039	NA	0.000836578	0.360619	-0.00231984	0.998149	NA	-0.0807284	0.360646	0.223844	0.822879	NA	0.0445949	0.360726	-0.123625	0.901612	NA	AC011841.6	0.602969	0.394098	0.267745	0.429302	0.923745	0.885163	0	0	0	1.18229	0	0	0.803236	1.28791	0	0
AC011841.7	0	NA	NA	NA	NA	NA	NA	NA	NA	NA	NA	NA	NA	NA	NA	NA	NA	NA	NA	NA	NA	AC011841.7	0	0	0	0	0	0	0	0	0	0	0	0	0	0	0	0
AC011893.3	0.322006	-0.0874746	0.310346	0.281862	0.778049	NA	0.088281	0.310346	-0.28446	0.776058	NA	-0.14494	0.310346	0.467027	0.64048	NA	0.0308157	0.310346	-0.0992949	0.920904	NA	AC011893.3	0.601252	0	0.275282	0.411492	0	0.902912	0.900842	0	0	0	0	0	0.825847	0	0	1.23447
AC011897.2	0.146494	0.109929	0.256043	-0.429336	0.667679	NA	0.00220944	0.256043	-0.00862919	0.993115	NA	0.01617	0.256043	-0.0631534	0.949644	NA	-0.0915491	0.256043	0.357554	0.720677	NA	AC011897.2	0	0	0.585975	0	0	0	0	0	0	0	0	0.92928	0.828645	0	0	0
AC011899.10	10.3312	-0.25974	0.441465	0.58836	0.556291	NA	0.00702131	0.438612	-0.016008	0.987228	NA	0.24893	0.437323	-0.569214	0.569211	0.706333	0.515692	0.442723	-1.16482	0.244093	0.382378	AC011899.10	9.67229	11.7677	7.67818	12.2067	10.0545	9.94232	9.02003	10.4744	18.0999	6.72877	5.44777	9.32105	8.26571	15.6445	9.87754	11.0981
AC011899.9	6.51104	-0.40176	0.502609	0.799349	0.424088	NA	-0.0217262	0.489351	0.044398	0.964587	NA	0.772251	0.492995	-1.56645	0.117244	0.209793	1.15228	0.499286	-2.30787	0.0210066	0.0470052	AC011899.9	4.51704	9.22116	2.86665	9.43931	3.26623	4.94133	5.34356	7.79012	8.60245	11.2709	0.922982	4.90558	2.77138	10.8626	10.8841	6.5713
AC011901.2	0	NA	NA	NA	NA	NA	NA	NA	NA	NA	NA	NA	NA	NA	NA	NA	NA	NA	NA	NA	NA	AC011901.2	0	0	0	0	0	0	0	0	0	0	0	0	0	0	0	0
AC011994.1	1.28293	-0.00956527	0.472184	0.0202575	0.983838	NA	-0.221514	0.4694	0.471908	0.636992	NA	0.294463	0.471975	-0.623896	0.532696	0.675508	0.0825148	0.469609	-0.17571	0.860522	0.917691	AC011994.1	0.934628	2.09596	0.906247	1.19488	0	0	2.80389	4.04752	0	2.24037	0	1.88831	0.830426	1.29128	0	2.29337
AC011995.1	0	NA	NA	NA	NA	NA	NA	NA	NA	NA	NA	NA	NA	NA	NA	NA	NA	NA	NA	NA	NA	AC011995.1	0	0	0	0	0	0	0	0	0	0	0	0	0	0	0	0
AC011995.3	0	NA	NA	NA	NA	NA	NA	NA	NA	NA	NA	NA	NA	NA	NA	NA	NA	NA	NA	NA	NA	AC011995.3	0	0	0	0	0	0	0	0	0	0	0	0	0	0	0	0
AC011997.1	2.46862	-0.167047	0.547276	0.305233	0.760189	NA	-0.715134	0.540124	1.32402	0.185496	NA	-0.3662	0.546568	0.669999	0.502858	0.648996	-0.914288	0.541736	1.6877	0.0914692	0.171631	AC011997.1	3.91526	2.38828	3.15729	0.413637	1.82256	2.7118	7.21141	1.30465	3.62006	2.24012	1.81655	1.86612	5.78921	0	0	1.24091
AC011998.1	0	NA	NA	NA	NA	NA	NA	NA	NA	NA	NA	NA	NA	NA	NA	NA	NA	NA	NA	NA	NA	AC011998.1	0	0	0	0	0	0	0	0	0	0	0	0	0	0	0	0
AC012003.1	0.18484	0.0540996	0.256043	-0.211291	0.83266	NA	-0.0536195	0.256043	0.209416	0.834124	NA	0.0719989	0.256043	-0.281199	0.778558	NA	-0.0357202	0.256043	0.139508	0.889048	NA	AC012003.1	0	0.436263	0.303098	0	0	0	0	1.30879	0	0	0.909294	0	0	0	0	0
AC012005.2	0	NA	NA	NA	NA	NA	NA	NA	NA	NA	NA	NA	NA	NA	NA	NA	NA	NA	NA	NA	NA	AC012005.2	0	0	0	0	0	0	0	0	0	0	0	0	0	0	0	0
AC012005.3	15.4203	0.327963	0.391542	-0.837619	0.402245	0.614072	-0.105818	0.428116	0.247172	0.804775	NA	-0.463586	0.411064	1.12777	0.259417	0.399229	-0.897368	0.410348	2.18685	0.0287538	0.062235	AC012005.3	17.1286	11.6287	22.3122	10.6116	17.1703	11.739	22.4766	9.05976	9.04596	16.7803	22.7142	24.3073	19.915	5.19805	9.03884	17.5979
AC012005.4	0	NA	NA	NA	NA	NA	NA	NA	NA	NA	NA	NA	NA	NA	NA	NA	NA	NA	NA	NA	NA	AC012005.4	0	0	0	0	0	0	0	0	0	0	0	0	0	0	0	0
AC012047.1	0	NA	NA	NA	NA	NA	NA	NA	NA	NA	NA	NA	NA	NA	NA	NA	NA	NA	NA	NA	NA	AC012047.1	0	0	0	0	0	0	0	0	0	0	0	0	0	0	0	0
AC012065.4	0	NA	NA	NA	NA	NA	NA	NA	NA	NA	NA	NA	NA	NA	NA	NA	NA	NA	NA	NA	NA	AC012065.4	0	0	0	0	0	0	0	0	0	0	0	0	0	0	0	0
AC012074.2	37.6872	0.239768	0.282888	-0.847571	0.396677	0.610113	-0.0246907	0.288325	0.0856347	0.931757	0.968036	0.429787	0.286622	-1.49949	0.133747	0.234205	0.165329	0.284622	-0.580871	0.561327	0.701276	AC012074.2	30.3492	42.2272	36.3754	41.7968	31.8803	31.1221	28.0453	58.6164	37.9526	30.1125	34.7223	39.7625	34.6413	51.9833	33.6759	39.7313
AC012075.2	0	NA	NA	NA	NA	NA	NA	NA	NA	NA	NA	NA	NA	NA	NA	NA	NA	NA	NA	NA	NA	AC012075.2	0	0	0	0	0	0	0	0	0	0	0	0	0	0	0	0
AC012119.1	0	NA	NA	NA	NA	NA	NA	NA	NA	NA	NA	NA	NA	NA	NA	NA	NA	NA	NA	NA	NA	AC012119.1	0	0	0	0	0	0	0	0	0	0	0	0	0	0	0	0
AC012123.1	0.623295	-0.234501	0.361204	0.649219	0.516197	NA	-0.106518	0.350807	0.303635	0.761406	NA	-0.295735	0.357355	0.827567	0.407916	NA	-0.167752	0.354589	0.473088	0.63615	NA	AC012123.1	1.51349	0.373875	0.605817	0	1.82694	2.71352	0	0	0	1.12162	1.81745	0	0	0	0	0
AC012146.7	40.8078	0.623979	0.321203	-1.94264	0.0520603	0.149772	0.578081	0.30343	-1.90515	0.0567601	0.172706	1.22317	0.318376	-3.84191	0.000122082	0.000377808	1.17727	0.30646	-3.84152	0.000122274	0.000392459	AC012146.7	18.0669	45.8049	29.0323	70.3272	16.5131	11.4182	26.2693	45.4701	34.955	56.9896	34.2914	21.1293	31.6764	60.594	66.8609	83.5268
AC012150.1	0	NA	NA	NA	NA	NA	NA	NA	NA	NA	NA	NA	NA	NA	NA	NA	NA	NA	NA	NA	NA	AC012150.1	0	0	0	0	0	0	0	0	0	0	0	0	0	0	0	0
AC012168.1	0.108691	-0.00181782	0.256043	0.00709968	0.994335	NA	0.0580826	0.256043	-0.226847	0.820543	NA	0.01617	0.256043	-0.0631534	0.949644	NA	0.0760704	0.256043	-0.2971	0.76639	NA	AC012168.1	0	0	0	0.434762	0	0	0	0	0	0	0	0	0	1.30429	0	0
AC012175.1	0	NA	NA	NA	NA	NA	NA	NA	NA	NA	NA	NA	NA	NA	NA	NA	NA	NA	NA	NA	NA	AC012175.1	0	0	0	0	0	0	0	0	0	0	0	0	0	0	0	0
AC012181.1	0.898883	-0.386598	0.403573	0.957938	0.338094	NA	0.239894	0.390195	-0.614805	0.538683	NA	-0.568117	0.397029	1.43092	0.152453	NA	0.058376	0.396639	-0.147177	0.882993	NA	AC012181.1	2.18171	0	0.595087	0.818735	0	0	6.54513	0	0	0	0	0.953891	0.831372	1.29523	0	1.16098
AC012181.2	0	NA	NA	NA	NA	NA	NA	NA	NA	NA	NA	NA	NA	NA	NA	NA	NA	NA	NA	NA	NA	AC012181.2	0	0	0	0	0	0	0	0	0	0	0	0	0	0	0	0
AC012307.2	14.7308	-0.654196	0.382207	1.71163	0.0869654	0.220052	-0.679061	0.417719	1.62564	0.104027	NA	-0.509804	0.38556	1.32224	0.186087	0.306873	-0.534669	0.414878	1.28874	0.19749	0.323795	AC012307.2	22.5188	14.9497	13.3286	8.12619	18.023	23.428	26.1053	16.8111	19.0093	9.02858	11.8412	12.1892	15.9554	6.54076	11.7119	6.12587
AC012314.1	2.04152	-0.477198	0.48692	0.980033	0.32707	NA	-0.597562	0.487062	1.22687	0.219872	NA	0.38695	0.49181	-0.786788	0.431406	0.583461	0.266586	0.482187	-0.552869	0.580353	0.717495	AC012314.1	2.16758	4.55545	0.313262	1.12979	0	0	6.50274	5.38036	2.71956	5.56645	0	0.939786	0	0	3.38938	0
AC012314.20	1.4702	-0.279873	0.519062	0.53919	0.589756	NA	0.282794	0.504743	-0.560273	0.575293	NA	-0.558825	0.51158	1.09235	0.274678	0.417119	0.00384153	0.512295	-0.00749867	0.994017	0.996889	AC012314.20	2.40179	0.603062	1.43542	1.44052	0.903802	1.80601	4.49556	0	1.80919	0	1.81709	0	2.48918	0	1.8076	2.51396
AC012314.3	17677.9	0.289082	0.0943683	-3.06333	0.00218886	0.0123351	0.104223	0.0946188	-1.10151	0.270676	0.489051	-0.44278	0.0945153	4.68474	2.80318e-06	1.01887e-05	-0.627638	0.094472	6.64364	3.06024e-11	1.71253e-10	AC012314.3	18870.9	13851.4	23092.6	14896.9	19613.4	18367.7	18631.7	12492.1	12623.1	16439.1	25215.6	22174.3	21887.9	14544.9	15121	15024.7
AC012314.8	50.6002	-0.192848	0.237933	0.810511	0.417646	0.627749	-0.182955	0.257767	0.709769	0.477847	0.683945	-0.324448	0.244945	1.32458	0.185312	0.305905	-0.314555	0.251202	1.2522	0.210497	0.340158	AC012314.8	60.3936	47.8957	52.4415	41.6698	47.5373	71.4036	62.24	58.9285	48.8697	35.8889	49.0291	51.2633	57.0319	43.0251	41.3033	40.6811
AC012322.1	1.03938	-0.139944	0.497806	0.281121	0.778618	NA	0.173063	0.494738	-0.349808	0.726483	NA	0.0690967	0.496116	-0.139275	0.889233	0.935356	0.382104	0.496428	-0.769706	0.441474	NA	AC012322.1	0.905172	1.04809	0.622234	1.58202	0.910372	0.903935	0.90121	0	0.905024	2.23925	0	1.8667	0	2.60285	0.899749	1.24347
AC012353.1	0.225919	-0.113672	0.256043	0.443957	0.657074	NA	-0.0535559	0.256043	0.209167	0.834318	NA	-0.0399189	0.256043	0.155907	0.876106	NA	0.0201973	0.256043	-0.0788823	0.937126	NA	AC012353.1	0.603177	0.3005	0	0	0	0.89952	0.910012	0	0.9015	0	0	0	0	0	0	0
AC012354.6	1.12529	0.353996	0.514111	-0.688559	0.491101	NA	-0.475234	0.49775	0.954764	0.339697	NA	0.225477	0.508141	-0.443729	0.657239	0.777125	-0.603753	0.503762	1.19849	0.230727	NA	AC012354.6	0.902708	1.48566	1.81337	0.299417	0	0.903991	1.80413	1.30893	0.905132	2.24291	1.81627	2.79708	0.826749	0	0.898252	0
AC012358.7	16.6514	0.275458	0.388892	-0.708315	0.47875	0.678656	0.100947	0.393373	-0.256619	0.797473	NA	0.279722	0.394395	-0.709245	0.478173	0.626693	0.105211	0.387842	-0.271274	0.78618	0.870354	AC012358.7	13.5845	17.4043	17.1079	18.509	14.5712	15.3669	10.8155	24.7706	11.7654	15.677	21.7999	19.5982	9.92555	20.826	19.7907	14.9102
AC012358.8	38.6049	0.0581158	0.261457	-0.222277	0.824098	0.910585	0.0347219	0.284412	-0.122083	0.902833	0.954097	-0.292315	0.273374	1.06929	0.28494	0.429845	-0.315709	0.273131	1.15589	0.247727	0.38676	AC012358.8	42.1498	34.0293	43.9062	34.3341	42.9977	45.5539	37.8979	32.1903	30.4432	39.4543	37.4204	46.2231	48.075	29.3167	45.963	27.7225
AC012360.1	7.80574	-0.0174907	0.547222	0.0319627	0.974502	NA	0.326694	0.546865	-0.597394	0.550244	NA	-0.343734	0.546957	0.628448	0.529711	0.67277	0.000451	0.547156	-0.000824261	0.999342	0.999494	AC012360.1	8.70129	5.39011	8.5094	8.62216	8.48831	5.49681	12.1188	16.1703	0	0	3.71731	16.0157	5.7952	11.5838	1.70071	12.5819
AC012360.4	2.92877	0.0446916	0.545101	-0.0819878	0.934656	NA	0.493865	0.546384	-0.903879	0.366059	NA	-0.814571	0.54621	1.49131	0.135879	0.23746	-0.365398	0.546481	0.668639	0.503726	0.651794	AC012360.4	3.92327	1.03801	4.11628	2.63755	4.54876	1.80983	5.41121	1.30198	1.81205	0	3.63815	3.73993	4.97075	5.20765	2.70499	0
AC012360.6	2.54569	-0.248265	0.547122	0.453764	0.649998	NA	-0.0710127	0.544555	0.130405	0.896246	NA	-0.572483	0.546543	1.04746	0.294886	0.441092	-0.395231	0.546059	0.723789	0.469195	0.621037	AC012360.6	3.94542	1.73213	2.89537	1.60984	4.57383	4.54438	2.71806	0	1.81995	3.37645	1.71097	2.81601	4.15914	3.92456	0.904962	0
AC012361.1	0	NA	NA	NA	NA	NA	NA	NA	NA	NA	NA	NA	NA	NA	NA	NA	NA	NA	NA	NA	NA	AC012361.1	0	0	0	0	0	0	0	0	0	0	0	0	0	0	0	0
AC012363.1	2.26484	0.432192	0.520237	-0.83076	0.406109	NA	0.0157569	0.505329	-0.0311814	0.975125	NA	-0.342374	0.511792	0.668971	0.503514	0.649544	-0.758809	0.513855	1.4767	0.139756	0.245155	AC012363.1	2.36576	0.912453	4.82692	0.954222	2.74804	1.75362	2.59561	0	2.73736	0	0	9.71968	4.76107	0	2.86267	0
AC012363.13	2.90874	-0.0955983	0.546168	0.175035	0.861052	NA	-0.363289	0.546045	0.66531	0.505852	NA	0.457581	0.546612	-0.837123	0.402523	0.554919	0.189891	0.545547	-0.348074	0.727785	0.829184	AC012363.13	2.40775	4.51661	2.05664	2.65397	0	5.4225	1.80075	5.19182	7.23963	1.11839	1.81711	1.86861	2.48419	1.29973	5.41026	1.25192
AC012363.2	0	NA	NA	NA	NA	NA	NA	NA	NA	NA	NA	NA	NA	NA	NA	NA	NA	NA	NA	NA	NA	AC012363.2	0	0	0	0	0	0	0	0	0	0	0	0	0	0	0	0
AC012363.4	0.219327	-0.0572804	0.256043	0.223714	0.82298	NA	0.00261905	0.256043	-0.0102289	0.991839	NA	-0.0952507	0.256043	0.37201	0.709885	NA	-0.0353512	0.256043	0.138067	0.890187	NA	AC012363.4	0.601738	0	0.275571	0	0.906053	0	0.899162	0	0	0	0	0	0.826712	0	0	0
AC012365.1	0	NA	NA	NA	NA	NA	NA	NA	NA	NA	NA	NA	NA	NA	NA	NA	NA	NA	NA	NA	NA	AC012365.1	0	0	0	0	0	0	0	0	0	0	0	0	0	0	0	0
AC012368.1	0.109239	-0.00181782	0.256043	0.00709968	0.994335	NA	-0.0536637	0.256043	0.209589	0.833989	NA	0.0720432	0.256043	-0.281371	0.778426	NA	0.0201973	0.256043	-0.0788823	0.937126	NA	AC012368.1	0	0.436954	0	0	0	0	0	1.31086	0	0	0	0	0	0	0	0
AC012370.2	0.769485	0.095484	0.447017	-0.213603	0.830857	NA	-0.156162	0.421399	0.37058	0.710951	NA	-0.31821	0.434666	0.73208	0.46412	NA	-0.569856	0.433452	1.31469	0.188614	NA	AC012370.2	1.20627	0.373317	1.49836	0	1.81585	0	1.80295	0	0	1.11995	2.72977	0.935778	0.82952	0	0	0
AC012370.3	4.60341	0.590562	0.523193	-1.12877	0.258997	NA	0.0887874	0.532301	-0.166799	0.867528	NA	0.0935987	0.529537	-0.176756	0.8597	0.917183	-0.408176	0.526319	0.775529	0.438027	0.590806	AC012370.3	3.55517	3.86934	6.75014	4.23897	3.34643	4.37775	2.94134	4.63483	4.55162	2.42158	6.79694	2.55358	10.8999	3.1044	6.90089	2.71162
AC012414.1	0.954853	-0.252537	0.495204	0.509966	0.610075	NA	-0.289994	0.476637	0.608417	0.542911	NA	-0.166483	0.490841	0.339178	0.734475	NA	-0.20394	0.480961	0.424025	0.671547	NA	AC012414.1	1.49678	1.0595	0.851926	0.411204	1.84078	1.7685	0.881061	1.37453	1.80398	0	0	0.95616	1.59962	0	0	1.23361
AC012442.5	2.05178	0.0737156	0.542277	-0.135937	0.891871	NA	-0.371229	0.538969	0.688777	0.490964	NA	0.291681	0.541847	-0.538309	0.590364	0.723473	-0.153263	0.539432	0.28412	0.776319	0.864221	AC012442.5	1.80393	2.81571	2.01498	1.57249	2.7131	0	2.69868	2.59032	3.6193	2.2375	2.7264	0	3.31855	1.29975	0.903788	2.51393
AC012442.6	2.70419	-0.123237	0.545777	0.225801	0.821356	NA	-0.0725744	0.54453	0.133279	0.893973	NA	0.434606	0.544676	-0.797917	0.424919	0.577052	0.485269	0.545653	-0.889335	0.373823	0.527285	AC012442.6	2.10696	3.63374	1.7541	3.32196	1.81312	1.80738	2.70037	2.59476	2.71503	5.59145	0.908577	1.86881	2.4849	2.59906	3.60797	3.75886
AC012445.1	3.48618	-0.00908883	0.53586	0.0169612	0.986468	NA	-0.322892	0.546475	0.590864	0.554612	NA	2.06727	0.54304	-3.80686	0.000140744	0.000431666	1.75347	0.543044	-3.22897	0.00124238	0.00348699	AC012445.1	0	8.08078	0	5.86395	0	0	0	11.6831	3.61721	8.942	0	0	0	6.49542	3.60191	7.49451
AC012451.1	0.611181	-0.000824973	0.346537	0.00238062	0.998101	NA	-0.197671	0.349471	0.565628	0.571647	NA	0.457436	0.348407	-1.31294	0.189205	NA	0.26059	0.347595	-0.749694	0.453439	NA	AC012451.1	0	1.59318	0	0.851548	0	0	0	3.87604	0.90349	0	0	0	0	1.29871	0	1.25594
AC012456.3	3.12154	-0.241468	0.543602	0.4442	0.656898	NA	0.193018	0.546228	-0.353365	0.723815	NA	-0.249975	0.544875	0.458775	0.646396	0.7693	0.184511	0.545188	-0.338435	0.735035	0.834183	AC012456.3	3.61564	2.72961	2.7027	3.43822	0.912758	6.32721	3.60694	3.9214	0.905006	3.36243	2.72433	3.7302	1.65357	3.90872	2.69572	3.71022
AC012456.4	0.895456	0.134574	0.47748	-0.281842	0.778065	NA	-0.242658	0.470121	0.51616	0.605743	NA	0.305955	0.475239	-0.643792	0.51971	NA	-0.0712765	0.472351	0.150897	0.880057	NA	AC012456.4	0.603152	1.33653	0.924955	0.717183	0.906437	0.90302	0	1.29701	2.71259	0	0.907766	1.8671	0	0	0.900888	1.25066
AC012462.1	0	NA	NA	NA	NA	NA	NA	NA	NA	NA	NA	NA	NA	NA	NA	NA	NA	NA	NA	NA	NA	AC012462.1	0	0	0	0	0	0	0	0	0	0	0	0	0	0	0	0
AC012462.2	0	NA	NA	NA	NA	NA	NA	NA	NA	NA	NA	NA	NA	NA	NA	NA	NA	NA	NA	NA	NA	AC012462.2	0	0	0	0	0	0	0	0	0	0	0	0	0	0	0	0
AC012462.3	0	NA	NA	NA	NA	NA	NA	NA	NA	NA	NA	NA	NA	NA	NA	NA	NA	NA	NA	NA	NA	AC012462.3	0	0	0	0	0	0	0	0	0	0	0	0	0	0	0	0
AC012476.1	0.515885	-0.0148353	0.379578	0.0390838	0.968824	NA	-0.111928	0.369629	0.302813	0.762032	NA	-0.192008	0.374694	0.512439	0.608344	NA	-0.289101	0.374451	0.772066	0.440076	NA	AC012476.1	0.909557	0.299684	0.854299	0	0.933844	1.79483	0	0	0.899051	0	0	0.946283	1.61662	0	0	0
AC012485.2	6.26645	-0.646692	0.504504	1.28184	0.1999	NA	-0.510298	0.512909	0.994909	0.31978	NA	-0.0712825	0.500612	0.142391	0.886771	0.933809	0.0651111	0.516293	-0.126113	0.899643	0.942718	AC012485.2	8.44003	7.69812	4.38916	4.5385	9.07216	10.8453	5.40266	2.59626	12.6694	7.82873	3.63406	3.73732	5.79609	3.89933	7.21292	2.50326
AC012494.1	0	NA	NA	NA	NA	NA	NA	NA	NA	NA	NA	NA	NA	NA	NA	NA	NA	NA	NA	NA	NA	AC012494.1	0	0	0	0	0	0	0	0	0	0	0	0	0	0	0	0
AC012499.1	0	NA	NA	NA	NA	NA	NA	NA	NA	NA	NA	NA	NA	NA	NA	NA	NA	NA	NA	NA	NA	AC012499.1	0	0	0	0	0	0	0	0	0	0	0	0	0	0	0	0
AC012500.1	0	NA	NA	NA	NA	NA	NA	NA	NA	NA	NA	NA	NA	NA	NA	NA	NA	NA	NA	NA	NA	AC012500.1	0	0	0	0	0	0	0	0	0	0	0	0	0	0	0	0
AC012501.2	0.611387	0.302828	0.387004	-0.782493	0.433925	NA	0.287863	0.377778	-0.761991	0.446065	NA	-0.0903263	0.378868	0.238411	0.811562	NA	-0.105291	0.385892	0.27285	0.784969	NA	AC012501.2	0.286332	0	1.11239	1.04682	0	0	0.858997	0	0	0	0.866691	0.891104	1.57938	3.14047	0	0
AC012506.1	0	NA	NA	NA	NA	NA	NA	NA	NA	NA	NA	NA	NA	NA	NA	NA	NA	NA	NA	NA	NA	AC012506.1	0	0	0	0	0	0	0	0	0	0	0	0	0	0	0	0
AC012506.2	0	NA	NA	NA	NA	NA	NA	NA	NA	NA	NA	NA	NA	NA	NA	NA	NA	NA	NA	NA	NA	AC012506.2	0	0	0	0	0	0	0	0	0	0	0	0	0	0	0	0
AC012506.3	0	NA	NA	NA	NA	NA	NA	NA	NA	NA	NA	NA	NA	NA	NA	NA	NA	NA	NA	NA	NA	AC012506.3	0	0	0	0	0	0	0	0	0	0	0	0	0	0	0	0
AC012506.4	1.19229	-0.418254	0.504157	0.829611	0.406759	NA	0.441884	0.488712	-0.90418	0.3659	NA	-0.653056	0.495851	1.31704	0.187825	0.309112	0.207082	0.497012	-0.416653	0.676932	NA	AC012506.4	2.12262	0.29713	0.895161	1.45425	0	3.63461	2.73325	0	0.89139	0	0	0.920263	1.76522	1.2803	1.84992	1.23252
AC012507.3	2.7232	-0.247344	0.540514	0.457609	0.647233	NA	-0.0906156	0.547066	0.165639	0.868441	NA	-0.490807	0.543638	0.90282	0.366622	0.518773	-0.334079	0.545231	0.612729	0.540055	0.682833	AC012507.3	3.9144	2.14234	2.96568	1.87038	3.62486	4.51823	3.60011	2.59399	2.71478	1.11826	4.54274	1.86896	2.48533	1.29948	1.80437	2.5073
AC012507.4	0	NA	NA	NA	NA	NA	NA	NA	NA	NA	NA	NA	NA	NA	NA	NA	NA	NA	NA	NA	NA	AC012507.4	0	0	0	0	0	0	0	0	0	0	0	0	0	0	0	0
AC012513.6	6.24221	-0.251662	0.527239	0.477319	0.633135	NA	-0.0328055	0.532958	0.0615536	0.950918	NA	-0.199506	0.529142	0.377036	0.706147	0.812001	0.0193505	0.531212	-0.0364272	0.970942	0.983803	AC012513.6	7.53213	5.85884	5.78299	5.79489	4.54905	8.13535	9.91201	0	10.8603	6.71622	6.35885	9.33553	1.6546	5.2043	7.2002	4.98017
AC012531.25	126.901	-0.604832	0.280915	2.15308	0.0313123	0.101597	0.0525131	0.275805	-0.1904	0.848996	0.925799	0.439858	0.276585	-1.59032	0.111763	0.201525	1.0972	0.28015	-3.91648	8.98515e-05	0.000293156	AC012531.25	113.586	157.872	72.2205	163.926	107.818	112.982	119.957	230.337	173.76	69.52	64.468	81.1034	71.09	175.972	155.375	160.43
AC012593.1	39.5488	-0.352683	0.27184	1.29739	0.194497	0.386039	-0.126469	0.369645	0.342137	0.732248	0.859739	-2.23992	0.32188	6.95888	3.42993e-12	1.90268e-11	-2.01371	0.33063	6.09052	1.12546e-09	5.68099e-09	AC012593.1	74.2395	14.5311	57.4835	11.941	68.4184	70.8675	83.4326	22.317	7.63832	13.6379	46.7167	65.5306	60.2032	7.07511	13.9548	14.7931
AC012594.1	12.7839	0.212835	0.396923	-0.536212	0.591812	0.764348	-0.378727	0.429942	0.880881	0.378382	NA	-0.168207	0.410083	0.410178	0.681675	0.794261	-0.75977	0.418143	1.81701	0.0692156	0.13518	AC012594.1	13.9279	11.9764	16.5475	8.68381	10.7725	10.4849	20.5263	8.87371	12.8753	14.1802	14.6535	21.0077	13.9812	8.13349	8.00401	9.91392
AC012603.1	0.0934941	-0.00181782	0.256043	0.00709968	0.994335	NA	-0.0536637	0.256043	0.209589	0.833989	NA	0.0720432	0.256043	-0.281371	0.778426	NA	0.0201973	0.256043	-0.0788823	0.937126	NA	AC012603.1	0	0.373976	0	0	0	0	0	0	0	1.12193	0	0	0	0	0	0
AC012603.2	0	NA	NA	NA	NA	NA	NA	NA	NA	NA	NA	NA	NA	NA	NA	NA	NA	NA	NA	NA	NA	AC012603.2	0	0	0	0	0	0	0	0	0	0	0	0	0	0	0	0
AC012613.2	2.80448	0.217293	0.544144	-0.399329	0.68965	NA	-0.191159	0.54701	0.349462	0.726743	NA	0.0389286	0.545957	-0.0713035	0.943156	0.968561	-0.369523	0.54567	0.677192	0.498284	0.647015	AC012613.2	2.72073	2.82745	3.53929	2.13044	2.74274	3.61536	1.80409	2.61927	3.61998	2.24312	5.44763	1.86407	3.30615	0	2.6936	3.69773
AC012627.1	0.0688681	0.0540554	0.256043	-0.211118	0.832795	NA	0.00220944	0.256043	-0.00862919	0.993115	NA	0.01617	0.256043	-0.0631534	0.949644	NA	-0.0356759	0.256043	0.139336	0.889185	NA	AC012627.1	0	0	0.275472	0	0	0	0	0	0	0	0	0	0.826417	0	0	0
AC012640.1	0	NA	NA	NA	NA	NA	NA	NA	NA	NA	NA	NA	NA	NA	NA	NA	NA	NA	NA	NA	NA	AC012640.1	0	0	0	0	0	0	0	0	0	0	0	0	0	0	0	0
AC012667.1	0.0751829	-0.057691	0.256043	0.225318	0.821732	NA	0.00220944	0.256043	-0.00862919	0.993115	NA	-0.0397032	0.256043	0.155064	0.87677	NA	0.0201973	0.256043	-0.0788823	0.937126	NA	AC012667.1	0.300731	0	0	0	0	0	0.902194	0	0	0	0	0	0	0	0	0
AC012668.1	0.21943	0.0545784	0.256043	-0.213161	0.831201	NA	0.114925	0.256043	-0.448851	0.653539	NA	0.016124	0.256043	-0.0629738	0.949787	NA	0.0764708	0.256043	-0.298664	0.765196	NA	AC012668.1	0	0	0.276167	0.601553	0	0	0	0	0	0	0	0	0.828501	0	1.80466	0
AC012668.2	0	NA	NA	NA	NA	NA	NA	NA	NA	NA	NA	NA	NA	NA	NA	NA	NA	NA	NA	NA	NA	AC012668.2	0	0	0	0	0	0	0	0	0	0	0	0	0	0	0	0
AC012668.3	0	NA	NA	NA	NA	NA	NA	NA	NA	NA	NA	NA	NA	NA	NA	NA	NA	NA	NA	NA	NA	AC012668.3	0	0	0	0	0	0	0	0	0	0	0	0	0	0	0	0
AC012671.1	0.769059	-0.0207312	0.404672	0.0512298	0.959142	NA	-0.24415	0.389273	0.627195	0.530531	NA	-0.128803	0.398828	0.322954	0.74673	NA	-0.352222	0.394991	0.891723	0.372542	NA	AC012671.1	1.20159	0.763854	1.11079	0	0.925579	0	2.6792	0	0	2.29156	0.907764	0	2.42461	0	0	0
AC012671.3	0.212389	-0.00181782	0.256043	0.00709968	0.994335	NA	-0.000603053	0.256043	0.00235528	0.998121	NA	0.0734494	0.256043	-0.286864	0.774217	NA	0.0746642	0.256043	-0.291608	0.770586	NA	AC012671.3	0	0.459512	0	0.390044	0	0	0	1.37854	0	0	0	0	0	0	0	1.17013
AC012671.4	0	NA	NA	NA	NA	NA	NA	NA	NA	NA	NA	NA	NA	NA	NA	NA	NA	NA	NA	NA	NA	AC012671.4	0	0	0	0	0	0	0	0	0	0	0	0	0	0	0	0
AC013248.2	0	NA	NA	NA	NA	NA	NA	NA	NA	NA	NA	NA	NA	NA	NA	NA	NA	NA	NA	NA	NA	AC013248.2	0	0	0	0	0	0	0	0	0	0	0	0	0	0	0	0
AC013251.1	0	NA	NA	NA	NA	NA	NA	NA	NA	NA	NA	NA	NA	NA	NA	NA	NA	NA	NA	NA	NA	AC013251.1	0	0	0	0	0	0	0	0	0	0	0	0	0	0	0	0
AC013264.2	0.150446	0.0539821	0.256043	-0.210832	0.833018	NA	0.0581559	0.256043	-0.227133	0.82032	NA	0.01617	0.256043	-0.0631534	0.949644	NA	0.0203438	0.256043	-0.0794548	0.936671	NA	AC013264.2	0	0	0.301826	0.299958	0	0	0	0	0	0	0.905477	0	0	0	0.899875	0
AC013268.1	0	NA	NA	NA	NA	NA	NA	NA	NA	NA	NA	NA	NA	NA	NA	NA	NA	NA	NA	NA	NA	AC013268.1	0	0	0	0	0	0	0	0	0	0	0	0	0	0	0	0
AC013269.3	2.98031	-0.317263	0.545951	0.58112	0.56116	NA	0.028142	0.543875	-0.0517436	0.958733	NA	0.402585	0.544323	-0.739606	0.459539	0.609729	0.74799	0.545594	-1.37096	0.170386	0.287792	AC013269.3	2.40678	3.93385	1.50524	4.07537	0.904556	4.51671	1.79907	2.59034	3.61894	5.59228	1.81723	1.86939	0.829097	5.19791	4.51605	2.51216
AC013269.4	0.184288	-0.0574589	0.256043	0.224411	0.822437	NA	0.0586388	0.256043	-0.229019	0.818854	NA	-0.0397838	0.256043	0.155379	0.876522	NA	0.0763139	0.256043	-0.298051	0.765664	NA	AC013269.4	0.303286	0	0	0.433867	0.909858	0	0	0	0	0	0	0	0	1.3016	0	0
AC013269.5	0	NA	NA	NA	NA	NA	NA	NA	NA	NA	NA	NA	NA	NA	NA	NA	NA	NA	NA	NA	NA	AC013269.5	0	0	0	0	0	0	0	0	0	0	0	0	0	0	0	0
AC013271.3	2.29583	0.0181461	0.546417	-0.0332094	0.973508	NA	-0.446004	0.54724	0.815006	0.415069	NA	0.904042	0.547256	-1.65195	0.0985439	0.180843	0.439892	0.546377	-0.805107	0.420758	0.574346	AC013271.3	1.21182	4.42518	1.12061	2.4257	1.26708	1.30313	1.06523	6.18754	4.1225	2.96549	0.981732	0	2.38011	2.47557	2.39566	2.40587
AC013275.2	0.253283	-0.00181782	0.256043	0.00709968	0.994335	NA	-0.0535553	0.256043	0.209165	0.834319	NA	0.127862	0.256043	-0.499377	0.617513	NA	0.0761247	0.256043	-0.297312	0.766228	NA	AC013275.2	0	0.602156	0	0.410977	0	0	0	0	1.80647	0	0	0	0	0	0	1.23293
AC013286.1	0	NA	NA	NA	NA	NA	NA	NA	NA	NA	NA	NA	NA	NA	NA	NA	NA	NA	NA	NA	NA	AC013286.1	0	0	0	0	0	0	0	0	0	0	0	0	0	0	0	0
AC013401.1	0.102545	-0.00181782	0.256043	0.00709968	0.994335	NA	0.0580826	0.256043	-0.226847	0.820543	NA	0.01617	0.256043	-0.0631534	0.949644	NA	0.0760704	0.256043	-0.2971	0.76639	NA	AC013401.1	0	0	0	0.41018	0	0	0	0	0	0	0	0	0	0	0	1.23054
AC013401.2	0	NA	NA	NA	NA	NA	NA	NA	NA	NA	NA	NA	NA	NA	NA	NA	NA	NA	NA	NA	NA	AC013401.2	0	0	0	0	0	0	0	0	0	0	0	0	0	0	0	0
AC013402.1	0.756799	-0.235746	0.394813	0.597108	0.550435	NA	-0.231877	0.39417	0.588265	0.556354	NA	0.276291	0.397463	-0.695138	0.486969	NA	0.280161	0.391541	-0.715535	0.474278	NA	AC013402.1	0.619134	1.64525	0	0.762813	0.941323	0.91608	0	4.02347	0.912274	0	0	0	0	0	0	2.28844
AC013402.3	0	NA	NA	NA	NA	NA	NA	NA	NA	NA	NA	NA	NA	NA	NA	NA	NA	NA	NA	NA	NA	AC013402.3	0	0	0	0	0	0	0	0	0	0	0	0	0	0	0	0
AC013402.4	0	NA	NA	NA	NA	NA	NA	NA	NA	NA	NA	NA	NA	NA	NA	NA	NA	NA	NA	NA	NA	AC013402.4	0	0	0	0	0	0	0	0	0	0	0	0	0	0	0	0
AC013402.5	0	NA	NA	NA	NA	NA	NA	NA	NA	NA	NA	NA	NA	NA	NA	NA	NA	NA	NA	NA	NA	AC013402.5	0	0	0	0	0	0	0	0	0	0	0	0	0	0	0	0
AC013406.1	0	NA	NA	NA	NA	NA	NA	NA	NA	NA	NA	NA	NA	NA	NA	NA	NA	NA	NA	NA	NA	AC013406.1	0	0	0	0	0	0	0	0	0	0	0	0	0	0	0	0
AC013409.1	0	NA	NA	NA	NA	NA	NA	NA	NA	NA	NA	NA	NA	NA	NA	NA	NA	NA	NA	NA	NA	AC013409.1	0	0	0	0	0	0	0	0	0	0	0	0	0	0	0	0
AC013436.6	0.315122	0.0815578	0.308812	-0.264102	0.791701	NA	-0.0804173	0.308812	0.260409	0.794548	NA	0.0242795	0.308812	-0.0786222	0.937333	NA	-0.137696	0.308812	0.445889	0.655678	NA	AC013436.6	0.299715	0.37278	0.587993	0	0	0	0.899146	0	0	1.11834	0	0.934627	0.829351	0	0	0
AC013444.2	0	NA	NA	NA	NA	NA	NA	NA	NA	NA	NA	NA	NA	NA	NA	NA	NA	NA	NA	NA	NA	AC013444.2	0	0	0	0	0	0	0	0	0	0	0	0	0	0	0	0
AC013448.1	11.6535	0.535171	0.422548	-1.26653	0.205322	0.399777	0.385721	0.414505	-0.930557	0.352083	NA	0.556244	0.428426	-1.29834	0.19417	0.317427	0.406793	0.408161	-0.996649	0.318935	0.470209	AC013448.1	7.24324	11.8974	11.5206	15.9527	9.09994	4.51967	8.11012	14.3281	9.05024	12.3139	9.08401	13.0689	12.4088	15.6144	19.7985	12.4453
AC013448.2	0	NA	NA	NA	NA	NA	NA	NA	NA	NA	NA	NA	NA	NA	NA	NA	NA	NA	NA	NA	NA	AC013448.2	0	0	0	0	0	0	0	0	0	0	0	0	0	0	0	0
AC013448.3	0.170511	0.0548635	0.256043	-0.214275	0.830333	NA	0.0572745	0.256043	-0.223691	0.822998	NA	0.01617	0.256043	-0.0631534	0.949644	NA	0.0185809	0.256043	-0.0725695	0.942149	NA	AC013448.3	0	0	0.283558	0.398484	0	0	0	0	0	0	0	0	0.850674	0	0	1.19545
AC013460.1	0.288887	0.0573411	0.263249	-0.217821	0.827569	NA	0.120932	0.263249	-0.459381	0.645961	NA	0.0171576	0.263249	-0.0651763	0.948034	NA	0.080748	0.263249	-0.306736	0.759044	NA	AC013460.1	0	0	0.31043	0.845118	0	0	0	0	0	0	0	0.931289	0	1.30191	0	1.23345
AC013461.1	2854.57	-0.163563	0.0766701	2.13333	0.0328975	0.105846	-0.142209	0.077998	1.82324	0.0682666	0.197258	-0.192711	0.0770989	2.49953	0.0124357	0.0286409	-0.171358	0.0775743	2.20895	0.0271782	0.0591778	AC013461.1	3209.09	2805.69	2863.74	2539.77	3276.68	3129.39	3221.19	2886.78	2968.87	2561.42	2851.7	2947.49	2792.04	2634.64	2727.29	2257.39
AC013463.2	109.859	-0.397744	0.19417	2.04843	0.0405176	0.124359	-0.452259	0.210659	2.14687	0.0318032	0.112591	-0.461982	0.198481	2.32758	0.0199343	0.0439777	-0.516497	0.206641	2.49949	0.0124372	0.0292664	AC013463.2	146.97	105.84	110.528	76.0996	133.69	150.305	156.914	115.539	112.612	89.3691	94.9614	116.61	120.013	84.5769	91.9588	51.7632
AC013472.3	6.81346	-0.282195	0.524424	0.538106	0.590504	NA	0.454644	0.529915	-0.857957	0.390916	NA	-0.0175328	0.529798	0.0330933	0.9736	0.985378	0.719306	0.524553	-1.37128	0.170289	0.287685	AC013472.3	6.70726	5.70881	4.29238	10.5454	2.0962	2.76637	15.2592	5.00359	6.82429	5.29856	4.16876	4.2805	4.42787	4.98561	6.87374	19.7768
AC013472.4	0.259586	-0.0579794	0.256532	0.226012	0.821192	NA	-0.10993	0.256532	0.428524	0.668269	NA	0.0722305	0.256532	-0.281565	0.778277	NA	0.0202796	0.256532	-0.0790528	0.936991	NA	AC013472.4	0.301302	0.73704	0	0	0	0	0.903907	1.301	0.910122	0	0	0	0	0	0	0
AC013476.1	0.219943	0.0541071	0.256043	-0.21132	0.832638	NA	0.00220944	0.256043	-0.00862919	0.993115	NA	-0.0396774	0.256043	0.154964	0.87685	NA	-0.091575	0.256043	0.357654	0.720602	NA	AC013476.1	0.300994	0	0.57878	0	0	0.902981	0	0	0	0	0.920685	0	0.815655	0	0	0
AC013477.1	0	NA	NA	NA	NA	NA	NA	NA	NA	NA	NA	NA	NA	NA	NA	NA	NA	NA	NA	NA	NA	AC013477.1	0	0	0	0	0	0	0	0	0	0	0	0	0	0	0	0
AC013480.1	0	NA	NA	NA	NA	NA	NA	NA	NA	NA	NA	NA	NA	NA	NA	NA	NA	NA	NA	NA	NA	AC013480.1	0	0	0	0	0	0	0	0	0	0	0	0	0	0	0	0
AC013480.2	0	NA	NA	NA	NA	NA	NA	NA	NA	NA	NA	NA	NA	NA	NA	NA	NA	NA	NA	NA	NA	AC013480.2	0	0	0	0	0	0	0	0	0	0	0	0	0	0	0	0
AC013549.1	0	NA	NA	NA	NA	NA	NA	NA	NA	NA	NA	NA	NA	NA	NA	NA	NA	NA	NA	NA	NA	AC013549.1	0	0	0	0	0	0	0	0	0	0	0	0	0	0	0	0
AC013553.1	0	NA	NA	NA	NA	NA	NA	NA	NA	NA	NA	NA	NA	NA	NA	NA	NA	NA	NA	NA	NA	AC013553.1	0	0	0	0	0	0	0	0	0	0	0	0	0	0	0	0
AC013660.1	0	NA	NA	NA	NA	NA	NA	NA	NA	NA	NA	NA	NA	NA	NA	NA	NA	NA	NA	NA	NA	AC013660.1	0	0	0	0	0	0	0	0	0	0	0	0	0	0	0	0
AC013701.1	0.185034	-0.0573122	0.256043	0.223838	0.822883	NA	-0.0540425	0.256043	0.211068	0.832834	NA	0.0169276	0.256043	-0.0661123	0.947288	NA	0.0201973	0.256043	-0.0788823	0.937126	NA	AC013701.1	0.297215	0.442919	0	0	0	0.891645	0	1.32876	0	0	0	0	0	0	0	0
AC013722.1	1.78836	-0.582006	0.526889	1.10461	0.269329	NA	-0.168393	0.516356	0.326119	0.744334	NA	-0.465035	0.524977	0.88582	0.375715	0.527996	-0.0514226	0.518321	0.0992099	0.920972	0.955367	AC013722.1	3.35476	1.61508	1.20678	0.976837	0.914837	0.909882	8.23955	3.93199	0.913257	0	1.84184	0.938037	0.840449	0	1.75368	1.17683
AC013727.1	0	NA	NA	NA	NA	NA	NA	NA	NA	NA	NA	NA	NA	NA	NA	NA	NA	NA	NA	NA	NA	AC013727.1	0	0	0	0	0	0	0	0	0	0	0	0	0	0	0	0
AC013727.2	0	NA	NA	NA	NA	NA	NA	NA	NA	NA	NA	NA	NA	NA	NA	NA	NA	NA	NA	NA	NA	AC013727.2	0	0	0	0	0	0	0	0	0	0	0	0	0	0	0	0
AC013733.3	0	NA	NA	NA	NA	NA	NA	NA	NA	NA	NA	NA	NA	NA	NA	NA	NA	NA	NA	NA	NA	AC013733.3	0	0	0	0	0	0	0	0	0	0	0	0	0	0	0	0
AC013733.4	0	NA	NA	NA	NA	NA	NA	NA	NA	NA	NA	NA	NA	NA	NA	NA	NA	NA	NA	NA	NA	AC013733.4	0	0	0	0	0	0	0	0	0	0	0	0	0	0	0	0
AC013734.1	0	NA	NA	NA	NA	NA	NA	NA	NA	NA	NA	NA	NA	NA	NA	NA	NA	NA	NA	NA	NA	AC013734.1	0	0	0	0	0	0	0	0	0	0	0	0	0	0	0	0
AC013737.1	5.38772	0.626914	0.514772	-1.21785	0.223282	NA	0.125993	0.512942	-0.245628	0.80597	NA	0.618775	0.518844	-1.1926	0.233025	0.367119	0.117854	0.508537	-0.23175	0.816732	0.888947	AC013737.1	2.97728	5.97106	5.93389	6.66866	2.7137	5.29965	0.918503	5.37874	3.524	9.01043	4.54235	7.55097	5.70836	7.83998	7.19479	4.97122
AC013738.1	0	NA	NA	NA	NA	NA	NA	NA	NA	NA	NA	NA	NA	NA	NA	NA	NA	NA	NA	NA	NA	AC013738.1	0	0	0	0	0	0	0	0	0	0	0	0	0	0	0	0
AC013751.1	0	NA	NA	NA	NA	NA	NA	NA	NA	NA	NA	NA	NA	NA	NA	NA	NA	NA	NA	NA	NA	AC013751.1	0	0	0	0	0	0	0	0	0	0	0	0	0	0	0	0
AC015600.1	0	NA	NA	NA	NA	NA	NA	NA	NA	NA	NA	NA	NA	NA	NA	NA	NA	NA	NA	NA	NA	AC015600.1	0	0	0	0	0	0	0	0	0	0	0	0	0	0	0	0
AC015688.3	0.085768	0.0578894	0.256043	-0.226092	0.82113	NA	0.00308713	0.256043	-0.0120571	0.99038	NA	0.0140748	0.256043	-0.0549703	0.956162	NA	-0.0407275	0.256043	0.159065	0.873618	NA	AC015688.3	0	0	0.343072	0	0	0	0	0	0	0	0	1.02922	0	0	0	0
AC015691.13	6.70927	0.289999	0.501811	-0.577905	0.563328	NA	0.0523225	0.490941	-0.106576	0.915125	NA	0.766967	0.499189	-1.53643	0.124434	0.220718	0.52929	0.493773	-1.07193	0.283752	0.430184	AC015691.13	3.91865	8.54251	5.33283	9.04307	4.53331	5.42224	1.80041	11.6777	7.23991	6.70996	2.72578	7.47504	5.79767	11.6961	5.41149	10.0216
AC015720.1	0	NA	NA	NA	NA	NA	NA	NA	NA	NA	NA	NA	NA	NA	NA	NA	NA	NA	NA	NA	NA	AC015720.1	0	0	0	0	0	0	0	0	0	0	0	0	0	0	0	0
AC015820.1	0.108691	-0.00181782	0.256043	0.00709968	0.994335	NA	0.0580826	0.256043	-0.226847	0.820543	NA	0.01617	0.256043	-0.0631534	0.949644	NA	0.0760704	0.256043	-0.2971	0.76639	NA	AC015820.1	0	0	0	0.434762	0	0	0	0	0	0	0	0	0	1.30429	0	0
AC015849.12	0.0934941	-0.00181782	0.256043	0.00709968	0.994335	NA	-0.0536637	0.256043	0.209589	0.833989	NA	0.0720432	0.256043	-0.281371	0.778426	NA	0.0201973	0.256043	-0.0788823	0.937126	NA	AC015849.12	0	0.373976	0	0	0	0	0	0	0	1.12193	0	0	0	0	0	0
AC015849.13	3.58666	-0.240476	0.5409	0.444585	0.65662	NA	-0.573151	0.546471	1.04882	0.294259	NA	-0.285677	0.542608	0.526489	0.598548	0.730005	-0.618353	0.545446	1.13366	0.256936	0.398199	AC015849.13	5.10732	3.76192	3.91929	1.55813	3.61624	3.61246	8.09328	3.88407	1.80918	5.5925	6.35983	3.73909	1.65894	0	0.903671	3.77071
AC015849.16	120.668	0.171619	0.308734	-0.555881	0.578292	0.754966	0.357723	0.32749	-1.09232	0.274693	0.492887	-1.2993	0.319182	4.07071	4.68692e-05	0.000150949	-1.11319	0.317448	3.5067	0.000453703	0.00135681	AC015849.16	160.346	61.2561	182.674	78.3947	179.91	137.305	163.822	96.3633	63.6468	23.7583	120.996	196.457	230.569	77.5869	66.3561	91.2412
AC015849.19	57.9222	-0.126059	0.233903	0.538934	0.589932	0.762814	0.206316	0.248676	-0.829659	0.406732	0.626687	-0.371134	0.242057	1.53325	0.125214	0.221799	-0.0387594	0.240799	0.160961	0.872124	0.924743	AC015849.19	65.0093	49.9657	59.2191	57.4946	69.7344	51.5037	73.7899	64.8214	47.0524	38.0232	52.7005	57.0099	67.9467	57.1731	61.3661	53.9446
AC015849.2	6.07917	-0.153523	0.523185	0.29344	0.769186	NA	0.454631	0.536195	-0.847884	0.396503	NA	-0.828791	0.532312	1.55697	0.119479	0.213133	-0.220637	0.527901	0.417951	0.675983	0.790686	AC015849.2	8.2236	3.66596	6.93546	5.49168	14.3968	2.75852	7.51553	7.38231	2.76189	0.853672	5.54531	7.47116	7.78991	1.98429	6.87153	7.61923
AC015883.1	1.46553	0.283786	0.457378	-0.620462	0.534954	NA	0.221765	0.4504	-0.492373	0.622456	NA	-0.00618431	0.451122	0.0137087	0.989062	0.993656	-0.0682055	0.45665	0.149361	0.881269	0.930554	AC015883.1	0.9072	0.912673	2.18772	1.85453	0	0	2.7216	2.73802	0	0	2.75448	3.80867	0	0	0.866621	4.69698
AC015884.1	0.150846	-0.00138954	0.256043	0.00542698	0.99567	NA	0.00220944	0.256043	-0.00862919	0.993115	NA	-0.0394891	0.256043	0.154228	0.87743	NA	-0.0358901	0.256043	0.140172	0.888524	NA	AC015884.1	0.298435	0	0.304947	0	0	0	0.895305	0	0	0	0.914841	0	0	0	0	0
AC015909.1	3.57472	-0.116038	0.546319	0.2124	0.831795	NA	-0.493108	0.545494	0.903966	0.366013	NA	0.618485	0.54522	-1.13438	0.256637	0.395793	0.241414	0.546535	-0.441718	0.658693	0.778313	AC015909.1	2.79403	6.01108	2.36268	3.13108	2.83269	1.82947	3.71993	6.76504	4.54573	6.72248	0	3.78123	3.3068	0	5.94501	3.44823
AC015922.6	1.84613	0.202112	0.544328	-0.371305	0.71041	NA	0.269611	0.540872	-0.498475	0.618149	NA	-0.0102284	0.541276	0.0188969	0.984923	0.991465	0.0572709	0.543972	-0.105283	0.916151	0.952691	AC015922.6	1.51265	1.48293	2.07355	2.3154	2.73269	0.903932	0.901326	1.30403	0.90502	2.23975	3.63325	0.933185	1.6542	3.90524	1.79897	1.24199
AC015923.1	0.674922	-0.00829778	0.439872	0.0188641	0.98495	NA	0.0430012	0.430143	-0.0999696	0.920368	NA	0.0415306	0.43484	-0.0955078	0.923912	NA	0.0928296	0.435132	-0.213337	0.831064	NA	AC015923.1	0.599024	0.673257	0.57797	0.849438	0	0	1.79707	0	0.903423	1.11635	0.907006	0	0.826904	1.29731	0	1.25101
AC015923.2	0.151661	-0.0575485	0.256043	0.224761	0.822165	NA	-0.0538063	0.256043	0.210145	0.833554	NA	0.016455	0.256043	-0.0642666	0.948758	NA	0.0201973	0.256043	-0.0788823	0.937126	NA	AC015923.2	0.30344	0.303205	0	0	0.910321	0	0	0	0.909616	0	0	0	0	0	0	0
AC015933.2	0	NA	NA	NA	NA	NA	NA	NA	NA	NA	NA	NA	NA	NA	NA	NA	NA	NA	NA	NA	NA	AC015933.2	0	0	0	0	0	0	0	0	0	0	0	0	0	0	0	0
AC015936.3	0	NA	NA	NA	NA	NA	NA	NA	NA	NA	NA	NA	NA	NA	NA	NA	NA	NA	NA	NA	NA	AC015936.3	0	0	0	0	0	0	0	0	0	0	0	0	0	0	0	0
AC015969.3	10.9531	0.00602701	0.451855	-0.0133384	0.989358	NA	0.685524	0.467662	-1.46585	0.142689	NA	-0.493064	0.465805	1.05852	0.289818	0.435613	0.186432	0.453891	-0.410742	0.681261	0.794337	AC015969.3	11.473	7.24797	11.5353	13.5561	10.9491	10.8468	12.6233	10.4525	9.05008	2.24128	14.5303	9.32667	10.7489	19.5404	16.1772	4.95076
AC015971.1	0.0688681	0.0540554	0.256043	-0.211118	0.832795	NA	0.00220944	0.256043	-0.00862919	0.993115	NA	0.01617	0.256043	-0.0631534	0.949644	NA	-0.0356759	0.256043	0.139336	0.889185	NA	AC015971.1	0	0	0.275472	0	0	0	0	0	0	0	0	0	0.826417	0	0	0
AC015971.2	18.2319	-0.223838	0.368559	0.607334	0.54363	0.729589	0.0185048	0.384157	-0.0481699	0.961581	NA	-0.0194292	0.376345	0.0516261	0.958827	0.97759	0.222914	0.376666	-0.591809	0.553979	0.695005	AC015971.2	18.9559	18.5268	15.8822	19.5625	18.8046	18.4488	19.6143	25.7203	19.1322	10.728	15.4197	12.1138	20.1132	27.9674	13.9826	16.7376
AC015971.3	0	NA	NA	NA	NA	NA	NA	NA	NA	NA	NA	NA	NA	NA	NA	NA	NA	NA	NA	NA	NA	AC015971.3	0	0	0	0	0	0	0	0	0	0	0	0	0	0	0	0
AC015977.6	4.219	-0.592191	0.538718	1.09926	0.271654	NA	-0.514507	0.543159	0.947249	0.343512	NA	-0.14455	0.537834	0.268764	0.788112	0.870779	-0.0668665	0.543826	0.122956	0.902142	0.944076	AC015977.6	6.01985	5.06036	3.04454	2.75127	2.72186	8.13399	7.20369	3.89462	9.04963	2.23684	3.63406	4.67157	0.827985	5.19918	1.80314	1.2515
AC015987.1	13.2449	-0.0885048	0.39596	0.22352	0.823131	0.910512	0.397118	0.468839	-0.847024	0.396982	NA	-1.72348	0.441117	3.90709	9.34156e-05	0.000291835	-1.23786	0.431188	2.87081	0.00409416	0.0105748	AC015987.1	21.418	4.40118	20.0202	7.1401	22.7491	17.1748	24.3302	2.605	7.24023	3.3583	24.5268	21.4705	14.0634	9.10825	3.59976	8.71228
AC016113.1	0	NA	NA	NA	NA	NA	NA	NA	NA	NA	NA	NA	NA	NA	NA	NA	NA	NA	NA	NA	NA	AC016113.1	0	0	0	0	0	0	0	0	0	0	0	0	0	0	0	0
AC016194.1	0	NA	NA	NA	NA	NA	NA	NA	NA	NA	NA	NA	NA	NA	NA	NA	NA	NA	NA	NA	NA	AC016194.1	0	0	0	0	0	0	0	0	0	0	0	0	0	0	0	0
AC016292.1	0	NA	NA	NA	NA	NA	NA	NA	NA	NA	NA	NA	NA	NA	NA	NA	NA	NA	NA	NA	NA	AC016292.1	0	0	0	0	0	0	0	0	0	0	0	0	0	0	0	0
AC016405.1	0.26088	-0.0578615	0.257258	0.224916	0.822044	NA	0.000334618	0.257258	-0.00130071	0.998962	NA	0.0179046	0.257258	-0.0695978	0.944514	NA	0.0761006	0.257258	-0.295815	0.767371	NA	AC016405.1	0.296878	0.455224	0	0.291416	0	0.890634	0	1.36567	0	0	0	0	0	0	0.874248	0
AC016543.1	0	NA	NA	NA	NA	NA	NA	NA	NA	NA	NA	NA	NA	NA	NA	NA	NA	NA	NA	NA	NA	AC016543.1	0	0	0	0	0	0	0	0	0	0	0	0	0	0	0	0
AC016549.1	0.566229	-0.117596	0.411317	0.285901	0.774954	NA	0.020653	0.399364	-0.0517148	0.958756	NA	-0.224188	0.405923	0.552292	0.580748	NA	-0.0859389	0.404681	0.212362	0.831825	NA	AC016549.1	0.906641	0.301804	0.621919	0.434554	0.913438	0.904287	0.902197	0	0.905412	0	0	1.86576	0	1.30366	0	0
AC016575.1	0	NA	NA	NA	NA	NA	NA	NA	NA	NA	NA	NA	NA	NA	NA	NA	NA	NA	NA	NA	NA	AC016575.1	0	0	0	0	0	0	0	0	0	0	0	0	0	0	0	0
AC016576.1	0.0688681	0.0540554	0.256043	-0.211118	0.832795	NA	0.00220944	0.256043	-0.00862919	0.993115	NA	0.01617	0.256043	-0.0631534	0.949644	NA	-0.0356759	0.256043	0.139336	0.889185	NA	AC016576.1	0	0	0.275472	0	0	0	0	0	0	0	0	0	0.826417	0	0	0
AC016577.1	1.33873	-0.90433	0.516182	1.75196	0.0797807	NA	-0.111947	0.508416	0.220188	0.825724	NA	-0.41783	0.519067	0.804962	0.420842	0.573163	0.374554	0.505486	-0.740977	0.458707	0.611	AC016577.1	2.70008	1.33629	0.279312	1.03924	1.80157	2.70505	3.59364	1.29325	2.71561	0	0	0	0.837936	1.30695	1.81076	0
AC016582.2	5.28011	0.0123371	0.511351	-0.0241264	0.980752	NA	-0.511384	0.532048	0.961162	0.336471	NA	-0.107593	0.511359	0.210406	0.833351	0.901516	-0.631314	0.532043	1.18658	0.235391	0.371942	AC016582.2	6.35186	5.66935	6.35777	2.74147	10.8261	5.8242	2.40526	3.5202	7.90033	5.58754	7.75197	5.61498	5.70635	1.84243	4.55011	1.83186
AC016597.1	0.404937	-0.0066862	0.357994	0.0186769	0.985099	NA	-0.111714	0.357521	0.312468	0.754685	NA	-0.0838443	0.357521	0.234516	0.814585	NA	-0.188872	0.357994	0.527585	0.597788	NA	AC016597.1	0.607749	0.433527	0.578473	0	0.912157	0	0.911088	1.30058	0	0	0.910019	0	0.825401	0	0	0
AC016629.3	8.87628	-0.756922	0.439735	1.72131	0.0851938	NA	-0.460151	0.461379	0.997339	0.3186	NA	-0.231787	0.436559	0.530941	0.59546	0.727464	0.0649839	0.464102	-0.140021	0.888644	0.935773	AC016629.3	12.2068	10.1377	6.34617	6.81439	12.8766	10.4572	13.2867	11.5927	8.98815	9.83237	5.6709	6.18369	7.18392	11.2977	4.29892	4.84659
AC016644.1	0.515718	0.139142	0.39708	-0.350412	0.726029	NA	0.163077	0.394023	-0.413876	0.678965	NA	0.0379222	0.393521	-0.0963663	0.92323	NA	0.0618573	0.397585	-0.155583	0.876362	NA	AC016644.1	0.300182	0.300652	0.612618	0.849418	0	0.900545	0	0	0.901957	0	0.905915	0.93194	0	1.29558	0	1.25267
AC016656.1	0.0751829	-0.057691	0.256043	0.225318	0.821732	NA	0.00220944	0.256043	-0.00862919	0.993115	NA	-0.0397032	0.256043	0.155064	0.87677	NA	0.0201973	0.256043	-0.0788823	0.937126	NA	AC016656.1	0.300731	0	0	0	0	0	0.902194	0	0	0	0	0	0	0	0	0
AC016670.1	0	NA	NA	NA	NA	NA	NA	NA	NA	NA	NA	NA	NA	NA	NA	NA	NA	NA	NA	NA	NA	AC016670.1	0	0	0	0	0	0	0	0	0	0	0	0	0	0	0	0
AC016682.1	0	NA	NA	NA	NA	NA	NA	NA	NA	NA	NA	NA	NA	NA	NA	NA	NA	NA	NA	NA	NA	AC016682.1	0	0	0	0	0	0	0	0	0	0	0	0	0	0	0	0
AC016683.5	1.9215	-0.348353	0.545881	0.638149	0.523377	NA	-0.296091	0.534964	0.553479	0.579935	NA	-0.541376	0.543228	0.996592	0.318963	0.468283	-0.489115	0.538407	0.908448	0.363642	0.516712	AC016683.5	3.28198	1.58883	2.08558	0.729624	3.58312	3.62219	2.64064	3.84649	0.919998	0	2.77093	1.89971	1.5861	0	0.916661	1.27221
AC016700.2	0.700188	0.00110109	0.443301	-0.00248384	0.998018	NA	-0.29324	0.43355	0.676371	0.498805	NA	0.208989	0.441489	-0.473374	0.635946	NA	-0.0853519	0.435337	0.19606	0.844564	NA	AC016700.2	0.602644	1.16508	0.614388	0.418639	0.904617	0.903316	0	2.59052	0.90472	0	0.908552	0.934613	0	0	0	1.25592
AC016700.5	8.59099	0.285734	0.446929	-0.639328	0.52261	NA	0.370184	0.474608	-0.779979	0.435403	NA	-0.420154	0.467579	0.898573	0.36888	0.521232	-0.335704	0.454972	0.737856	0.460602	0.61276	AC016700.5	8.73615	5.98452	11.1439	8.49937	6.36013	9.03875	10.8096	6.50146	3.61992	7.83217	12.7191	7.47172	13.241	11.7033	6.30506	7.48971
AC016706.1	0	NA	NA	NA	NA	NA	NA	NA	NA	NA	NA	NA	NA	NA	NA	NA	NA	NA	NA	NA	NA	AC016706.1	0	0	0	0	0	0	0	0	0	0	0	0	0	0	0	0
AC016710.1	0	NA	NA	NA	NA	NA	NA	NA	NA	NA	NA	NA	NA	NA	NA	NA	NA	NA	NA	NA	NA	AC016710.1	0	0	0	0	0	0	0	0	0	0	0	0	0	0	0	0
AC016712.3	0.150366	-0.113564	0.256043	0.443535	0.657378	NA	0.00220944	0.256043	-0.00862919	0.993115	NA	-0.0955764	0.256043	0.373282	0.708938	NA	0.0201973	0.256043	-0.0788823	0.937126	NA	AC016712.3	0.601463	0	0	0	0	0	1.80439	0	0	0	0	0	0	0	0	0
AC016716.2	0	NA	NA	NA	NA	NA	NA	NA	NA	NA	NA	NA	NA	NA	NA	NA	NA	NA	NA	NA	NA	AC016716.2	0	0	0	0	0	0	0	0	0	0	0	0	0	0	0	0
AC016722.3	4.32977	0.66976	0.509722	-1.31397	0.188856	NA	-0.00316951	0.537123	0.0059009	0.995292	NA	-0.415416	0.528412	0.786158	0.431775	0.583778	-1.08835	0.521628	2.08644	0.0369386	0.0778727	AC016722.3	4.21957	2.6493	7.98336	2.46687	4.54233	2.71161	5.40476	3.90028	1.80997	2.23764	7.26821	8.40592	8.27593	1.30033	3.60317	2.49712
AC016722.4	20.549	0.449655	0.379009	-1.1864	0.235465	0.436145	0.29086	0.351829	-0.826709	0.408402	NA	1.06945	0.373445	-2.86375	0.00418654	0.0105327	0.910659	0.35799	-2.54381	0.010965	0.0260826	AC016722.4	10.5535	25.1551	15.3575	31.1299	6.39145	8.1349	17.1342	26.153	23.5301	25.7822	19.0695	12.1218	14.8812	24.7588	37.7339	30.897
AC016723.4	0	NA	NA	NA	NA	NA	NA	NA	NA	NA	NA	NA	NA	NA	NA	NA	NA	NA	NA	NA	NA	AC016723.4	0	0	0	0	0	0	0	0	0	0	0	0	0	0	0	0
AC016727.1	0.336279	-0.00365123	0.314027	0.0116271	0.990723	NA	0.175053	0.314027	-0.557448	0.577222	NA	-0.0634924	0.314027	0.202188	0.83977	NA	0.115212	0.314027	-0.366887	0.713704	NA	AC016727.1	0.312302	0	0.316528	0.716285	0	0	0.936905	0	0	0	0	0.949585	0	1.29414	0.854715	0
AC016730.1	20.8942	0.301173	0.394988	-0.762486	0.44577	0.652755	-0.105948	0.328667	0.322356	0.747183	NA	1.95386	0.368829	-5.29746	1.17425e-07	4.79101e-07	1.54674	0.359966	-4.29689	1.73209e-05	6.11432e-05	AC016730.1	7.2398	34.7526	9.4857	32.0988	7.28137	6.32756	8.11046	37.7824	40.7265	25.7488	12.7175	7.46733	8.2723	33.8338	35.094	27.3687
AC016730.2	0	NA	NA	NA	NA	NA	NA	NA	NA	NA	NA	NA	NA	NA	NA	NA	NA	NA	NA	NA	NA	AC016730.2	0	0	0	0	0	0	0	0	0	0	0	0	0	0	0	0
AC016734.1	0	NA	NA	NA	NA	NA	NA	NA	NA	NA	NA	NA	NA	NA	NA	NA	NA	NA	NA	NA	NA	AC016734.1	0	0	0	0	0	0	0	0	0	0	0	0	0	0	0	0
AC016735.1	0	NA	NA	NA	NA	NA	NA	NA	NA	NA	NA	NA	NA	NA	NA	NA	NA	NA	NA	NA	NA	AC016735.1	0	0	0	0	0	0	0	0	0	0	0	0	0	0	0	0
AC016735.2	4.54733	0.13663	0.533125	-0.256282	0.797733	NA	-0.912161	0.528364	1.72639	0.0842777	NA	1.10231	0.526854	-2.09226	0.0364154	0.075658	0.0535231	0.534434	-0.100149	0.920226	0.95509	AC016735.2	2.71143	8.8194	3.19916	3.45934	0.913374	2.7116	4.50931	10.4653	8.14501	7.84785	0.908038	3.72935	4.9601	5.21316	2.69484	2.47002
AC016735.3	0	NA	NA	NA	NA	NA	NA	NA	NA	NA	NA	NA	NA	NA	NA	NA	NA	NA	NA	NA	NA	AC016735.3	0	0	0	0	0	0	0	0	0	0	0	0	0	0	0	0
AC016738.3	0.109239	-0.00181782	0.256043	0.00709968	0.994335	NA	-0.0536637	0.256043	0.209589	0.833989	NA	0.0720432	0.256043	-0.281371	0.778426	NA	0.0201973	0.256043	-0.0788823	0.937126	NA	AC016738.3	0	0.436954	0	0	0	0	0	1.31086	0	0	0	0	0	0	0	0
AC016738.4	2.95156	-0.433484	0.544272	0.796448	0.425771	NA	0.438215	0.547048	-0.801055	0.4231	NA	-0.886799	0.545814	1.62473	0.104221	0.189975	-0.0150993	0.546529	0.0276276	0.977959	0.987525	AC016738.4	4.83161	1.34141	2.87987	2.75333	3.65607	7.23078	3.60798	1.30925	2.71499	0	1.81593	1.86423	4.95946	1.30369	4.48987	2.46643
AC016739.1	4.95407	-0.148322	0.538769	0.275298	0.783087	NA	-0.444935	0.539655	0.82448	0.409667	NA	0.382583	0.537772	-0.711422	0.476822	0.625522	0.0859702	0.540578	-0.159034	0.873642	0.925502	AC016739.1	4.57414	7.07408	3.80525	4.36281	5.59994	5.40463	2.71787	6.87837	6.33928	8.0046	7.34745	0	4.06829	5.09619	0.875894	7.11634
AC016745.3	1.90841	-0.980401	0.54372	1.80314	0.0713668	NA	-0.226759	0.53751	0.421869	0.67312	NA	-0.6158	0.544169	1.13163	0.257788	0.397239	0.137842	0.536958	-0.25671	0.797403	0.876876	AC016745.3	3.91665	1.70998	0.85516	1.15185	6.3427	1.8073	3.59994	1.29687	2.7148	1.11827	0.908525	0	1.65696	1.29948	0.902244	1.25384
AC016747.1	0	NA	NA	NA	NA	NA	NA	NA	NA	NA	NA	NA	NA	NA	NA	NA	NA	NA	NA	NA	NA	AC016747.1	0	0	0	0	0	0	0	0	0	0	0	0	0	0	0	0
AC016747.3	288.567	0.252507	0.12549	-2.01217	0.0442024	0.132772	0.246466	0.1251	-1.97016	0.0488204	0.154595	0.385006	0.126106	-3.05303	0.00226545	0.00594118	0.378966	0.124478	-3.04443	0.00233119	0.00626329	AC016747.3	228.265	299.657	272.009	354.336	230.149	264.21	190.438	328.425	288.406	282.141	274.46	276.876	264.69	343.958	373.916	345.133
AC016751.2	0	NA	NA	NA	NA	NA	NA	NA	NA	NA	NA	NA	NA	NA	NA	NA	NA	NA	NA	NA	NA	AC016751.2	0	0	0	0	0	0	0	0	0	0	0	0	0	0	0	0
AC016751.3	0.108691	-0.00181782	0.256043	0.00709968	0.994335	NA	0.0580826	0.256043	-0.226847	0.820543	NA	0.01617	0.256043	-0.0631534	0.949644	NA	0.0760704	0.256043	-0.2971	0.76639	NA	AC016751.3	0	0	0	0.434762	0	0	0	0	0	0	0	0	0	1.30429	0	0
AC016753.1	0.859061	-0.410307	0.446644	0.918643	0.358282	NA	-0.123363	0.436055	0.282908	0.777248	NA	-0.128245	0.446109	0.287476	0.773748	NA	0.158698	0.436581	-0.363502	0.71623	NA	AC016753.1	1.43546	1.04376	0.314313	0.64271	0	2.58613	1.72025	1.34023	1.79106	0	0	0.94294	0	0	1.92813	0
AC016753.2	0.146819	0.109929	0.256043	-0.429336	0.667679	NA	0.00220944	0.256043	-0.00862919	0.993115	NA	0.01617	0.256043	-0.0631534	0.949644	NA	-0.0915491	0.256043	0.357554	0.720677	NA	AC016753.2	0	0	0.587274	0	0	0	0	0	0	0	0	0.958125	0.803697	0	0	0
AC016757.3	0.178804	-0.0360448	0.25612	0.140734	0.88808	NA	0.00220944	0.256043	-0.00862919	0.993115	NA	-0.0564782	0.256043	0.220581	0.825419	NA	-0.018224	0.25612	0.0711543	0.943275	NA	AC016757.3	0.549212	0	0.166003	0	0	1.64763	0	0	0	0	0.498008	0	0	0	0	0
AC016764.1	0	NA	NA	NA	NA	NA	NA	NA	NA	NA	NA	NA	NA	NA	NA	NA	NA	NA	NA	NA	NA	AC016764.1	0	0	0	0	0	0	0	0	0	0	0	0	0	0	0	0
AC016768.1	0	NA	NA	NA	NA	NA	NA	NA	NA	NA	NA	NA	NA	NA	NA	NA	NA	NA	NA	NA	NA	AC016768.1	0	0	0	0	0	0	0	0	0	0	0	0	0	0	0	0
AC016819.1	0	NA	NA	NA	NA	NA	NA	NA	NA	NA	NA	NA	NA	NA	NA	NA	NA	NA	NA	NA	NA	AC016819.1	0	0	0	0	0	0	0	0	0	0	0	0	0	0	0	0
AC016821.1	2.48952	-0.287157	0.546094	0.525839	0.599	NA	0.214062	0.535711	-0.399585	0.689462	NA	-0.969694	0.540908	1.79272	0.0730182	0.139639	-0.468474	0.541854	0.864576	0.387272	0.541353	AC016821.1	4.53619	0.916737	3.09934	1.40581	7.39138	3.55592	2.66129	2.75021	0	0	2.71193	0.955653	5.63043	0	1.7799	2.43753
AC016821.2	0	NA	NA	NA	NA	NA	NA	NA	NA	NA	NA	NA	NA	NA	NA	NA	NA	NA	NA	NA	NA	AC016821.2	0	0	0	0	0	0	0	0	0	0	0	0	0	0	0	0
AC016831.7	6.14653	-0.311638	0.490116	0.635845	0.524878	NA	-0.198599	0.505108	0.393182	0.694185	NA	-0.19772	0.493519	0.400633	0.68869	0.798824	-0.0846815	0.502072	0.168664	0.866061	0.921119	AC016831.7	7.55036	6.37413	5.61313	5.04849	7.3022	8.13498	7.21391	6.53581	3.62002	8.96655	9.08107	2.79763	4.96069	3.90875	6.28995	4.94677
AC016866.1	0	NA	NA	NA	NA	NA	NA	NA	NA	NA	NA	NA	NA	NA	NA	NA	NA	NA	NA	NA	NA	AC016866.1	0	0	0	0	0	0	0	0	0	0	0	0	0	0	0	0
AC016903.1	0	NA	NA	NA	NA	NA	NA	NA	NA	NA	NA	NA	NA	NA	NA	NA	NA	NA	NA	NA	NA	AC016903.1	0	0	0	0	0	0	0	0	0	0	0	0	0	0	0	0
AC016903.2	0	NA	NA	NA	NA	NA	NA	NA	NA	NA	NA	NA	NA	NA	NA	NA	NA	NA	NA	NA	NA	AC016903.2	0	0	0	0	0	0	0	0	0	0	0	0	0	0	0	0
AC016907.1	0	NA	NA	NA	NA	NA	NA	NA	NA	NA	NA	NA	NA	NA	NA	NA	NA	NA	NA	NA	NA	AC016907.1	0	0	0	0	0	0	0	0	0	0	0	0	0	0	0	0
AC016907.3	25.3502	-0.156112	0.320202	0.487542	0.625875	0.790204	0.160889	0.344858	-0.466538	0.64083	NA	-0.508657	0.333301	1.52612	0.126981	0.224211	-0.191656	0.332467	0.576465	0.564301	0.703639	AC016907.3	30.5006	20.8342	27.0285	23.0376	25.5931	30.7308	35.178	23.5671	15.3849	23.5506	32.6867	18.6422	29.7566	16.9482	28.7348	23.4299
AC016909.1	0.381842	0.205025	0.284535	-0.720563	0.471179	NA	0.00275621	0.283784	-0.00971235	0.992251	NA	-0.0495055	0.283784	0.174448	0.861514	NA	-0.251775	0.284535	0.884863	0.37623	NA	AC016909.1	0.300534	0	1.22683	0	0	0	0.901601	0	0	0	1.81585	1.86465	0	0	0	0
AC016910.1	0.0762481	-0.057691	0.256043	0.225318	0.821732	NA	0.00220944	0.256043	-0.00862919	0.993115	NA	-0.0397032	0.256043	0.155064	0.87677	NA	0.0201973	0.256043	-0.0788823	0.937126	NA	AC016910.1	0.304992	0	0	0	0.914977	0	0	0	0	0	0	0	0	0	0	0
AC016912.3	0	NA	NA	NA	NA	NA	NA	NA	NA	NA	NA	NA	NA	NA	NA	NA	NA	NA	NA	NA	NA	AC016912.3	0	0	0	0	0	0	0	0	0	0	0	0	0	0	0	0
AC016959.1	0.0934941	-0.00181782	0.256043	0.00709968	0.994335	NA	-0.0536637	0.256043	0.209589	0.833989	NA	0.0720432	0.256043	-0.281371	0.778426	NA	0.0201973	0.256043	-0.0788823	0.937126	NA	AC016959.1	0	0.373976	0	0	0	0	0	0	0	1.12193	0	0	0	0	0	0
AC016970.1	0	NA	NA	NA	NA	NA	NA	NA	NA	NA	NA	NA	NA	NA	NA	NA	NA	NA	NA	NA	NA	AC016970.1	0	0	0	0	0	0	0	0	0	0	0	0	0	0	0	0
AC016987.1	0.150977	-0.00152323	0.256043	0.0059491	0.995253	NA	0.00220944	0.256043	-0.00862919	0.993115	NA	-0.0395559	0.256043	0.154489	0.877224	NA	-0.0358232	0.256043	0.139911	0.88873	NA	AC016987.1	0.299688	0	0.304218	0	0	0.899064	0	0	0	0	0.912655	0	0	0	0	0
AC016993.1	0	NA	NA	NA	NA	NA	NA	NA	NA	NA	NA	NA	NA	NA	NA	NA	NA	NA	NA	NA	NA	AC016993.1	0	0	0	0	0	0	0	0	0	0	0	0	0	0	0	0
AC016994.2	0.108691	-0.00181782	0.256043	0.00709968	0.994335	NA	0.0580826	0.256043	-0.226847	0.820543	NA	0.01617	0.256043	-0.0631534	0.949644	NA	0.0760704	0.256043	-0.2971	0.76639	NA	AC016994.2	0	0	0	0.434762	0	0	0	0	0	0	0	0	0	1.30429	0	0
AC016995.3	1.99041	0.131773	0.525325	-0.250841	0.801937	NA	-0.263179	0.520809	0.505328	0.613328	NA	0.123363	0.524369	-0.235259	0.814008	0.888011	-0.27159	0.521776	0.52051	0.602708	0.735996	AC016995.3	1.93854	2.24749	2.27497	1.50062	3.53707	0	2.27855	3.26733	2.23815	1.237	3.53244	2.36018	0.932306	1.45164	0	3.05021
AC016999.2	2.54573	-0.00634724	0.54711	0.0116014	0.990744	NA	-0.619364	0.545476	1.13546	0.256184	NA	0.336986	0.547147	-0.615897	0.537962	0.680088	-0.276031	0.545405	0.506102	0.612785	0.74428	AC016999.2	2.41142	3.90009	2.40037	1.47102	0.906428	4.52534	1.80249	5.19137	0.906469	5.60243	2.73095	2.80907	1.66109	2.60357	1.8095	0
AC017002.1	0.25285	-0.00181782	0.256043	0.00709968	0.994335	NA	0.0584499	0.256043	-0.228281	0.819427	NA	0.0718596	0.256043	-0.280654	0.778976	NA	0.132127	0.256043	-0.516035	0.60583	NA	AC017002.1	0	0.299686	0	0.711716	0	0	0	0	0.899059	0	0	0	0	0	0.900249	1.2349
AC017002.2	0	NA	NA	NA	NA	NA	NA	NA	NA	NA	NA	NA	NA	NA	NA	NA	NA	NA	NA	NA	NA	AC017002.2	0	0	0	0	0	0	0	0	0	0	0	0	0	0	0	0
AC017002.4	0.184051	-0.0575656	0.256043	0.224828	0.822113	NA	0.0580597	0.256043	-0.226757	0.820612	NA	-0.039652	0.256043	0.154865	0.876928	NA	0.0759733	0.256043	-0.296721	0.76668	NA	AC017002.4	0.301799	0	0	0.434405	0	0.905396	0	0	0	0	0	0	0	1.30321	0	0
AC017006.2	0	NA	NA	NA	NA	NA	NA	NA	NA	NA	NA	NA	NA	NA	NA	NA	NA	NA	NA	NA	NA	AC017006.2	0	0	0	0	0	0	0	0	0	0	0	0	0	0	0	0
AC017006.3	2.69821	0.0514377	0.545399	-0.0943121	0.924861	NA	-0.0602623	0.541688	0.111249	0.911419	NA	-0.130426	0.543826	0.23983	0.810462	0.885775	-0.242126	0.543447	0.445537	0.655932	0.776206	AC017006.3	3.00017	2.39645	3.21982	2.17641	0.902597	2.70816	5.38977	0	2.71332	4.47602	0	4.67514	4.98431	1.29986	2.71469	2.51467
AC017020.1	0.526857	0.253661	0.345531	-0.734118	0.462877	NA	0.189879	0.339622	-0.55909	0.5761	NA	-0.0736871	0.340713	0.216273	0.828775	NA	-0.137468	0.344426	0.399123	0.689802	NA	AC017020.1	0.296728	0	1.19508	0.615617	0	0.890184	0	0	0	0	2.63473	0.950516	0	0	1.84685	0
AC017020.2	0	NA	NA	NA	NA	NA	NA	NA	NA	NA	NA	NA	NA	NA	NA	NA	NA	NA	NA	NA	NA	AC017020.2	0	0	0	0	0	0	0	0	0	0	0	0	0	0	0	0
AC017028.10	0.930407	0.233815	0.436742	-0.535363	0.592399	NA	-0.770176	0.430542	1.78885	0.073639	NA	0.659313	0.438515	-1.50351	0.132707	NA	-0.344679	0.428795	0.80383	0.421495	NA	AC017028.10	0.299386	2.52855	0.893694	0	0	0	0.898158	6.46222	0	1.12343	0.909167	0.936681	0.835234	0	0	0
AC017028.11	0.310485	0.119715	0.267725	-0.447158	0.654761	NA	0.000200761	0.267725	-0.000749878	0.999402	NA	0.0787717	0.267725	-0.294226	0.768585	NA	-0.0407429	0.267725	0.152182	0.879044	NA	AC017028.11	0	0.303804	0.548888	0.389248	0	0	0	0	0.911411	0	0	0	1.64666	0	0	1.16774
AC017028.12	0	NA	NA	NA	NA	NA	NA	NA	NA	NA	NA	NA	NA	NA	NA	NA	NA	NA	NA	NA	NA	AC017028.12	0	0	0	0	0	0	0	0	0	0	0	0	0	0	0	0
AC017028.2	0	NA	NA	NA	NA	NA	NA	NA	NA	NA	NA	NA	NA	NA	NA	NA	NA	NA	NA	NA	NA	AC017028.2	0	0	0	0	0	0	0	0	0	0	0	0	0	0	0	0
AC017028.3	0.150574	-0.0577405	0.256043	0.225511	0.821582	NA	-0.0536142	0.256043	0.209395	0.83414	NA	0.016071	0.256043	-0.0627666	0.949952	NA	0.0201973	0.256043	-0.0788823	0.937126	NA	AC017028.3	0.301807	0.300488	0	0	0	0.905421	0	0	0.901465	0	0	0	0	0	0	0
AC017028.4	0.149693	-0.113564	0.256043	0.443535	0.657378	NA	0.00220944	0.256043	-0.00862919	0.993115	NA	-0.0955764	0.256043	0.373282	0.708938	NA	0.0201973	0.256043	-0.0788823	0.937126	NA	AC017028.4	0.598772	0	0	0	0	0	1.79632	0	0	0	0	0	0	0	0	0
AC017028.6	0.225949	-0.0574348	0.256043	0.224317	0.822511	NA	0.00220944	0.256043	-0.00862919	0.993115	NA	-0.0954483	0.256043	0.372782	0.709311	NA	-0.035804	0.256043	0.139836	0.88879	NA	AC017028.6	0.599788	0	0.304009	0	0	1.79936	0	0	0	0	0.912028	0	0	0	0	0
AC017028.7	0.544213	0.107446	0.373062	-0.288011	0.773338	NA	0.131862	0.370635	-0.355772	0.722011	NA	0.0359615	0.370333	-0.097106	0.922642	NA	0.0603772	0.373366	-0.161711	0.871534	NA	AC017028.7	0.310223	0.444143	0.576786	0.8457	0.93067	0	0	1.33243	0	0	0.914312	0	0.816046	2.5371	0	0
AC017028.8	0	NA	NA	NA	NA	NA	NA	NA	NA	NA	NA	NA	NA	NA	NA	NA	NA	NA	NA	NA	NA	AC017028.8	0	0	0	0	0	0	0	0	0	0	0	0	0	0	0	0
AC017048.1	0	NA	NA	NA	NA	NA	NA	NA	NA	NA	NA	NA	NA	NA	NA	NA	NA	NA	NA	NA	NA	AC017048.1	0	0	0	0	0	0	0	0	0	0	0	0	0	0	0	0
AC017048.2	0	NA	NA	NA	NA	NA	NA	NA	NA	NA	NA	NA	NA	NA	NA	NA	NA	NA	NA	NA	NA	AC017048.2	0	0	0	0	0	0	0	0	0	0	0	0	0	0	0	0
AC017053.1	0	NA	NA	NA	NA	NA	NA	NA	NA	NA	NA	NA	NA	NA	NA	NA	NA	NA	NA	NA	NA	AC017053.1	0	0	0	0	0	0	0	0	0	0	0	0	0	0	0	0
AC017060.1	0.0747931	-0.00181782	0.256043	0.00709968	0.994335	NA	0.0580826	0.256043	-0.226847	0.820543	NA	0.01617	0.256043	-0.0631534	0.949644	NA	0.0760704	0.256043	-0.2971	0.76639	NA	AC017060.1	0	0	0	0.299173	0	0	0	0	0	0	0	0	0	0	0.897518	0
AC017074.1	0.0750891	-0.0576213	0.256043	0.225045	0.821944	NA	0.00220944	0.256043	-0.00862919	0.993115	NA	-0.0396683	0.256043	0.154928	0.876878	NA	0.0201624	0.256043	-0.0787461	0.937235	NA	AC017074.1	0.300357	0	0	0	0	0	0.90107	0	0	0	0	0	0	0	0	0
AC017074.2	5.48296	0.225337	0.507287	-0.444201	0.656897	NA	-0.105952	0.508797	0.208239	0.835042	NA	0.43084	0.508699	-0.846946	0.397025	0.549229	0.0995512	0.507387	-0.196204	0.844451	0.906412	AC017074.2	4.21326	6.5717	5.32454	5.82233	3.62876	1.80754	7.20347	7.78851	6.33465	5.59193	7.26817	3.7373	4.96816	6.49879	7.2131	3.75511
AC017074.3	0.0776487	0.0540554	0.256043	-0.211118	0.832795	NA	0.00220944	0.256043	-0.00862919	0.993115	NA	0.01617	0.256043	-0.0631534	0.949644	NA	-0.0356759	0.256043	0.139336	0.889185	NA	AC017074.3	0	0	0.310595	0	0	0	0	0	0	0	0	0.931785	0	0	0	0
AC017076.1	0.0762481	-0.057691	0.256043	0.225318	0.821732	NA	0.00220944	0.256043	-0.00862919	0.993115	NA	-0.0397032	0.256043	0.155064	0.87677	NA	0.0201973	0.256043	-0.0788823	0.937126	NA	AC017076.1	0.304992	0	0	0	0.914977	0	0	0	0	0	0	0	0	0	0	0
AC017081.1	201.431	-0.113294	0.155242	0.72979	0.465518	0.668046	0.139087	0.158999	-0.874768	0.3817	0.605489	-0.0695076	0.157129	0.44236	0.658229	0.777942	0.182874	0.157136	-1.16379	0.24451	0.382796	AC017081.1	205.208	195.56	189.82	215.138	191.453	198.612	225.559	195.374	185.41	205.894	203.541	220.624	145.295	194.944	227.937	222.533
AC017083.1	0	NA	NA	NA	NA	NA	NA	NA	NA	NA	NA	NA	NA	NA	NA	NA	NA	NA	NA	NA	NA	AC017083.1	0	0	0	0	0	0	0	0	0	0	0	0	0	0	0	0
AC017084.1	0.155297	0.109929	0.256043	-0.429336	0.667679	NA	0.00220944	0.256043	-0.00862919	0.993115	NA	0.01617	0.256043	-0.0631534	0.949644	NA	-0.0915491	0.256043	0.357554	0.720677	NA	AC017084.1	0	0	0.62119	0	0	0	0	0	0	0	0	1.86357	0	0	0	0
AC017101.10	0.295441	-0.00148823	0.265107	0.0056137	0.995521	NA	-0.117072	0.265107	0.441602	0.658777	NA	0.0775295	0.265107	-0.292446	0.769946	NA	-0.0380541	0.265107	0.143542	0.885862	NA	AC017101.10	0.302449	0.603322	0.275992	0	0.907348	0	0	0	1.80997	0	0	0	0.827975	0	0	0
AC017104.1	0.32277	-0.0638665	0.269723	0.236786	0.812823	NA	-0.0601893	0.269723	0.223153	0.823417	NA	-0.0437669	0.269723	0.162266	0.871096	NA	-0.0400897	0.269723	0.148633	0.881843	NA	AC017104.1	0.601984	0.376406	0.312691	0	1.80595	0	0	0	0	1.12922	0	0.938072	0	0	0	0
AC017104.2	12.0717	0.456777	0.451581	-1.01151	0.311774	0.522939	0.153744	0.456864	-0.33652	0.736479	NA	0.283471	0.458458	-0.618315	0.536368	0.678709	-0.0195619	0.449915	0.0434792	0.96532	0.981082	AC017104.2	9.03502	11.958	13.5688	13.7251	7.25841	9.94156	9.90509	19.4734	6.3348	10.0658	16.3533	10.2773	14.0757	19.497	5.40934	16.269
AC017104.3	0.881966	-0.100604	0.432291	0.232723	0.815976	NA	-0.0138197	0.421244	0.032807	0.973828	NA	-0.139339	0.427449	0.325977	0.744442	NA	-0.0525541	0.426028	0.123358	0.901823	NA	AC017104.3	1.21392	0.754268	0.869197	0.690474	0	3.64177	0	0	0	2.2628	0.921949	0	1.68564	0	0.884251	1.18717
AC017104.6	1.5545	-0.643352	0.538218	1.19534	0.231955	NA	0.557727	0.521428	-1.06961	0.284793	NA	-0.50234	0.529803	0.948165	0.343046	0.493648	0.698738	0.530356	-1.31749	0.187675	0.31128	AC017104.6	2.11638	0.888647	0.618407	2.59456	1.3935	2.46183	2.49383	0.881475	1.78447	0	1.22576	0.629463	0	1.75805	1.78232	4.2433
AC017116.11	98.323	-0.412243	0.214966	1.91772	0.0551471	0.156341	0.0564411	0.223922	-0.252057	0.800997	0.898483	-0.399785	0.218148	1.83263	0.066857	0.129328	0.068899	0.220838	-0.311988	0.755049	0.8492	AC017116.11	120.446	89.3634	89.3168	94.1661	131.031	119.148	111.158	73.7767	122.458	71.8554	77.9495	83.367	106.634	107.472	90.3377	84.6885
AC018359.1	0	NA	NA	NA	NA	NA	NA	NA	NA	NA	NA	NA	NA	NA	NA	NA	NA	NA	NA	NA	NA	AC018359.1	0	0	0	0	0	0	0	0	0	0	0	0	0	0	0	0
AC018359.3	0	NA	NA	NA	NA	NA	NA	NA	NA	NA	NA	NA	NA	NA	NA	NA	NA	NA	NA	NA	NA	AC018359.3	0	0	0	0	0	0	0	0	0	0	0	0	0	0	0	0
AC018361.1	0	NA	NA	NA	NA	NA	NA	NA	NA	NA	NA	NA	NA	NA	NA	NA	NA	NA	NA	NA	NA	AC018361.1	0	0	0	0	0	0	0	0	0	0	0	0	0	0	0	0
AC018450.1	0.0753181	-0.057691	0.256043	0.225318	0.821732	NA	0.00220944	0.256043	-0.00862919	0.993115	NA	-0.0397032	0.256043	0.155064	0.87677	NA	0.0201973	0.256043	-0.0788823	0.937126	NA	AC018450.1	0.301272	0	0	0	0	0.903817	0	0	0	0	0	0	0	0	0	0
AC018462.2	3.61881	-0.384106	0.546642	0.702665	0.482265	NA	-0.302744	0.542988	0.557551	0.577151	NA	-0.695959	0.545401	1.27605	0.201938	0.32772	-0.614596	0.544552	1.12863	0.259055	0.400603	AC018462.2	7.17345	2.237	3.8743	1.1905	2.46689	2.06411	16.9893	0	1.3966	5.31439	4.81945	4.8819	1.92155	0	0.709495	2.86202
AC018463.1	0	NA	NA	NA	NA	NA	NA	NA	NA	NA	NA	NA	NA	NA	NA	NA	NA	NA	NA	NA	NA	AC018463.1	0	0	0	0	0	0	0	0	0	0	0	0	0	0	0	0
AC018495.3	0	NA	NA	NA	NA	NA	NA	NA	NA	NA	NA	NA	NA	NA	NA	NA	NA	NA	NA	NA	NA	AC018495.3	0	0	0	0	0	0	0	0	0	0	0	0	0	0	0	0
AC018512.1	0	NA	NA	NA	NA	NA	NA	NA	NA	NA	NA	NA	NA	NA	NA	NA	NA	NA	NA	NA	NA	AC018512.1	0	0	0	0	0	0	0	0	0	0	0	0	0	0	0	0
AC018616.1	0	NA	NA	NA	NA	NA	NA	NA	NA	NA	NA	NA	NA	NA	NA	NA	NA	NA	NA	NA	NA	AC018616.1	0	0	0	0	0	0	0	0	0	0	0	0	0	0	0	0
AC018618.1	0	NA	NA	NA	NA	NA	NA	NA	NA	NA	NA	NA	NA	NA	NA	NA	NA	NA	NA	NA	NA	AC018618.1	0	0	0	0	0	0	0	0	0	0	0	0	0	0	0	0
AC018628.1	0.150213	-0.0565604	0.256043	0.220902	0.825169	NA	0.0592133	0.256043	-0.231263	0.817111	NA	-0.0385725	0.256043	0.150649	0.880253	NA	0.0772011	0.256043	-0.301516	0.763021	NA	AC018628.1	0.289323	0	0	0.311529	0	0.867968	0	0	0	0	0	0	0	0	0.934587	0
AC018635.1	1.18593	-0.289582	0.504564	0.573925	0.566019	NA	1.11119	0.495713	-2.2416	0.024987	NA	-0.571267	0.492408	1.16015	0.245989	0.383183	0.829507	0.507861	-1.63334	0.102398	NA	AC018635.1	1.21566	0	0.578762	2.94932	0.93654	0.903155	1.80728	0	0	0	0.918514	0	0.817774	1.28714	2.6861	4.8747
AC018643.4	0	NA	NA	NA	NA	NA	NA	NA	NA	NA	NA	NA	NA	NA	NA	NA	NA	NA	NA	NA	NA	AC018643.4	0	0	0	0	0	0	0	0	0	0	0	0	0	0	0	0
AC018647.3	0.943107	-0.194069	0.469442	0.413403	0.679311	NA	-0.037865	0.457083	0.0828406	0.933978	NA	-0.279223	0.466505	0.598542	0.549478	NA	-0.123019	0.459984	0.267441	0.789129	NA	AC018647.3	1.5335	0.74086	0.948201	0.549869	0	2.94573	1.65476	1.19634	0	1.02624	1.66676	0	1.17784	0	1.64961	0
AC018685.1	4.76143	-1.00178	0.508446	1.97028	0.0488066	NA	0.139406	0.528525	-0.263763	0.791962	NA	-0.999063	0.513596	1.94523	0.0517473	0.103269	0.142122	0.524441	-0.270998	0.786393	0.870445	AC018685.1	8.73314	3.19013	3.26718	3.85527	7.25548	9.94109	9.00285	2.59555	3.61975	3.35509	1.81717	4.67188	3.31248	2.59937	2.70535	6.2611
AC018685.2	0	NA	NA	NA	NA	NA	NA	NA	NA	NA	NA	NA	NA	NA	NA	NA	NA	NA	NA	NA	NA	AC018685.2	0	0	0	0	0	0	0	0	0	0	0	0	0	0	0	0
AC018688.1	22.8597	-0.548305	0.404783	1.35457	0.175555	0.360039	-0.52062	0.43396	1.1997	0.230257	NA	-0.925027	0.413503	2.23705	0.0252832	0.0544224	-0.897341	0.426174	2.10558	0.0352412	0.0746663	AC018688.1	38.0078	17.7737	24.3324	11.325	53.9286	14.6435	45.4513	18.5658	14.6396	20.1156	33.3025	18.7662	20.9285	12.9696	6.02029	14.985
AC018690.1	0	NA	NA	NA	NA	NA	NA	NA	NA	NA	NA	NA	NA	NA	NA	NA	NA	NA	NA	NA	NA	AC018690.1	0	0	0	0	0	0	0	0	0	0	0	0	0	0	0	0
AC018693.6	0.0751829	-0.057691	0.256043	0.225318	0.821732	NA	0.00220944	0.256043	-0.00862919	0.993115	NA	-0.0397032	0.256043	0.155064	0.87677	NA	0.0201973	0.256043	-0.0788823	0.937126	NA	AC018693.6	0.300731	0	0	0	0	0	0.902194	0	0	0	0	0	0	0	0	0
AC018717.1	0	NA	NA	NA	NA	NA	NA	NA	NA	NA	NA	NA	NA	NA	NA	NA	NA	NA	NA	NA	NA	AC018717.1	0	0	0	0	0	0	0	0	0	0	0	0	0	0	0	0
AC018730.4	0	NA	NA	NA	NA	NA	NA	NA	NA	NA	NA	NA	NA	NA	NA	NA	NA	NA	NA	NA	NA	AC018730.4	0	0	0	0	0	0	0	0	0	0	0	0	0	0	0	0
AC018731.3	0.257208	0.0546473	0.256507	-0.213044	0.831293	NA	0.115154	0.256507	-0.448932	0.653481	NA	0.0162526	0.256507	-0.0633612	0.949479	NA	0.0767596	0.256507	-0.299249	0.76475	NA	AC018731.3	0	0	0.311382	0.717451	0	0	0	0	0	0	0	0.934147	0	0	0.901346	1.25101
AC018737.1	2.92407	-0.826521	0.543293	1.52132	0.12818	NA	-0.234248	0.545443	0.429463	0.667586	NA	-0.243496	0.541863	0.449368	0.653166	0.774031	0.348777	0.546408	-0.638309	0.523272	0.669311	AC018737.1	4.34082	3.39198	1.48854	2.47494	5.65711	2.7381	4.62725	5.42264	3.62875	1.12456	0.925065	1.89503	1.64552	2.56701	2.54843	2.30939
AC018737.3	0.0688681	0.0540554	0.256043	-0.211118	0.832795	NA	0.00220944	0.256043	-0.00862919	0.993115	NA	0.01617	0.256043	-0.0631534	0.949644	NA	-0.0356759	0.256043	0.139336	0.889185	NA	AC018737.3	0	0	0.275472	0	0	0	0	0	0	0	0	0	0.826417	0	0	0
AC018742.1	0	NA	NA	NA	NA	NA	NA	NA	NA	NA	NA	NA	NA	NA	NA	NA	NA	NA	NA	NA	NA	AC018742.1	0	0	0	0	0	0	0	0	0	0	0	0	0	0	0	0
AC018755.17	1.58557	-0.375058	0.528835	0.709214	0.478191	NA	0.212911	0.515104	-0.413335	0.679361	NA	-0.608049	0.522414	1.16392	0.244456	0.381366	-0.020081	0.521685	0.0384927	0.969295	0.982971	AC018755.17	2.71913	0.870383	1.44063	1.31214	3.64732	0.903916	3.60616	2.61115	0	0	0.908214	0.932872	2.48082	0	2.69705	1.23936
AC018755.18	0.151339	-0.113481	0.256043	0.44321	0.657614	NA	0.00232676	0.256043	-0.00908736	0.992749	NA	-0.09551	0.256043	0.373023	0.709131	NA	0.0202976	0.256043	-0.0792741	0.936815	NA	AC018755.18	0.605357	0	0	0	0.912637	0.903435	0	0	0	0	0	0	0	0	0	0
AC018761.1	0.0688681	0.0540554	0.256043	-0.211118	0.832795	NA	0.00220944	0.256043	-0.00862919	0.993115	NA	0.01617	0.256043	-0.0631534	0.949644	NA	-0.0356759	0.256043	0.139336	0.889185	NA	AC018761.1	0	0	0.275472	0	0	0	0	0	0	0	0	0	0.826417	0	0	0
AC018766.4	51.7638	0.0303897	0.243893	-0.124602	0.900838	0.949816	-0.0711825	0.242927	0.293021	0.769506	0.881405	0.401742	0.24287	-1.65415	0.0980976	0.180253	0.30017	0.24395	-1.23046	0.218526	0.350899	AC018766.4	44.5554	59.9361	45.5673	56.9963	30.8365	51.513	51.3167	66.1875	58.821	54.7998	39.9776	49.5215	47.2027	61.0853	52.3029	57.6006
AC018766.6	31.1518	0.424741	0.316405	-1.3424	0.179467	0.365198	-0.42233	0.312298	1.35233	0.17627	0.370784	0.864423	0.314407	-2.74937	0.00597096	0.0145788	0.017352	0.314315	-0.0552057	0.955975	0.975723	AC018766.6	21.6689	42.2838	30.1192	30.5354	16.2995	28.0107	20.6964	54.4454	34.3831	38.023	26.3504	38.3186	25.6888	25.9889	27.9777	37.6396
AC018767.1	0	NA	NA	NA	NA	NA	NA	NA	NA	NA	NA	NA	NA	NA	NA	NA	NA	NA	NA	NA	NA	AC018767.1	0	0	0	0	0	0	0	0	0	0	0	0	0	0	0	0
AC018799.1	0.150737	-0.0573022	0.256043	0.223799	0.822914	NA	-0.0528948	0.256043	0.206585	0.836334	NA	0.0161023	0.256043	-0.062889	0.949855	NA	0.0205097	0.256043	-0.0801027	0.936156	NA	AC018799.1	0.301283	0.301665	0	0	0	0.90385	0	0	0.904995	0	0	0	0	0	0	0
AC018804.1	0.151662	-0.0576332	0.256043	0.225092	0.821908	NA	-0.0537216	0.256043	0.209815	0.833812	NA	0.0162857	0.256043	-0.0636053	0.949285	NA	0.0201973	0.256043	-0.0788823	0.937126	NA	AC018804.1	0.304361	0.302288	0	0	0.913084	0	0	0	0.906864	0	0	0	0	0	0	0
AC018804.3	71.3064	0.0987645	0.259636	-0.380396	0.703651	0.840799	-0.25578	0.183517	1.39377	0.163388	0.353452	2.52154	0.226147	-11.15	7.15908e-29	8.28513e-28	2.167	0.224734	-9.64252	5.28734e-22	5.23886e-21	AC018804.3	21.0969	131.589	22.7187	109.821	25.4089	16.2689	21.6129	131.145	129.412	134.211	20.8958	22.4221	24.8381	105.287	109.074	115.101
AC018816.1	0.0934941	-0.00181782	0.256043	0.00709968	0.994335	NA	-0.0536637	0.256043	0.209589	0.833989	NA	0.0720432	0.256043	-0.281371	0.778426	NA	0.0201973	0.256043	-0.0788823	0.937126	NA	AC018816.1	0	0.373976	0	0	0	0	0	0	0	1.12193	0	0	0	0	0	0
AC018816.3	1.63268	-0.240851	0.509226	0.472975	0.636231	NA	0.0491405	0.501356	-0.0980152	0.92192	NA	-0.514365	0.50374	1.02109	0.307211	0.455161	-0.224373	0.506849	0.442683	0.657995	0.777738	AC018816.3	2.72323	0.988179	1.81595	1.00334	3.23361	3.10112	1.83497	0	2.96454	0	2.14128	3.30657	0	1.94303	1.06701	0
AC018832.1	0.275261	0.221675	0.256043	-0.865772	0.386615	NA	0.00251181	0.256043	-0.00981012	0.992173	NA	0.0161704	0.256043	-0.0631551	0.949643	NA	-0.202993	0.256043	0.792807	0.42789	NA	AC018832.1	0	0	1.10104	0	0	0	0	0	0	0	0	0	3.30313	0	0	0
AC018866.1	2.49099	0.591167	0.546909	-1.08092	0.279732	NA	0.229064	0.547253	-0.418571	0.67553	NA	0.456411	0.547079	-0.834268	0.40413	0.556427	0.0943081	0.546781	-0.172479	0.863061	0.919279	AC018866.1	1.20579	2.45513	2.94843	3.35459	1.81036	1.80702	0	1.29592	2.71447	3.35501	2.72596	2.80404	3.3153	5.19763	3.61104	1.25511
AC018867.1	0	NA	NA	NA	NA	NA	NA	NA	NA	NA	NA	NA	NA	NA	NA	NA	NA	NA	NA	NA	NA	AC018867.1	0	0	0	0	0	0	0	0	0	0	0	0	0	0	0	0
AC018878.3	0.0753181	-0.057691	0.256043	0.225318	0.821732	NA	0.00220944	0.256043	-0.00862919	0.993115	NA	-0.0397032	0.256043	0.155064	0.87677	NA	0.0201973	0.256043	-0.0788823	0.937126	NA	AC018878.3	0.301272	0	0	0	0	0.903817	0	0	0	0	0	0	0	0	0	0
AC018890.4	1.11359	-0.360927	0.478337	0.754545	0.450522	NA	-0.151209	0.476592	0.317271	0.751038	NA	0.150531	0.481429	-0.312674	0.754528	0.846974	0.360249	0.473514	-0.760799	0.446777	NA	AC018890.4	1.21112	1.65204	0.310755	1.28044	1.82591	1.80744	0	0	2.71453	2.24159	0	0.932265	0	2.6058	0	1.23552
AC018890.6	0.183997	-0.0577012	0.256043	0.225357	0.821701	NA	0.0580724	0.256043	-0.226807	0.820574	NA	-0.0397134	0.256043	0.155104	0.876739	NA	0.0760602	0.256043	-0.29706	0.766421	NA	AC018890.6	0.301383	0	0	0.434603	0	0.904148	0	0	0	0	0	0	0	1.30381	0	0
AC018902.1	0	NA	NA	NA	NA	NA	NA	NA	NA	NA	NA	NA	NA	NA	NA	NA	NA	NA	NA	NA	NA	AC018902.1	0	0	0	0	0	0	0	0	0	0	0	0	0	0	0	0
AC019011.1	0	NA	NA	NA	NA	NA	NA	NA	NA	NA	NA	NA	NA	NA	NA	NA	NA	NA	NA	NA	NA	AC019011.1	0	0	0	0	0	0	0	0	0	0	0	0	0	0	0	0
AC019046.1	0	NA	NA	NA	NA	NA	NA	NA	NA	NA	NA	NA	NA	NA	NA	NA	NA	NA	NA	NA	NA	AC019046.1	0	0	0	0	0	0	0	0	0	0	0	0	0	0	0	0
AC019048.1	2.09888	0.280443	0.54701	-0.512683	0.608173	NA	-0.847837	0.543012	1.56136	0.118439	NA	0.433592	0.546834	-0.792912	0.427829	0.579979	-0.694688	0.543393	1.27843	0.201099	0.32806	AC019048.1	1.79278	3.23376	2.64473	0.724249	0.919048	3.54678	0.912515	2.63047	3.66978	3.40101	1.84214	2.84172	3.25033	1.3174	0.855346	0
AC019051.1	0.150098	-0.0587482	0.256043	0.229446	0.818522	NA	0.0570255	0.256043	-0.222718	0.823755	NA	-0.0407603	0.256043	0.159193	0.873517	NA	0.0750133	0.256043	-0.292971	0.769544	NA	AC019051.1	0.312329	0	0	0.288063	0	0	0.936988	0	0	0	0	0	0	0	0.86419	0
AC019055.1	0	NA	NA	NA	NA	NA	NA	NA	NA	NA	NA	NA	NA	NA	NA	NA	NA	NA	NA	NA	NA	AC019055.1	0	0	0	0	0	0	0	0	0	0	0	0	0	0	0	0
AC019058.1	0	NA	NA	NA	NA	NA	NA	NA	NA	NA	NA	NA	NA	NA	NA	NA	NA	NA	NA	NA	NA	AC019058.1	0	0	0	0	0	0	0	0	0	0	0	0	0	0	0	0
AC019064.1	0	NA	NA	NA	NA	NA	NA	NA	NA	NA	NA	NA	NA	NA	NA	NA	NA	NA	NA	NA	NA	AC019064.1	0	0	0	0	0	0	0	0	0	0	0	0	0	0	0	0
AC019117.1	0	NA	NA	NA	NA	NA	NA	NA	NA	NA	NA	NA	NA	NA	NA	NA	NA	NA	NA	NA	NA	AC019117.1	0	0	0	0	0	0	0	0	0	0	0	0	0	0	0	0
AC019117.2	0	NA	NA	NA	NA	NA	NA	NA	NA	NA	NA	NA	NA	NA	NA	NA	NA	NA	NA	NA	NA	AC019117.2	0	0	0	0	0	0	0	0	0	0	0	0	0	0	0	0
AC019118.3	0.731665	-0.191443	0.429966	0.445251	0.656138	NA	-0.257269	0.412849	0.623156	0.533182	NA	-0.254343	0.423907	0.599996	0.548509	NA	-0.320169	0.418777	0.764534	0.444549	NA	AC019118.3	1.47664	0.636909	0.813115	0	0	3.5794	0.850505	0	0.854312	1.05641	0.857584	0	1.58176	0	0	0
AC019118.4	0.162283	0.0541457	0.256043	-0.211471	0.83252	NA	-0.0535734	0.256043	0.209236	0.834264	NA	0.0719528	0.256043	-0.281018	0.778696	NA	-0.0357663	0.256043	0.139688	0.888906	NA	AC019118.4	0	0.372769	0.276365	0	0	0	0	0	0	1.11831	0	0	0.829094	0	0	0
AC019129.2	0	NA	NA	NA	NA	NA	NA	NA	NA	NA	NA	NA	NA	NA	NA	NA	NA	NA	NA	NA	NA	AC019129.2	0	0	0	0	0	0	0	0	0	0	0	0	0	0	0	0
AC019131.1	0	NA	NA	NA	NA	NA	NA	NA	NA	NA	NA	NA	NA	NA	NA	NA	NA	NA	NA	NA	NA	AC019131.1	0	0	0	0	0	0	0	0	0	0	0	0	0	0	0	0
AC019171.1	0	NA	NA	NA	NA	NA	NA	NA	NA	NA	NA	NA	NA	NA	NA	NA	NA	NA	NA	NA	NA	AC019171.1	0	0	0	0	0	0	0	0	0	0	0	0	0	0	0	0
AC019172.2	0	NA	NA	NA	NA	NA	NA	NA	NA	NA	NA	NA	NA	NA	NA	NA	NA	NA	NA	NA	NA	AC019172.2	0	0	0	0	0	0	0	0	0	0	0	0	0	0	0	0
AC019181.2	150.175	-0.342533	0.145878	2.34807	0.0188707	0.0679832	-0.155946	0.157869	0.987821	0.32324	0.546531	-0.384249	0.149444	2.5712	0.0101348	0.0237235	-0.197662	0.154514	1.27925	0.200809	0.327671	AC019181.2	186.21	141.463	146.082	126.946	191.437	192.504	174.689	127.224	148.414	148.75	127.192	150.425	160.629	139.078	131.629	110.132
AC019185.4	9.05726	0.24317	0.541191	-0.449324	0.653198	NA	-0.351153	0.542985	0.646707	0.517821	NA	0.220409	0.541892	-0.406739	0.6842	0.796205	-0.373914	0.542331	0.689457	0.490536	0.639944	AC019185.4	8.11861	10.4912	10.846	6.77318	0	13.555	10.8009	7.78305	18.0994	5.59127	8.17714	10.2787	14.0823	10.3961	9.92344	0
AC019186.1	0.300397	0.165875	0.256043	-0.647841	0.517088	NA	-0.0535903	0.256043	0.209302	0.834213	NA	0.0719697	0.256043	-0.281084	0.778646	NA	-0.147496	0.256043	0.576058	0.564576	NA	AC019186.1	0	0.372994	0.828593	0	0	0	0	0	0	1.11898	0	0	2.48578	0	0	0
AC019196.1	0.757861	0.286778	0.358963	-0.798907	0.424344	NA	0.0924739	0.354495	-0.260861	0.7942	NA	0.204181	0.354602	-0.575805	0.564747	NA	0.00987722	0.358855	-0.0275242	0.978042	NA	AC019196.1	0	0.761993	1.08786	1.18159	0	0	0	1.37757	0.908405	0	0	0	3.26357	0	0	3.54478
AC019198.1	1.22696	-0.031637	0.519659	0.0608804	0.951454	NA	-0.445652	0.511892	0.870597	0.383974	NA	0.218675	0.518782	-0.421517	0.673377	0.788254	-0.195339	0.512781	0.380941	0.703247	0.811071	AC019198.1	1.23381	1.87332	1.1349	0.665825	0.943652	1.82835	0.929414	1.35218	0.908589	3.35919	0.926115	0	2.47858	0	0.848768	1.14871
AC019205.1	0	NA	NA	NA	NA	NA	NA	NA	NA	NA	NA	NA	NA	NA	NA	NA	NA	NA	NA	NA	NA	AC019205.1	0	0	0	0	0	0	0	0	0	0	0	0	0	0	0	0
AC019206.1	0.280123	0.0541904	0.256043	-0.211646	0.832384	NA	0.113821	0.256043	-0.444538	0.656654	NA	0.01617	0.256043	-0.0631534	0.949644	NA	0.0758004	0.256043	-0.296045	0.767195	NA	AC019206.1	0	0	0.304085	0.816406	0	0	0	0	0	0	0.912254	0	0	0	0	2.44922
AC019322.1	0	NA	NA	NA	NA	NA	NA	NA	NA	NA	NA	NA	NA	NA	NA	NA	NA	NA	NA	NA	NA	AC019322.1	0	0	0	0	0	0	0	0	0	0	0	0	0	0	0	0
AC019330.1	0	NA	NA	NA	NA	NA	NA	NA	NA	NA	NA	NA	NA	NA	NA	NA	NA	NA	NA	NA	NA	AC019330.1	0	0	0	0	0	0	0	0	0	0	0	0	0	0	0	0
AC019330.2	0	NA	NA	NA	NA	NA	NA	NA	NA	NA	NA	NA	NA	NA	NA	NA	NA	NA	NA	NA	NA	AC019330.2	0	0	0	0	0	0	0	0	0	0	0	0	0	0	0	0
AC019349.5	0	NA	NA	NA	NA	NA	NA	NA	NA	NA	NA	NA	NA	NA	NA	NA	NA	NA	NA	NA	NA	AC019349.5	0	0	0	0	0	0	0	0	0	0	0	0	0	0	0	0
AC020571.3	260.602	-0.228748	0.139491	1.63988	0.101031	0.245001	-0.367114	0.113687	3.22917	0.0012415	0.0091145	1.85229	0.124746	-14.8485	7.11224e-50	1.47449e-48	1.71392	0.129765	-13.2079	7.89783e-40	1.45022e-38	AC020571.3	124.75	457.804	105.955	353.899	113.252	133.07	127.927	459.096	430.71	483.606	103.784	107.659	106.423	383.302	362.564	315.83
AC020594.5	2.80251	0.275898	0.546393	-0.504945	0.613597	NA	0.307827	0.54681	-0.562951	0.573469	NA	0.413807	0.54608	-0.757777	0.448584	0.59944	0.445736	0.547053	-0.814794	0.41519	0.569471	AC020594.5	1.50265	2.95623	2.41365	4.33752	3.60587	0.902076	0	2.58475	1.80777	4.47618	4.54034	1.86951	0.831105	1.29969	5.43088	6.282
AC020595.1	0.144037	-0.00169319	0.256043	0.00661292	0.994724	NA	0.00220944	0.256043	-0.00862919	0.993115	NA	-0.0396409	0.256043	0.154821	0.876962	NA	-0.0357382	0.256043	0.139579	0.888993	NA	AC020595.1	0.300061	0	0.276088	0	0	0	0.900184	0	0	0	0	0	0.828263	0	0	0
AC020606.1	2.85608	-0.538072	0.547095	0.983507	0.325358	NA	-0.610775	0.546905	1.11679	0.264086	NA	0.0849833	0.546926	-0.155383	0.876519	0.927106	0.0122797	0.546734	-0.0224602	0.982081	0.990152	AC020606.1	3.72954	4.26125	1.72383	1.7097	4.7127	2.74902	3.7269	5.37993	1.82031	5.58352	1.8601	0	3.31138	0	1.69972	3.42936
AC020626.1	0	NA	NA	NA	NA	NA	NA	NA	NA	NA	NA	NA	NA	NA	NA	NA	NA	NA	NA	NA	NA	AC020626.1	0	0	0	0	0	0	0	0	0	0	0	0	0	0	0	0
AC020636.1	0	NA	NA	NA	NA	NA	NA	NA	NA	NA	NA	NA	NA	NA	NA	NA	NA	NA	NA	NA	NA	AC020636.1	0	0	0	0	0	0	0	0	0	0	0	0	0	0	0	0
AC020689.1	0	NA	NA	NA	NA	NA	NA	NA	NA	NA	NA	NA	NA	NA	NA	NA	NA	NA	NA	NA	NA	AC020689.1	0	0	0	0	0	0	0	0	0	0	0	0	0	0	0	0
AC020703.1	0	NA	NA	NA	NA	NA	NA	NA	NA	NA	NA	NA	NA	NA	NA	NA	NA	NA	NA	NA	NA	AC020703.1	0	0	0	0	0	0	0	0	0	0	0	0	0	0	0	0
AC020703.2	0.0754156	-0.00181782	0.256043	0.00709968	0.994335	NA	-0.0536637	0.256043	0.209589	0.833989	NA	0.0720432	0.256043	-0.281371	0.778426	NA	0.0201973	0.256043	-0.0788823	0.937126	NA	AC020703.2	0	0.301663	0	0	0	0	0	0	0.904988	0	0	0	0	0	0	0
AC020743.2	9.3192	0.286056	0.429116	-0.666617	0.505017	NA	-0.182425	0.456562	0.399562	0.689479	NA	-0.0826074	0.44333	0.186334	0.852183	0.91298	-0.551088	0.443478	1.24265	0.213997	0.344956	AC020743.2	9.35402	8.72732	11.9511	7.24438	10.0063	10.8473	7.2085	10.416	9.05021	6.71579	15.4432	12.1367	8.27331	6.505	9.00098	6.22716
AC020743.3	0	NA	NA	NA	NA	NA	NA	NA	NA	NA	NA	NA	NA	NA	NA	NA	NA	NA	NA	NA	NA	AC020743.3	0	0	0	0	0	0	0	0	0	0	0	0	0	0	0	0
AC020743.4	0	NA	NA	NA	NA	NA	NA	NA	NA	NA	NA	NA	NA	NA	NA	NA	NA	NA	NA	NA	NA	AC020743.4	0	0	0	0	0	0	0	0	0	0	0	0	0	0	0	0
AC020900.1	0	NA	NA	NA	NA	NA	NA	NA	NA	NA	NA	NA	NA	NA	NA	NA	NA	NA	NA	NA	NA	AC020900.1	0	0	0	0	0	0	0	0	0	0	0	0	0	0	0	0
AC020915.1	0	NA	NA	NA	NA	NA	NA	NA	NA	NA	NA	NA	NA	NA	NA	NA	NA	NA	NA	NA	NA	AC020915.1	0	0	0	0	0	0	0	0	0	0	0	0	0	0	0	0
AC020921.1	0	NA	NA	NA	NA	NA	NA	NA	NA	NA	NA	NA	NA	NA	NA	NA	NA	NA	NA	NA	NA	AC020921.1	0	0	0	0	0	0	0	0	0	0	0	0	0	0	0	0
AC020922.1	0	NA	NA	NA	NA	NA	NA	NA	NA	NA	NA	NA	NA	NA	NA	NA	NA	NA	NA	NA	NA	AC020922.1	0	0	0	0	0	0	0	0	0	0	0	0	0	0	0	0
AC020931.1	4.60465	-0.584119	0.522015	1.11897	0.263153	NA	0.164426	0.537475	-0.305923	0.759663	NA	-0.887633	0.529139	1.67751	0.0934437	0.172946	-0.139088	0.531665	0.261608	0.793624	0.874591	AC020931.1	7.66183	2.88101	4.27863	3.59715	7.52532	7.23174	8.22844	4.11495	4.52809	0	2.76768	7.62556	2.44264	3.8242	3.45486	3.51238
AC020951.1	54.3262	-0.813742	0.277454	2.93289	0.00335821	0.0175635	-0.239262	0.285599	0.837753	0.402169	0.62322	-0.345977	0.275409	1.25623	0.209033	0.33709	0.228503	0.287548	-0.794663	0.42681	0.58046	AC020951.1	73.3839	56.8507	40.1212	46.9488	65.7692	73.2131	81.1693	61.4909	59.73	49.3313	31.781	52.2092	36.3734	24.7635	59.2837	56.7992
AC020956.3	5.44295	0.165253	0.530143	-0.311713	0.755258	NA	-0.321408	0.527432	0.609384	0.54227	NA	0.71889	0.528134	-1.36119	0.173454	0.2901	0.232229	0.52947	-0.438606	0.660947	0.779997	AC020956.3	3.61976	7.95734	4.39887	5.79583	2.74037	0.903866	7.21504	6.54154	7.24	10.0905	1.81606	5.59386	5.78669	10.4267	4.4912	2.46956
AC021021.2	0.525012	-0.00466095	0.376413	0.0123826	0.99012	NA	-0.109412	0.366421	0.298595	0.765249	NA	-0.186009	0.371516	0.500675	0.6166	NA	-0.29076	0.371255	0.783181	0.433521	NA	AC021021.2	0.907149	0.301871	0.891028	0	2.72145	0	0	0	0.905613	0	0.909187	0.935038	0.828859	0	0	0
AC021037.1	0.0934941	-0.00181782	0.256043	0.00709968	0.994335	NA	-0.0536637	0.256043	0.209589	0.833989	NA	0.0720432	0.256043	-0.281371	0.778426	NA	0.0201973	0.256043	-0.0788823	0.937126	NA	AC021037.1	0	0.373976	0	0	0	0	0	0	0	1.12193	0	0	0	0	0	0
AC021037.2	0	NA	NA	NA	NA	NA	NA	NA	NA	NA	NA	NA	NA	NA	NA	NA	NA	NA	NA	NA	NA	AC021037.2	0	0	0	0	0	0	0	0	0	0	0	0	0	0	0	0
AC021066.1	0	NA	NA	NA	NA	NA	NA	NA	NA	NA	NA	NA	NA	NA	NA	NA	NA	NA	NA	NA	NA	AC021066.1	0	0	0	0	0	0	0	0	0	0	0	0	0	0	0	0
AC021078.1	0.0751829	-0.057691	0.256043	0.225318	0.821732	NA	0.00220944	0.256043	-0.00862919	0.993115	NA	-0.0397032	0.256043	0.155064	0.87677	NA	0.0201973	0.256043	-0.0788823	0.937126	NA	AC021078.1	0.300731	0	0	0	0	0	0.902194	0	0	0	0	0	0	0	0	0
AC021087.1	0.303432	0.0789119	0.305255	-0.258512	0.796012	NA	0.0830827	0.305255	-0.272175	0.785488	NA	-0.0591305	0.305255	0.193709	0.846404	NA	-0.0549597	0.305255	0.180045	0.857117	NA	AC021087.1	0.308476	0	0.619667	0.285583	0	0	0.925428	0	0	0	0.923065	0.935936	0	0	0.85675	0
AC021106.1	6.4859	-0.192579	0.476369	0.404265	0.686018	NA	0.0274403	0.524729	-0.0522942	0.958294	NA	-1.29916	0.502434	2.58572	0.00971756	0.0228578	-1.07914	0.504833	2.13761	0.0325484	0.0695821	AC021106.1	10.8375	2.94795	9.15252	3.00568	9.066	10.8442	12.6022	3.89226	2.71499	2.2366	4.54289	12.147	10.7677	1.29955	2.7059	5.01158
AC021134.1	1.10858	0.225798	0.515488	-0.438027	0.661367	NA	-0.339099	0.495083	0.684935	0.493385	NA	-0.0459714	0.507285	0.0906224	0.927793	0.958758	-0.610868	0.503347	1.21361	0.224895	NA	AC021134.1	1.21066	1.11205	1.81958	0.292025	1.82006	1.81191	0	1.30397	0.909326	1.12287	2.7514	1.86978	0.837563	0	0.876076	0
AC021188.4	2.76447	-0.228625	0.54688	0.418053	0.675908	NA	0.177163	0.530208	-0.334139	0.738274	NA	-1.71569	0.539994	3.17724	0.00148682	0.00399869	-1.3099	0.541421	2.41938	0.015547	0.0358337	AC021188.4	6.03074	0	4.72707	0.300091	5.45683	6.32794	6.30744	0	0	0	8.1766	1.86746	4.13716	0	0.900273	0
AC021192.1	0.07525	-0.0576658	0.256043	0.225219	0.821809	NA	0.00218418	0.256043	-0.00853053	0.993194	NA	-0.0396527	0.256043	0.154867	0.876926	NA	0.0201973	0.256043	-0.0788823	0.937126	NA	AC021192.1	0.301	0	0	0	0	0.903	0	0	0	0	0	0	0	0	0	0
AC021205.1	0	NA	NA	NA	NA	NA	NA	NA	NA	NA	NA	NA	NA	NA	NA	NA	NA	NA	NA	NA	NA	AC021205.1	0	0	0	0	0	0	0	0	0	0	0	0	0	0	0	0
AC021205.2	0	NA	NA	NA	NA	NA	NA	NA	NA	NA	NA	NA	NA	NA	NA	NA	NA	NA	NA	NA	NA	AC021205.2	0	0	0	0	0	0	0	0	0	0	0	0	0	0	0	0
AC021218.2	0	NA	NA	NA	NA	NA	NA	NA	NA	NA	NA	NA	NA	NA	NA	NA	NA	NA	NA	NA	NA	AC021218.2	0	0	0	0	0	0	0	0	0	0	0	0	0	0	0	0
AC021224.1	11.6939	0.0926914	0.483355	-0.191767	0.847925	0.923153	0.463285	0.506243	-0.915143	0.360117	NA	-1.01325	0.498484	2.03266	0.0420871	0.085913	-0.642655	0.492245	1.30556	0.191702	0.316431	AC021224.1	15.3841	5.54626	16.6992	9.14618	15.4759	11.7511	18.9253	6.51562	4.52513	5.59805	16.3507	13.0671	20.6798	0	6.29835	21.1402
AC021231.1	0.813102	-0.00492394	0.469712	0.0104829	0.991636	NA	-0.00726248	0.445997	0.0162837	0.987008	NA	-0.338271	0.457913	0.738724	0.460075	NA	-0.34061	0.457594	0.744349	0.456665	NA	AC021231.1	1.21843	0.436188	1.20549	0.392303	1.82696	0	1.82833	1.30857	0	0	1.83958	0.937206	0.839672	0	0	1.17691
AC021523.1	0	NA	NA	NA	NA	NA	NA	NA	NA	NA	NA	NA	NA	NA	NA	NA	NA	NA	NA	NA	NA	AC021523.1	0	0	0	0	0	0	0	0	0	0	0	0	0	0	0	0
AC021613.1	1.27316	-0.268988	0.491647	0.547115	0.5843	NA	-0.059035	0.49698	0.118787	0.905444	NA	0.355419	0.496151	-0.716352	0.473774	0.622662	0.565372	0.492475	-1.14802	0.25096	0.390822	AC021613.1	0.938408	1.97649	0.311771	1.86598	1.89403	0.92119	0	1.34997	4.57949	0	0.935312	0	0	1.29503	0.854224	3.4487
AC021654.1	0.0756546	0.0540554	0.256043	-0.211118	0.832795	NA	0.00220944	0.256043	-0.00862919	0.993115	NA	0.01617	0.256043	-0.0631534	0.949644	NA	-0.0356759	0.256043	0.139336	0.889185	NA	AC021654.1	0	0	0.302618	0	0	0	0	0	0	0	0.907855	0	0	0	0	0
AC021660.1	0	NA	NA	NA	NA	NA	NA	NA	NA	NA	NA	NA	NA	NA	NA	NA	NA	NA	NA	NA	NA	AC021660.1	0	0	0	0	0	0	0	0	0	0	0	0	0	0	0	0
AC021749.1	0	NA	NA	NA	NA	NA	NA	NA	NA	NA	NA	NA	NA	NA	NA	NA	NA	NA	NA	NA	NA	AC021749.1	0	0	0	0	0	0	0	0	0	0	0	0	0	0	0	0
AC021760.1	0.0747931	-0.00181782	0.256043	0.00709968	0.994335	NA	0.0580826	0.256043	-0.226847	0.820543	NA	0.01617	0.256043	-0.0631534	0.949644	NA	0.0760704	0.256043	-0.2971	0.76639	NA	AC021760.1	0	0	0	0.299173	0	0	0	0	0	0	0	0	0	0	0.897518	0
AC021887.1	0	NA	NA	NA	NA	NA	NA	NA	NA	NA	NA	NA	NA	NA	NA	NA	NA	NA	NA	NA	NA	AC021887.1	0	0	0	0	0	0	0	0	0	0	0	0	0	0	0	0
AC021914.1	0.137736	0.109929	0.256043	-0.429336	0.667679	NA	0.00220944	0.256043	-0.00862919	0.993115	NA	0.01617	0.256043	-0.0631534	0.949644	NA	-0.0915491	0.256043	0.357554	0.720677	NA	AC021914.1	0	0	0.550945	0	0	0	0	0	0	0	0	0	1.65283	0	0	0
AC022007.5	63.4333	-0.320792	0.212065	1.51271	0.130354	0.293185	-0.32498	0.235062	1.38253	0.16681	0.357904	-0.497587	0.223263	2.22871	0.0258335	0.0555062	-0.501775	0.224569	2.23439	0.0254573	0.0558424	AC022007.5	83.7457	57.6766	66.2721	46.0388	78.3363	70.0295	102.871	46.0561	65.9343	61.0393	71.0223	65.4089	62.385	46.647	44.3282	47.141
AC022021.1	0	NA	NA	NA	NA	NA	NA	NA	NA	NA	NA	NA	NA	NA	NA	NA	NA	NA	NA	NA	NA	AC022021.1	0	0	0	0	0	0	0	0	0	0	0	0	0	0	0	0
AC022073.1	0	NA	NA	NA	NA	NA	NA	NA	NA	NA	NA	NA	NA	NA	NA	NA	NA	NA	NA	NA	NA	AC022073.1	0	0	0	0	0	0	0	0	0	0	0	0	0	0	0	0
AC022098.1	1.08501	-0.585164	0.503124	1.16306	0.244805	NA	0.152125	0.48891	-0.311151	0.755686	NA	-0.537426	0.498464	1.07816	0.280961	0.42495	0.199863	0.493565	-0.404938	0.685523	NA	AC022098.1	2.14237	0.607278	0.589002	1.00139	2.77313	2.73113	0.922837	0	1.82183	0	0	0.933957	0.83305	1.29094	1.71323	0
AC022098.2	0	NA	NA	NA	NA	NA	NA	NA	NA	NA	NA	NA	NA	NA	NA	NA	NA	NA	NA	NA	NA	AC022098.2	0	0	0	0	0	0	0	0	0	0	0	0	0	0	0	0
AC022120.1	0	NA	NA	NA	NA	NA	NA	NA	NA	NA	NA	NA	NA	NA	NA	NA	NA	NA	NA	NA	NA	AC022120.1	0	0	0	0	0	0	0	0	0	0	0	0	0	0	0	0
AC022142.1	0.108691	-0.00181782	0.256043	0.00709968	0.994335	NA	0.0580826	0.256043	-0.226847	0.820543	NA	0.01617	0.256043	-0.0631534	0.949644	NA	0.0760704	0.256043	-0.2971	0.76639	NA	AC022142.1	0	0	0	0.434762	0	0	0	0	0	0	0	0	0	1.30429	0	0
AC022154.7	28.2464	0.0233041	0.302859	-0.0769471	0.938666	0.970017	0.536434	0.31326	-1.71242	0.0868186	0.231107	-0.262928	0.314226	0.83675	0.402733	0.55509	0.250201	0.30184	-0.828919	0.40715	0.562208	AC022154.7	27.6706	22.9079	28.0872	34.32	29.9093	26.38	26.7224	23.5986	17.4833	27.6417	20.6877	32.8003	30.7735	40.5252	29.1618	33.2732
AC022173.2	0.530441	-0.00423702	0.376679	0.0112483	0.991025	NA	-0.00913503	0.380023	0.0240381	0.980822	NA	0.425025	0.378351	-1.12336	0.261284	NA	0.420127	0.378344	-1.11043	0.266812	NA	AC022173.2	0	1.10544	0	1.01632	0	0	0	1.29628	0.903482	1.11656	0	0	0	0	1.79991	1.24906
AC022182.1	2.37616	0.00766082	0.547288	-0.0139978	0.988832	NA	0.312981	0.547014	-0.572163	0.567211	NA	-0.0396332	0.547108	0.0724414	0.942251	0.967975	0.265687	0.547244	-0.4855	0.627322	0.755876	AC022182.1	2.21552	1.94299	2.12067	3.22548	1.02105	4.37701	1.24849	1.3522	2.11644	2.36033	0.948574	3.46998	1.94344	4.62787	2.10326	2.94532
AC022182.3	13.7034	0.327148	0.394607	-0.829048	0.407077	0.618439	-0.0401057	0.420161	0.0954533	0.923955	NA	-0.138611	0.409702	0.338322	0.73512	0.832325	-0.505865	0.405896	1.24629	0.212657	0.342972	AC022182.3	13.5601	11.8504	17.6595	11.7436	8.19322	14.4629	18.0242	6.51574	14.4804	14.555	17.259	15.8671	19.8526	10.4113	9.89733	14.9221
AC022201.4	1.46449	-0.0112239	0.530212	0.0211687	0.983111	NA	-0.262986	0.522501	0.503322	0.614738	NA	0.10545	0.528277	-0.199611	0.841785	0.907478	-0.146313	0.524492	0.278961	0.780275	0.866688	AC022201.4	1.50569	1.84481	1.4715	1.03596	0.908952	0	3.60811	2.60119	1.81298	1.12028	1.82004	0.935814	1.65863	1.302	1.8059	0
AC022201.5	0.521732	0.097546	0.378741	-0.257553	0.796752	NA	-0.215338	0.370256	0.581592	0.560842	NA	0.0184665	0.374286	-0.0493379	0.96065	NA	-0.294417	0.374666	0.785812	0.431978	NA	AC022201.5	0.600711	0.602466	0.883751	0	0.900551	0.901583	0	0	1.8074	0	1.81751	0	0.833747	0	0	0
AC022210.1	0	NA	NA	NA	NA	NA	NA	NA	NA	NA	NA	NA	NA	NA	NA	NA	NA	NA	NA	NA	NA	AC022210.1	0	0	0	0	0	0	0	0	0	0	0	0	0	0	0	0
AC022384.1	0.0751829	-0.057691	0.256043	0.225318	0.821732	NA	0.00220944	0.256043	-0.00862919	0.993115	NA	-0.0397032	0.256043	0.155064	0.87677	NA	0.0201973	0.256043	-0.0788823	0.937126	NA	AC022384.1	0.300731	0	0	0	0	0	0.902194	0	0	0	0	0	0	0	0	0
AC022384.2	0	NA	NA	NA	NA	NA	NA	NA	NA	NA	NA	NA	NA	NA	NA	NA	NA	NA	NA	NA	NA	AC022384.2	0	0	0	0	0	0	0	0	0	0	0	0	0	0	0	0
AC022395.1	0.714536	-0.217304	0.431819	0.503229	0.614803	NA	-0.160692	0.410284	0.391659	0.69531	NA	-0.401746	0.423187	0.949333	0.342451	NA	-0.345133	0.418696	0.824306	0.409766	NA	AC022395.1	1.53458	0.442928	0.880635	0	3.69664	0	0.907102	1.32878	0	0	0.906726	0.928732	0.806447	0	0	0
AC022405.1	8.14894	0.393203	0.460809	-0.85329	0.393499	NA	-0.185083	0.471166	0.392819	0.694453	NA	0.334993	0.467282	-0.716897	0.473438	0.622432	-0.243293	0.464868	0.523359	0.600725	0.734952	AC022405.1	6.60342	8.94606	9.38816	7.65814	3.61177	5.41641	10.7821	9.0559	9.94915	7.83312	9.99425	6.54429	11.6259	9.09827	6.3329	7.54326
AC022431.3	2.92717	-0.0871039	0.547255	0.159165	0.873539	NA	-0.21821	0.545515	0.400007	0.689151	NA	-0.152741	0.546878	0.279297	0.780017	0.864734	-0.283848	0.546147	0.519728	0.603253	0.736465	AC022431.3	3.6153	2.95946	3.19757	1.93636	3.62671	4.51855	2.70064	2.59509	1.80998	4.47331	5.45156	0	4.14114	1.29958	4.50951	0
AC022483.1	0.155297	0.109929	0.256043	-0.429336	0.667679	NA	0.00220944	0.256043	-0.00862919	0.993115	NA	0.01617	0.256043	-0.0631534	0.949644	NA	-0.0915491	0.256043	0.357554	0.720677	NA	AC022483.1	0	0	0.62119	0	0	0	0	0	0	0	0	1.86357	0	0	0	0
AC022486.1	1.72603	-0.728434	0.538578	1.35251	0.176211	NA	-0.0859256	0.543227	0.158176	0.874318	NA	0.232086	0.544215	-0.42646	0.669773	0.785807	0.874594	0.537402	-1.62745	0.103642	0.190831	AC022486.1	1.81224	2.52354	0.275629	2.2927	1.82525	1.80794	1.80353	2.61379	2.71524	2.24159	0	0	0.826887	2.60577	1.79749	2.47485
AC022537.1	0	NA	NA	NA	NA	NA	NA	NA	NA	NA	NA	NA	NA	NA	NA	NA	NA	NA	NA	NA	NA	AC022537.1	0	0	0	0	0	0	0	0	0	0	0	0	0	0	0	0
AC022538.1	0	NA	NA	NA	NA	NA	NA	NA	NA	NA	NA	NA	NA	NA	NA	NA	NA	NA	NA	NA	NA	AC022538.1	0	0	0	0	0	0	0	0	0	0	0	0	0	0	0	0
AC022616.1	0	NA	NA	NA	NA	NA	NA	NA	NA	NA	NA	NA	NA	NA	NA	NA	NA	NA	NA	NA	NA	AC022616.1	0	0	0	0	0	0	0	0	0	0	0	0	0	0	0	0
AC022616.2	0	NA	NA	NA	NA	NA	NA	NA	NA	NA	NA	NA	NA	NA	NA	NA	NA	NA	NA	NA	NA	AC022616.2	0	0	0	0	0	0	0	0	0	0	0	0	0	0	0	0
AC022681.1	0.0753181	-0.057691	0.256043	0.225318	0.821732	NA	0.00220944	0.256043	-0.00862919	0.993115	NA	-0.0397032	0.256043	0.155064	0.87677	NA	0.0201973	0.256043	-0.0788823	0.937126	NA	AC022681.1	0.301272	0	0	0	0	0.903817	0	0	0	0	0	0	0	0	0	0
AC022716.1	0	NA	NA	NA	NA	NA	NA	NA	NA	NA	NA	NA	NA	NA	NA	NA	NA	NA	NA	NA	NA	AC022716.1	0	0	0	0	0	0	0	0	0	0	0	0	0	0	0	0
AC022816.2	0.677605	0.220516	0.37278	-0.591543	0.554156	NA	0.00613266	0.358408	-0.0171108	0.986348	NA	-0.26664	0.364228	0.732067	0.464128	NA	-0.481022	0.366831	1.31129	0.189759	NA	AC022816.2	0.903935	0	1.80649	0	0	2.71181	0	0	0	0	2.7252	1.867	0.827257	0	0	0
AC022819.1	0.152966	-0.00184878	0.256043	0.00722058	0.994239	NA	0.00220944	0.256043	-0.00862919	0.993115	NA	-0.0397187	0.256043	0.155125	0.876723	NA	-0.0356604	0.256043	0.139275	0.889233	NA	AC022819.1	0.301439	0	0.310423	0	0	0.904318	0	0	0	0	0	0.931268	0	0	0	0
AC022819.2	0	NA	NA	NA	NA	NA	NA	NA	NA	NA	NA	NA	NA	NA	NA	NA	NA	NA	NA	NA	NA	AC022819.2	0	0	0	0	0	0	0	0	0	0	0	0	0	0	0	0
AC022819.3	18.1017	-0.00864267	0.346347	0.0249538	0.980092	0.990156	0.0465431	0.373494	-0.124615	0.900828	NA	-0.345949	0.360632	0.959286	0.337415	0.487621	-0.290763	0.360084	0.807488	0.419385	0.573027	AC022819.3	20.5625	15.2995	20.4358	16.1092	22.8531	23.5	15.3343	9.16603	19.9099	16.8225	21.7909	20.5057	19.0108	14.3413	17.9584	16.0278
AC022872.1	0	NA	NA	NA	NA	NA	NA	NA	NA	NA	NA	NA	NA	NA	NA	NA	NA	NA	NA	NA	NA	AC022872.1	0	0	0	0	0	0	0	0	0	0	0	0	0	0	0	0
AC022882.1	0	NA	NA	NA	NA	NA	NA	NA	NA	NA	NA	NA	NA	NA	NA	NA	NA	NA	NA	NA	NA	AC022882.1	0	0	0	0	0	0	0	0	0	0	0	0	0	0	0	0
AC022909.1	2.5337	0.358906	0.547155	-0.65595	0.511856	NA	0.43321	0.544826	-0.795134	0.426535	NA	-0.431746	0.545297	0.791764	0.428498	0.580639	-0.357443	0.547038	0.653416	0.513488	0.660398	AC022909.1	2.49324	1.2032	3.92161	2.51676	3.77283	0.914645	2.79225	2.70076	0.908852	0	1.85326	6.60342	3.30815	3.85692	2.5473	1.14608
AC023049.1	0	NA	NA	NA	NA	NA	NA	NA	NA	NA	NA	NA	NA	NA	NA	NA	NA	NA	NA	NA	NA	AC023049.1	0	0	0	0	0	0	0	0	0	0	0	0	0	0	0	0
AC023050.1	0	NA	NA	NA	NA	NA	NA	NA	NA	NA	NA	NA	NA	NA	NA	NA	NA	NA	NA	NA	NA	AC023050.1	0	0	0	0	0	0	0	0	0	0	0	0	0	0	0	0
[truncated: 42,513 more rows]
